# Supplementary material for: Polycyclopropanated Lipid-Inspired Ionic Liquids as High Energy-Density Fuel Candidates
Source: ACS Sustain Chem Eng. 2026 Feb 23;14(9):4596–607. doi: 10.1021/acssuschemeng.5c13132 (PMC12977155; doi:10.1021/acssuschemeng.5c13132)
Supplement: Supplementary file 2 [file sc5c13132_si_002.zip]

Archive with 4 entries (4 files):
- IL-4-AL.pdf
- IL-4-AL.cif
- Compound 1.pdf
- Compound 1.cif
