# Supplementary material for: Polycyclopropanated Lipid-Inspired Ionic Liquids as High Energy-Density Fuel Candidates
Source: ACS Sustain Chem Eng. 2026 Feb 23;14(9):4596–607. doi: 10.1021/acssuschemeng.5c13132 (PMC12977155; doi:10.1021/acssuschemeng.5c13132)
Supplement: Supplementary file 2 [file sc5c13132_si_002.zip › IL-4-AL.cif]

 
data_Butch_C_BPh4_0m

_publ_section_references
;
Bruker (2023). Apex5 v2023.9-2, SAINT V8.40B, Bruker AXS 
Inc.: Madison (WI), USA, 2023.

H\"ubschle, C. B., Sheldrick, G. M. and Dittrich, B. (2011). J. Appl. Cryst. 
44, 1281--1284.

Krause, L., Herbst-Irmer, R., Sheldrick G.M. & Stalke D. (2015). J. Appl. 
Cryst. 48, 3--10.

Sheldrick, G.M. (2008). Acta Cryst. A64, 112--122.

Sheldrick, G. M. (2019). SHELXL2019. University of G\"ottingen, Germany.

Sheldrick, G. M. (2015a). Crystal structure refinement with SHELXL, Acta Cryst. 
C71, 3--8.

Sheldrick, G. M. (2015b). SHELXT--Integrated space-group and
crystal-structure determination, Acta Cryst. A71 3--8.
;

_publ_section_acknowledgements
;
This material is based upon work supported by the National Science Foundation 
through the Major Research Instrumentation Program under Grant No. CHE 1625543.
(Funding for the single crystal X-ray diffractometer).

We thank the College of Science, Purdue University, for support for X-ray 
detector upgrades through the 2020 Laboratory and University Core Facility 
Research Equipment Program.
;
 
_audit_creation_method            'SHELXL-2019/3'
_shelx_SHELXL_version_number      '2019/3'
_chemical_name_systematic         ?
_chemical_name_common             ?
_chemical_melting_point           ?
_chemical_formula_moiety          ?
_chemical_formula_sum
 'C36 H42 B N3' 
_chemical_formula_weight          527.53

loop_
 _atom_type_symbol
 _atom_type_description
 _atom_type_scat_dispersion_real
 _atom_type_scat_dispersion_imag
 _atom_type_scat_source
 'C'  'C'   0.0033   0.0016
 'International Tables Vol C Tables 4.2.6.8 and 6.1.1.4'
 'H'  'H'   0.0000   0.0000
 'International Tables Vol C Tables 4.2.6.8 and 6.1.1.4'
 'B'  'B'   0.0013   0.0007
 'International Tables Vol C Tables 4.2.6.8 and 6.1.1.4'
 'N'  'N'   0.0061   0.0033
 'International Tables Vol C Tables 4.2.6.8 and 6.1.1.4'
 
_space_group_crystal_system       monoclinic
_space_group_IT_number            14
_space_group_name_H-M_alt         'P 21/c'
_space_group_name_Hall            '-P 2ybc'
 
_shelx_space_group_comment
;
The symmetry employed for this shelxl refinement is uniquely defined
by the following loop, which should always be used as a source of
symmetry information in preference to the above space-group names.
They are only intended as comments.
;
 
loop_
 _space_group_symop_operation_xyz
 'x, y, z'
 '-x, y+1/2, -z+1/2'
 '-x, -y, -z'
 'x, -y-1/2, z-1/2'
 
_cell_length_a                    17.3261(7)
_cell_length_b                    8.9838(4)
_cell_length_c                    20.9610(7)
_cell_angle_alpha                 90
_cell_angle_beta                  111.7091(14)
_cell_angle_gamma                 90
_cell_volume                      3031.3(2)
_cell_formula_units_Z             4
_cell_measurement_temperature     150(2)
_cell_measurement_reflns_used     9351    
_cell_measurement_theta_min       2.4968  
_cell_measurement_theta_max       33.0937 
 
_exptl_crystal_description        wedge
_exptl_crystal_colour             colourless
_exptl_crystal_density_meas       ?
_exptl_crystal_density_method     ?
_exptl_crystal_density_diffrn     1.156          
_exptl_crystal_F_000              1136
_exptl_transmission_factor_min    ?
_exptl_transmission_factor_max    ?
_exptl_crystal_size_max           0.420
_exptl_crystal_size_mid           0.180
_exptl_crystal_size_min           0.120
_exptl_absorpt_coefficient_mu     0.067
_shelx_estimated_absorpt_T_min    0.973
_shelx_estimated_absorpt_T_max    0.992
_exptl_absorpt_correction_type    multi-scan
_exptl_absorpt_correction_T_min   0.7207
_exptl_absorpt_correction_T_max   0.7465
_exptl_absorpt_process_details
;
 SADABS 2016/2: Krause, L., Herbst-Irmer, R., Sheldrick G.M. & Stalke D.,
 J. Appl. Cryst. 48 (2015) 3-10
;
_exptl_absorpt_special_details    ?
_diffrn_ambient_temperature       150(2)
_diffrn_radiation_wavelength      0.71073
_diffrn_radiation_type            MoK\a
_diffrn_source                    'fine focus sealed tube X-ray source'
_diffrn_source_current            '30 mA'
_diffrn_source_voltage            '50 kV'
_diffrn_radiation_monochromator   'Triumph curved graphite crystal'
_diffrn_measurement_device        'three circle diffractometer'
_diffrn_measurement_device_type   'Bruker AXS D8 Quest'
_diffrn_detector_type             'PhotonII charge-integrating pixel array (CPAD)'
_diffrn_measurement_method        'omega and phi scans'
_diffrn_detector_area_resol_mean  7.4074
_diffrn_reflns_number             96483
_diffrn_reflns_av_unetI/netI      0.0272
_diffrn_reflns_av_R_equivalents   0.0453
_diffrn_reflns_limit_h_min        -26
_diffrn_reflns_limit_h_max        26
_diffrn_reflns_limit_k_min        -13
_diffrn_reflns_limit_k_max        13
_diffrn_reflns_limit_l_min        -32
_diffrn_reflns_limit_l_max        30
_diffrn_reflns_theta_min          2.531
_diffrn_reflns_theta_max          33.218
_diffrn_reflns_theta_full         25.242
_diffrn_measured_fraction_theta_max   0.997
_diffrn_measured_fraction_theta_full  0.998
_diffrn_reflns_Laue_measured_fraction_max    0.997
_diffrn_reflns_Laue_measured_fraction_full   0.998
_diffrn_reflns_point_group_measured_fraction_max   0.997
_diffrn_reflns_point_group_measured_fraction_full  0.998
_reflns_number_total              11593
_reflns_number_gt                 8686
_reflns_threshold_expression      'I > 2\s(I)'
_reflns_Friedel_coverage          0.000
_reflns_Friedel_fraction_max      .
_reflns_Friedel_fraction_full     .
 
_reflns_special_details
;
 Reflections were merged by SHELXL according to the crystal
 class for the calculation of statistics and refinement.
 
 _reflns_Friedel_fraction is defined as the number of unique
 Friedel pairs measured divided by the number that would be
 possible theoretically, ignoring centric projections and
 systematic absences.
;
 
_computing_data_collection        'Apex5 v2023.9-2 (Bruker, 2023)' 
_computing_cell_refinement        'SAINT V8.40B (Bruker, 2020)' 
_computing_data_reduction         'SAINT V8.40B (Bruker, 2020)'
_computing_structure_solution     'SHELXT (Sheldrick, 2015b)' 
_computing_structure_refinement   
;  
SHELXL-2019/2 (Sheldrick, 2015a, 2019), 
SHELXLE Rev1613 (H\"ubschle et al., 2011)
;  
_computing_molecular_graphics     ?
_computing_publication_material   ?
_refine_special_details           
;
The alkyl chain is disordered over two conformations. The disorder extends
to part if the triazole and the adjacent cyclopropane ring. The two 
disordered moieties were restrained to have similar geometries. 
Uij components of ADPs for disordered atoms closer to each other than 
2.0 Angstrom were restrained to be similar. Subject to these conditions 
the occupancy ratio refined to 0.619(3) to 0.318(3). 

The methyl H atoms of C1 were refined as disordered (AFIX 127). The 
disorder ratio refined to 0.695(17) to 0.305(17).
;
_refine_ls_structure_factor_coef  Fsqd
_refine_ls_matrix_type            full
_refine_ls_weighting_scheme       calc
_refine_ls_weighting_details
'w=1/[\s^2^(Fo^2^)+(0.0644P)^2^+0.5658P] where P=(Fo^2^+2Fc^2^)/3'
_atom_sites_solution_primary      dual 
_atom_sites_solution_secondary    difmap
_atom_sites_solution_hydrogens    geom
_refine_ls_hydrogen_treatment     constr
_refine_ls_extinction_method      none
_refine_ls_extinction_coef        .
_refine_ls_number_reflns          11593
_refine_ls_number_parameters      450
_refine_ls_number_restraints      385
_refine_ls_R_factor_all           0.0663
_refine_ls_R_factor_gt            0.0451
_refine_ls_wR_factor_ref          0.1318
_refine_ls_wR_factor_gt           0.1177
_refine_ls_goodness_of_fit_ref    1.025
_refine_ls_restrained_S_all       1.018
_refine_ls_shift/su_max           0.001
_refine_ls_shift/su_mean          0.000
 
loop_
 _atom_site_label
 _atom_site_type_symbol
 _atom_site_fract_x
 _atom_site_fract_y
 _atom_site_fract_z
 _atom_site_U_iso_or_equiv
 _atom_site_adp_type
 _atom_site_occupancy
 _atom_site_site_symmetry_order  
 _atom_site_calc_flag
 _atom_site_refinement_flags_posn
 _atom_site_refinement_flags_adp
 _atom_site_refinement_flags_occupancy
 _atom_site_disorder_assembly
 _atom_site_disorder_group
N3 N 0.87589(5) 0.53777(10) 0.10851(4) 0.02993(16) Uani 1 1 d D . . . .
C1 C 0.94528(7) 0.56278(16) 0.08595(6) 0.0452(3) Uani 1 1 d . . . . .
H1A H 0.943809 0.488083 0.051450 0.068 Uiso 0.695(17) 1 calc R U P . .
H1B H 0.997794 0.554532 0.125394 0.068 Uiso 0.695(17) 1 calc R U P . .
H1C H 0.940710 0.662468 0.065903 0.068 Uiso 0.695(17) 1 calc R U P . .
H1D H 0.977732 0.648639 0.110382 0.068 Uiso 0.305(17) 1 calc R U P . .
H1E H 0.923748 0.582190 0.036437 0.068 Uiso 0.305(17) 1 calc R U P . .
H1F H 0.980832 0.474254 0.095928 0.068 Uiso 0.305(17) 1 calc R U P . .
C2 C 0.82308(5) 0.42144(11) 0.09456(5) 0.02787(17) Uani 1 1 d D . . . .
H2 H 0.820821 0.338735 0.065678 0.033 Uiso 1 1 calc R U . A 1
N1 N 0.8035(4) 0.5776(9) 0.1650(5) 0.0258(6) Uani 0.619(3) 1 d D U P B 1
N2 N 0.8626(7) 0.6404(10) 0.1479(5) 0.0298(9) Uani 0.619(3) 1 d D U P B 1
C3 C 0.7734(9) 0.4486(15) 0.1312(9) 0.0258(2) Uani 0.619(3) 1 d D U P B 1
C4 C 0.7060(6) 0.3646(9) 0.1407(5) 0.0311(4) Uani 0.619(3) 1 d D U P B 1
H4 H 0.695823 0.387121 0.183703 0.037 Uiso 0.619(3) 1 calc R U P B 1
C5 C 0.69018(18) 0.2064(3) 0.11579(14) 0.0383(5) Uani 0.619(3) 1 d D U P B 1
H5A H 0.725904 0.164239 0.092785 0.046 Uiso 0.619(3) 1 calc R U P B 1
H5B H 0.673039 0.134632 0.143885 0.046 Uiso 0.619(3) 1 calc R U P B 1
C6 C 0.6304(4) 0.3231(5) 0.0792(3) 0.0400(9) Uani 0.619(3) 1 d D U P B 1
H6A H 0.575907 0.324236 0.084500 0.048 Uiso 0.619(3) 1 calc R U P B 1
H6B H 0.628776 0.353846 0.033395 0.048 Uiso 0.619(3) 1 calc R U P B 1
C7 C 0.7739(2) 0.6621(6) 0.2112(3) 0.0298(6) Uani 0.619(3) 1 d D U P B 1
H7A H 0.821513 0.713328 0.245976 0.036 Uiso 0.619(3) 1 calc R U P B 1
H7B H 0.750038 0.592360 0.235521 0.036 Uiso 0.619(3) 1 calc R U P B 1
C8 C 0.7092(2) 0.7756(4) 0.17341(19) 0.0329(6) Uani 0.619(3) 1 d D U P B 1
H8A H 0.735441 0.851974 0.154000 0.039 Uiso 0.619(3) 1 calc R U P B 1
H8B H 0.689741 0.825847 0.206752 0.039 Uiso 0.619(3) 1 calc R U P B 1
C9 C 0.63386(10) 0.71177(19) 0.11536(8) 0.0308(4) Uani 0.619(3) 1 d D U P B 1
H9A H 0.652999 0.662969 0.081496 0.037 Uiso 0.619(3) 1 calc R U P B 1
H9B H 0.607830 0.634530 0.134512 0.037 Uiso 0.619(3) 1 calc R U P B 1
C10 C 0.56856(10) 0.82833(18) 0.07847(8) 0.0323(4) Uani 0.619(3) 1 d D U P B 1
H10A H 0.595884 0.909217 0.062568 0.039 Uiso 0.619(3) 1 calc R U P B 1
H10B H 0.526921 0.781834 0.037261 0.039 Uiso 0.619(3) 1 calc R U P B 1
C11 C 0.52341(15) 0.8966(3) 0.12127(12) 0.0385(5) Uani 0.619(3) 1 d D U P B 1
H11A H 0.497394 0.816332 0.138777 0.046 Uiso 0.619(3) 1 calc R U P B 1
H11B H 0.564108 0.948398 0.161300 0.046 Uiso 0.619(3) 1 calc R U P B 1
C12 C 0.45714(19) 1.0059(4) 0.0803(2) 0.0455(6) Uani 0.619(3) 1 d D U P B 1
H12A H 0.482836 1.086773 0.063727 0.068 Uiso 0.619(3) 1 calc R U P B 1
H12B H 0.429448 1.047026 0.109515 0.068 Uiso 0.619(3) 1 calc R U P B 1
H12C H 0.416225 0.954651 0.040987 0.068 Uiso 0.619(3) 1 calc R U P B 1
N1B N 0.7930(7) 0.5817(16) 0.1599(8) 0.0258(6) Uani 0.381(3) 1 d D U P B 2
N2B N 0.8631(12) 0.6276(18) 0.1541(9) 0.0298(9) Uani 0.381(3) 1 d D U P B 2
C3B C 0.7708(15) 0.445(3) 0.1303(15) 0.0258(2) Uani 0.381(3) 1 d D U P B 2
C4B C 0.7024(9) 0.3569(16) 0.1361(8) 0.0311(4) Uani 0.381(3) 1 d D U P B 2
H4B H 0.700761 0.350569 0.183161 0.037 Uiso 0.381(3) 1 calc R U P B 2
C5B C 0.6691(4) 0.2250(7) 0.0911(3) 0.0556(13) Uani 0.381(3) 1 d D U P B 2
H5C H 0.695594 0.198193 0.058200 0.067 Uiso 0.381(3) 1 calc R U P B 2
H5D H 0.650433 0.139021 0.111283 0.067 Uiso 0.381(3) 1 calc R U P B 2
C6B C 0.6181(6) 0.3592(9) 0.0771(6) 0.0391(12) Uani 0.381(3) 1 d D U P B 2
H6C H 0.567804 0.358341 0.088833 0.047 Uiso 0.381(3) 1 calc R U P B 2
H6D H 0.613038 0.417607 0.035665 0.047 Uiso 0.381(3) 1 calc R U P B 2
C7B C 0.7557(4) 0.6705(11) 0.2016(5) 0.0348(12) Uani 0.381(3) 1 d D U P B 2
H7C H 0.799517 0.697160 0.246095 0.042 Uiso 0.381(3) 1 calc R U P B 2
H7D H 0.713592 0.609475 0.211144 0.042 Uiso 0.381(3) 1 calc R U P B 2
C8B C 0.7150(4) 0.8120(6) 0.1640(3) 0.0310(9) Uani 0.381(3) 1 d D U P B 2
H8C H 0.695741 0.871596 0.194973 0.037 Uiso 0.381(3) 1 calc R U P B 2
H8D H 0.757752 0.871249 0.154511 0.037 Uiso 0.381(3) 1 calc R U P B 2
C9B C 0.64217(16) 0.7889(3) 0.09691(13) 0.0309(6) Uani 0.381(3) 1 d D U P B 2
H9C H 0.658875 0.717747 0.068321 0.037 Uiso 0.381(3) 1 calc R U P B 2
H9D H 0.629122 0.884816 0.071931 0.037 Uiso 0.381(3) 1 calc R U P B 2
C10B C 0.56353(16) 0.7305(3) 0.10525(14) 0.0334(6) Uani 0.381(3) 1 d D U P B 2
H10C H 0.523637 0.699450 0.059667 0.040 Uiso 0.381(3) 1 calc R U P B 2
H10D H 0.578063 0.641120 0.134943 0.040 Uiso 0.381(3) 1 calc R U P B 2
C11B C 0.5210(2) 0.8423(5) 0.13596(19) 0.0360(7) Uani 0.381(3) 1 d D U P B 2
H11C H 0.479223 0.789198 0.149343 0.043 Uiso 0.381(3) 1 calc R U P B 2
H11D H 0.562928 0.884554 0.178193 0.043 Uiso 0.381(3) 1 calc R U P B 2
C12B C 0.4789(3) 0.9673(6) 0.0887(3) 0.0433(10) Uani 0.381(3) 1 d D U P B 2
H12D H 0.520164 1.023629 0.076822 0.065 Uiso 0.381(3) 1 calc R U P B 2
H12E H 0.452087 1.033224 0.111494 0.065 Uiso 0.381(3) 1 calc R U P B 2
H12F H 0.436946 0.926766 0.046765 0.065 Uiso 0.381(3) 1 calc R U P B 2
B1 B 0.77727(5) 0.22580(10) 0.37149(4) 0.01886(15) Uani 1 1 d . . . . .
C13 C 0.69385(5) 0.31404(9) 0.32147(4) 0.02029(14) Uani 1 1 d . . . . .
C14 C 0.68540(5) 0.46922(10) 0.32101(4) 0.02516(16) Uani 1 1 d . . . . .
H14 H 0.729067 0.526639 0.352360 0.030 Uiso 1 1 calc R U . . .
C15 C 0.61519(6) 0.54274(12) 0.27617(5) 0.0338(2) Uani 1 1 d . . . . .
H15 H 0.611584 0.648068 0.277974 0.041 Uiso 1 1 calc R U . . .
C16 C 0.55093(6) 0.46289(14) 0.22920(5) 0.0385(2) Uani 1 1 d . . . . .
H16 H 0.502721 0.512380 0.199172 0.046 Uiso 1 1 calc R U . . .
C17 C 0.55797(6) 0.30977(13) 0.22662(5) 0.0355(2) Uani 1 1 d . . . . .
H17 H 0.514826 0.253754 0.193940 0.043 Uiso 1 1 calc R U . . .
C18 C 0.62812(5) 0.23723(11) 0.27180(4) 0.02700(17) Uani 1 1 d . . . . .
H18 H 0.631635 0.132073 0.268911 0.032 Uiso 1 1 calc R U . . .
C19 C 0.75287(5) 0.06509(9) 0.39634(4) 0.02167(14) Uani 1 1 d . . . . .
C20 C 0.67915(5) 0.04720(10) 0.40885(4) 0.02611(16) Uani 1 1 d . . . . .
H20 H 0.641383 0.128274 0.399638 0.031 Uiso 1 1 calc R U . . .
C21 C 0.65920(6) -0.08466(11) 0.43422(5) 0.03267(19) Uani 1 1 d . . . . .
H21 H 0.608484 -0.092208 0.441668 0.039 Uiso 1 1 calc R U . . .
C22 C 0.71310(7) -0.20479(11) 0.44861(6) 0.0370(2) Uani 1 1 d . . . . .
H22 H 0.699506 -0.295209 0.465505 0.044 Uiso 1 1 calc R U . . .
C23 C 0.78689(7) -0.19123(11) 0.43804(6) 0.0377(2) Uani 1 1 d . . . . .
H23 H 0.824642 -0.272431 0.448097 0.045 Uiso 1 1 calc R U . . .
C24 C 0.80612(6) -0.05838(10) 0.41259(5) 0.02971(18) Uani 1 1 d . . . . .
H24 H 0.857394 -0.051425 0.406032 0.036 Uiso 1 1 calc R U . . .
C25 C 0.83523(5) 0.21202(9) 0.32478(4) 0.02084(14) Uani 1 1 d . . . . .
C26 C 0.88287(5) 0.33355(10) 0.31827(4) 0.02428(15) Uani 1 1 d . . . . .
H26 H 0.884025 0.421182 0.343979 0.029 Uiso 1 1 calc R U . . .
C27 C 0.92854(5) 0.33102(12) 0.27569(4) 0.02942(18) Uani 1 1 d . . . . .
H27 H 0.960053 0.415707 0.273029 0.035 Uiso 1 1 calc R U . . .
C28 C 0.92806(6) 0.20512(13) 0.23721(5) 0.0337(2) Uani 1 1 d . . . . .
H28 H 0.959587 0.202292 0.208557 0.040 Uiso 1 1 calc R U . . .
C29 C 0.88098(6) 0.08386(12) 0.24125(5) 0.0354(2) Uani 1 1 d . . . . .
H29 H 0.879587 -0.002770 0.214855 0.042 Uiso 1 1 calc R U . . .
C30 C 0.83533(6) 0.08829(11) 0.28410(5) 0.02864(17) Uani 1 1 d . . . . .
H30 H 0.803064 0.003862 0.285671 0.034 Uiso 1 1 calc R U . . .
C31 C 0.82724(5) 0.31459(9) 0.44371(4) 0.02003(14) Uani 1 1 d . . . . .
C32 C 0.78690(6) 0.40037(9) 0.47798(4) 0.02499(16) Uani 1 1 d . . . . .
H32 H 0.728206 0.410339 0.458081 0.030 Uiso 1 1 calc R U . . .
C33 C 0.82993(7) 0.47159(11) 0.54027(5) 0.0337(2) Uani 1 1 d . . . . .
H33 H 0.800419 0.530288 0.561367 0.040 Uiso 1 1 calc R U . . .
C34 C 0.91509(7) 0.45730(13) 0.57141(5) 0.0401(3) Uani 1 1 d . . . . .
H34 H 0.944527 0.506982 0.613423 0.048 Uiso 1 1 calc R U . . .
C35 C 0.95676(6) 0.36964(15) 0.54052(5) 0.0420(3) Uani 1 1 d . . . . .
H35 H 1.015159 0.356776 0.561857 0.050 Uiso 1 1 calc R U . . .
C36 C 0.91325(5) 0.29993(12) 0.47802(4) 0.03083(19) Uani 1 1 d . . . . .
H36 H 0.943250 0.239893 0.457847 0.037 Uiso 1 1 calc R U . . .
 
loop_
 _atom_site_aniso_label
 _atom_site_aniso_U_11
 _atom_site_aniso_U_22
 _atom_site_aniso_U_33
 _atom_site_aniso_U_23
 _atom_site_aniso_U_13
 _atom_site_aniso_U_12
N3 0.0238(3) 0.0406(4) 0.0261(3) -0.0064(3) 0.0101(3) -0.0075(3)
C1 0.0278(4) 0.0719(8) 0.0413(5) -0.0150(5) 0.0192(4) -0.0163(5)
C2 0.0244(4) 0.0314(4) 0.0266(4) -0.0046(3) 0.0080(3) -0.0029(3)
N1 0.0251(15) 0.0292(5) 0.0245(12) -0.0031(7) 0.0107(13) -0.0058(10)
N2 0.0319(4) 0.0342(15) 0.0260(18) -0.0042(14) 0.0140(10) -0.0116(9)
C3 0.0265(8) 0.0260(6) 0.0250(5) -0.0006(4) 0.0096(7) -0.0043(4)
C4 0.0347(8) 0.0294(9) 0.0321(12) -0.0021(6) 0.0158(7) -0.0103(5)
C5 0.0423(13) 0.0265(9) 0.0529(14) -0.0063(10) 0.0253(11) -0.0091(9)
C6 0.0386(17) 0.040(2) 0.0374(11) 0.0015(16) 0.0093(12) -0.0172(13)
C7 0.0293(15) 0.0348(11) 0.0275(14) -0.0084(9) 0.0128(11) -0.0051(11)
C8 0.0339(10) 0.0303(14) 0.0344(12) -0.0076(10) 0.0125(8) -0.0038(9)
C9 0.0340(7) 0.0274(8) 0.0290(7) -0.0038(6) 0.0093(6) -0.0014(6)
C10 0.0342(7) 0.0323(8) 0.0300(7) -0.0020(6) 0.0115(6) 0.0002(6)
C11 0.0354(9) 0.0436(12) 0.0382(11) -0.0002(9) 0.0157(8) 0.0027(10)
C12 0.0326(13) 0.0545(18) 0.0493(14) -0.0004(13) 0.0151(11) 0.0065(10)
N1B 0.0251(15) 0.0292(5) 0.0245(12) -0.0031(7) 0.0107(13) -0.0058(10)
N2B 0.0319(4) 0.0342(15) 0.0260(18) -0.0042(14) 0.0140(10) -0.0116(9)
C3B 0.0265(8) 0.0260(6) 0.0250(5) -0.0006(4) 0.0096(7) -0.0043(4)
C4B 0.0347(8) 0.0294(9) 0.0321(12) -0.0021(6) 0.0158(7) -0.0103(5)
C5B 0.051(3) 0.039(2) 0.077(3) -0.017(2) 0.024(2) -0.0232(19)
C6B 0.038(2) 0.042(3) 0.039(2) -0.010(2) 0.0161(18) -0.019(2)
C7B 0.031(3) 0.048(2) 0.029(2) -0.0104(16) 0.015(2) -0.0059(19)
C8B 0.0301(14) 0.031(2) 0.0343(17) -0.0060(15) 0.0143(12) -0.0020(15)
C9B 0.0375(12) 0.0296(13) 0.0289(11) 0.0021(9) 0.0161(9) 0.0022(10)
C10B 0.0329(12) 0.0320(12) 0.0313(11) 0.0004(9) 0.0072(9) -0.0037(9)
C11B 0.0309(13) 0.047(2) 0.0324(15) 0.0020(14) 0.0147(11) -0.0022(14)
C12B 0.042(3) 0.048(3) 0.044(2) 0.0040(18) 0.020(2) 0.0072(17)
B1 0.0177(3) 0.0200(4) 0.0184(3) -0.0012(3) 0.0060(3) -0.0002(3)
C13 0.0183(3) 0.0259(4) 0.0176(3) 0.0011(3) 0.0077(2) 0.0006(3)
C14 0.0276(4) 0.0268(4) 0.0223(3) 0.0034(3) 0.0107(3) 0.0047(3)
C15 0.0361(5) 0.0372(5) 0.0323(4) 0.0129(4) 0.0178(4) 0.0154(4)
C16 0.0242(4) 0.0596(7) 0.0315(4) 0.0187(4) 0.0101(3) 0.0135(4)
C17 0.0199(4) 0.0571(6) 0.0256(4) 0.0084(4) 0.0037(3) -0.0037(4)
C18 0.0219(4) 0.0347(4) 0.0223(3) 0.0019(3) 0.0058(3) -0.0038(3)
C19 0.0221(3) 0.0207(3) 0.0200(3) -0.0017(3) 0.0054(3) -0.0012(3)
C20 0.0251(4) 0.0265(4) 0.0270(4) 0.0023(3) 0.0099(3) -0.0012(3)
C21 0.0323(4) 0.0328(5) 0.0327(4) 0.0035(4) 0.0117(4) -0.0087(4)
C22 0.0463(6) 0.0236(4) 0.0386(5) 0.0041(4) 0.0129(4) -0.0081(4)
C23 0.0437(5) 0.0227(4) 0.0441(5) 0.0047(4) 0.0133(4) 0.0034(4)
C24 0.0290(4) 0.0239(4) 0.0352(4) 0.0023(3) 0.0107(3) 0.0025(3)
C25 0.0176(3) 0.0256(4) 0.0179(3) -0.0017(3) 0.0049(2) 0.0009(3)
C26 0.0235(3) 0.0287(4) 0.0205(3) -0.0007(3) 0.0080(3) -0.0016(3)
C27 0.0241(4) 0.0422(5) 0.0222(4) 0.0015(3) 0.0088(3) -0.0039(3)
C28 0.0264(4) 0.0532(6) 0.0247(4) -0.0032(4) 0.0132(3) 0.0011(4)
C29 0.0356(5) 0.0440(5) 0.0305(4) -0.0128(4) 0.0168(4) -0.0001(4)
C30 0.0279(4) 0.0320(4) 0.0278(4) -0.0086(3) 0.0123(3) -0.0030(3)
C31 0.0218(3) 0.0201(3) 0.0181(3) 0.0010(3) 0.0072(3) -0.0022(3)
C32 0.0332(4) 0.0227(4) 0.0199(3) 0.0006(3) 0.0108(3) 0.0025(3)
C33 0.0568(6) 0.0252(4) 0.0214(4) -0.0021(3) 0.0173(4) -0.0034(4)
C34 0.0539(6) 0.0446(6) 0.0182(4) -0.0054(4) 0.0093(4) -0.0237(5)
C35 0.0292(4) 0.0698(8) 0.0217(4) -0.0017(4) 0.0033(3) -0.0177(5)
C36 0.0224(4) 0.0476(5) 0.0208(4) -0.0018(3) 0.0061(3) -0.0031(4)
 
_geom_special_details
;
 All esds (except the esd in the dihedral angle between two l.s. planes)
 are estimated using the full covariance matrix.  The cell esds are taken
 into account individually in the estimation of esds in distances, angles
 and torsion angles; correlations between esds in cell parameters are only
 used when they are defined by crystal symmetry.  An approximate (isotropic)
 treatment of cell esds is used for estimating esds involving l.s. planes.
;
 
loop_
 _geom_bond_atom_site_label_1
 _geom_bond_atom_site_label_2
 _geom_bond_distance
 _geom_bond_site_symmetry_2
 _geom_bond_publ_flag
N3 N2 1.314(7) . ?
N3 N2B 1.330(11) . ?
N3 C2 1.3480(12) . ?
N3 C1 1.4628(12) . ?
C1 H1A 0.9800 . ?
C1 H1B 0.9800 . ?
C1 H1C 0.9800 . ?
C1 H1D 0.9800 . ?
C1 H1E 0.9800 . ?
C1 H1F 0.9800 . ?
C2 C3 1.371(7) . ?
C2 C3B 1.388(11) . ?
C2 H2 0.9500 . ?
N1 N2 1.329(7) . ?
N1 C3 1.359(6) . ?
N1 C7 1.463(6) . ?
C3 C4 1.465(7) . ?
C4 C5 1.504(7) . ?
C4 C6 1.506(7) . ?
C4 H4 1.0000 . ?
C5 C6 1.474(4) . ?
C5 H5A 0.9900 . ?
C5 H5B 0.9900 . ?
C6 H6A 0.9900 . ?
C6 H6B 0.9900 . ?
C7 C8 1.505(5) . ?
C7 H7A 0.9900 . ?
C7 H7B 0.9900 . ?
C8 C9 1.529(4) . ?
C8 H8A 0.9900 . ?
C8 H8B 0.9900 . ?
C9 C10 1.526(2) . ?
C9 H9A 0.9900 . ?
C9 H9B 0.9900 . ?
C10 C11 1.520(3) . ?
C10 H10A 0.9900 . ?
C10 H10B 0.9900 . ?
C11 C12 1.514(3) . ?
C11 H11A 0.9900 . ?
C11 H11B 0.9900 . ?
C12 H12A 0.9800 . ?
C12 H12B 0.9800 . ?
C12 H12C 0.9800 . ?
N1B N2B 1.331(11) . ?
N1B C3B 1.365(11) . ?
N1B C7B 1.496(10) . ?
C3B C4B 1.467(11) . ?
C4B C5B 1.491(11) . ?
C4B C6B 1.525(12) . ?
C4B H4B 1.0000 . ?
C5B C6B 1.459(8) . ?
C5B H5C 0.9900 . ?
C5B H5D 0.9900 . ?
C6B H6C 0.9900 . ?
C6B H6D 0.9900 . ?
C7B C8B 1.524(9) . ?
C7B H7C 0.9900 . ?
C7B H7D 0.9900 . ?
C8B C9B 1.517(6) . ?
C8B H8C 0.9900 . ?
C8B H8D 0.9900 . ?
C9B C10B 1.529(4) . ?
C9B H9C 0.9900 . ?
C9B H9D 0.9900 . ?
C10B C11B 1.522(5) . ?
C10B H10C 0.9900 . ?
C10B H10D 0.9900 . ?
C11B C12B 1.496(6) . ?
C11B H11C 0.9900 . ?
C11B H11D 0.9900 . ?
C12B H12D 0.9800 . ?
C12B H12E 0.9800 . ?
C12B H12F 0.9800 . ?
B1 C13 1.6417(11) . ?
B1 C19 1.6424(12) . ?
B1 C31 1.6456(11) . ?
B1 C25 1.6462(11) . ?
C13 C14 1.4014(12) . ?
C13 C18 1.4072(11) . ?
C14 C15 1.3978(12) . ?
C14 H14 0.9500 . ?
C15 C16 1.3829(16) . ?
C15 H15 0.9500 . ?
C16 C17 1.3839(17) . ?
C16 H16 0.9500 . ?
C17 C18 1.3954(13) . ?
C17 H17 0.9500 . ?
C18 H18 0.9500 . ?
C19 C24 1.4019(12) . ?
C19 C20 1.4048(12) . ?
C20 C21 1.3934(12) . ?
C20 H20 0.9500 . ?
C21 C22 1.3855(15) . ?
C21 H21 0.9500 . ?
C22 C23 1.3812(16) . ?
C22 H22 0.9500 . ?
C23 C24 1.3969(14) . ?
C23 H23 0.9500 . ?
C24 H24 0.9500 . ?
C25 C30 1.4014(11) . ?
C25 C26 1.4055(12) . ?
C26 C27 1.3950(12) . ?
C26 H26 0.9500 . ?
C27 C28 1.3874(14) . ?
C27 H27 0.9500 . ?
C28 C29 1.3822(15) . ?
C28 H28 0.9500 . ?
C29 C30 1.3997(13) . ?
C29 H29 0.9500 . ?
C30 H30 0.9500 . ?
C31 C36 1.4008(12) . ?
C31 C32 1.4035(11) . ?
C32 C33 1.3963(12) . ?
C32 H32 0.9500 . ?
C33 C34 1.3809(17) . ?
C33 H33 0.9500 . ?
C34 C35 1.3809(18) . ?
C34 H34 0.9500 . ?
C35 C36 1.3950(13) . ?
C35 H35 0.9500 . ?
C36 H36 0.9500 . ?
 
loop_
 _geom_angle_atom_site_label_1
 _geom_angle_atom_site_label_2
 _geom_angle_atom_site_label_3
 _geom_angle
 _geom_angle_site_symmetry_1
 _geom_angle_site_symmetry_3
 _geom_angle_publ_flag
N2 N3 C2 114.7(4) . . ?
N2B N3 C2 110.3(6) . . ?
N2 N3 C1 116.9(4) . . ?
N2B N3 C1 120.9(6) . . ?
C2 N3 C1 128.46(9) . . ?
N3 C1 H1A 109.5 . . ?
N3 C1 H1B 109.5 . . ?
H1A C1 H1B 109.5 . . ?
N3 C1 H1C 109.5 . . ?
H1A C1 H1C 109.5 . . ?
H1B C1 H1C 109.5 . . ?
N3 C1 H1D 109.5 . . ?
H1A C1 H1D 141.1 . . ?
H1B C1 H1D 56.3 . . ?
H1C C1 H1D 56.3 . . ?
N3 C1 H1E 109.5 . . ?
H1A C1 H1E 56.3 . . ?
H1B C1 H1E 141.1 . . ?
H1C C1 H1E 56.3 . . ?
H1D C1 H1E 109.5 . . ?
N3 C1 H1F 109.5 . . ?
H1A C1 H1F 56.3 . . ?
H1B C1 H1F 56.3 . . ?
H1C C1 H1F 141.1 . . ?
H1D C1 H1F 109.5 . . ?
H1E C1 H1F 109.5 . . ?
N3 C2 C3 104.9(3) . . ?
N3 C2 C3B 106.9(5) . . ?
N3 C2 H2 127.5 . . ?
C3 C2 H2 127.5 . . ?
N2 N1 C3 114.0(7) . . ?
N2 N1 C7 116.9(6) . . ?
C3 N1 C7 128.8(6) . . ?
N3 N2 N1 101.8(6) . . ?
N1 C3 C2 104.1(5) . . ?
N1 C3 C4 122.7(7) . . ?
C2 C3 C4 133.1(7) . . ?
C3 C4 C5 119.4(8) . . ?
C3 C4 C6 119.7(10) . . ?
C5 C4 C6 58.6(3) . . ?
C3 C4 H4 115.7 . . ?
C5 C4 H4 115.7 . . ?
C6 C4 H4 115.7 . . ?
C6 C5 C4 60.7(3) . . ?
C6 C5 H5A 117.7 . . ?
C4 C5 H5A 117.7 . . ?
C6 C5 H5B 117.7 . . ?
C4 C5 H5B 117.7 . . ?
H5A C5 H5B 114.8 . . ?
C5 C6 C4 60.6(3) . . ?
C5 C6 H6A 117.7 . . ?
C4 C6 H6A 117.7 . . ?
C5 C6 H6B 117.7 . . ?
C4 C6 H6B 117.7 . . ?
H6A C6 H6B 114.8 . . ?
N1 C7 C8 112.2(5) . . ?
N1 C7 H7A 109.2 . . ?
C8 C7 H7A 109.2 . . ?
N1 C7 H7B 109.2 . . ?
C8 C7 H7B 109.2 . . ?
H7A C7 H7B 107.9 . . ?
C7 C8 C9 114.5(3) . . ?
C7 C8 H8A 108.6 . . ?
C9 C8 H8A 108.6 . . ?
C7 C8 H8B 108.6 . . ?
C9 C8 H8B 108.6 . . ?
H8A C8 H8B 107.6 . . ?
C10 C9 C8 113.62(18) . . ?
C10 C9 H9A 108.8 . . ?
C8 C9 H9A 108.8 . . ?
C10 C9 H9B 108.8 . . ?
C8 C9 H9B 108.8 . . ?
H9A C9 H9B 107.7 . . ?
C11 C10 C9 115.14(15) . . ?
C11 C10 H10A 108.5 . . ?
C9 C10 H10A 108.5 . . ?
C11 C10 H10B 108.5 . . ?
C9 C10 H10B 108.5 . . ?
H10A C10 H10B 107.5 . . ?
C12 C11 C10 112.0(2) . . ?
C12 C11 H11A 109.2 . . ?
C10 C11 H11A 109.2 . . ?
C12 C11 H11B 109.2 . . ?
C10 C11 H11B 109.2 . . ?
H11A C11 H11B 107.9 . . ?
C11 C12 H12A 109.5 . . ?
C11 C12 H12B 109.5 . . ?
H12A C12 H12B 109.5 . . ?
C11 C12 H12C 109.5 . . ?
H12A C12 H12C 109.5 . . ?
H12B C12 H12C 109.5 . . ?
N2B N1B C3B 110.5(10) . . ?
N2B N1B C7B 119.7(10) . . ?
C3B N1B C7B 129.5(10) . . ?
N3 N2B N1B 106.1(11) . . ?
N1B C3B C2 104.6(9) . . ?
N1B C3B C4B 123.2(11) . . ?
C2 C3B C4B 132.0(12) . . ?
C3B C4B C5B 120.9(13) . . ?
C3B C4B C6B 119.1(16) . . ?
C5B C4B C6B 57.8(5) . . ?
C3B C4B H4B 115.6 . . ?
C5B C4B H4B 115.6 . . ?
C6B C4B H4B 115.6 . . ?
C6B C5B C4B 62.3(6) . . ?
C6B C5B H5C 117.5 . . ?
C4B C5B H5C 117.5 . . ?
C6B C5B H5D 117.5 . . ?
C4B C5B H5D 117.5 . . ?
H5C C5B H5D 114.6 . . ?
C5B C6B C4B 59.9(5) . . ?
C5B C6B H6C 117.8 . . ?
C4B C6B H6C 117.8 . . ?
C5B C6B H6D 117.8 . . ?
C4B C6B H6D 117.8 . . ?
H6C C6B H6D 114.9 . . ?
N1B C7B C8B 111.1(8) . . ?
N1B C7B H7C 109.4 . . ?
C8B C7B H7C 109.4 . . ?
N1B C7B H7D 109.4 . . ?
C8B C7B H7D 109.4 . . ?
H7C C7B H7D 108.0 . . ?
C9B C8B C7B 115.6(5) . . ?
C9B C8B H8C 108.4 . . ?
C7B C8B H8C 108.4 . . ?
C9B C8B H8D 108.4 . . ?
C7B C8B H8D 108.4 . . ?
H8C C8B H8D 107.4 . . ?
C8B C9B C10B 114.3(3) . . ?
C8B C9B H9C 108.7 . . ?
C10B C9B H9C 108.7 . . ?
C8B C9B H9D 108.7 . . ?
C10B C9B H9D 108.7 . . ?
H9C C9B H9D 107.6 . . ?
C11B C10B C9B 114.4(2) . . ?
C11B C10B H10C 108.7 . . ?
C9B C10B H10C 108.7 . . ?
C11B C10B H10D 108.7 . . ?
C9B C10B H10D 108.7 . . ?
H10C C10B H10D 107.6 . . ?
C12B C11B C10B 114.1(3) . . ?
C12B C11B H11C 108.7 . . ?
C10B C11B H11C 108.7 . . ?
C12B C11B H11D 108.7 . . ?
C10B C11B H11D 108.7 . . ?
H11C C11B H11D 107.6 . . ?
C11B C12B H12D 109.5 . . ?
C11B C12B H12E 109.5 . . ?
H12D C12B H12E 109.5 . . ?
C11B C12B H12F 109.5 . . ?
H12D C12B H12F 109.5 . . ?
H12E C12B H12F 109.5 . . ?
C13 B1 C19 110.98(6) . . ?
C13 B1 C31 113.12(6) . . ?
C19 B1 C31 104.12(6) . . ?
C13 B1 C25 104.07(6) . . ?
C19 B1 C25 114.07(6) . . ?
C31 B1 C25 110.75(6) . . ?
C14 C13 C18 115.39(8) . . ?
C14 C13 B1 123.35(7) . . ?
C18 C13 B1 121.07(7) . . ?
C15 C14 C13 122.51(9) . . ?
C15 C14 H14 118.7 . . ?
C13 C14 H14 118.7 . . ?
C16 C15 C14 120.32(10) . . ?
C16 C15 H15 119.8 . . ?
C14 C15 H15 119.8 . . ?
C15 C16 C17 118.95(9) . . ?
C15 C16 H16 120.5 . . ?
C17 C16 H16 120.5 . . ?
C16 C17 C18 120.33(9) . . ?
C16 C17 H17 119.8 . . ?
C18 C17 H17 119.8 . . ?
C17 C18 C13 122.44(9) . . ?
C17 C18 H18 118.8 . . ?
C13 C18 H18 118.8 . . ?
C24 C19 C20 115.23(8) . . ?
C24 C19 B1 123.31(7) . . ?
C20 C19 B1 121.21(7) . . ?
C21 C20 C19 122.65(8) . . ?
C21 C20 H20 118.7 . . ?
C19 C20 H20 118.7 . . ?
C22 C21 C20 120.19(9) . . ?
C22 C21 H21 119.9 . . ?
C20 C21 H21 119.9 . . ?
C23 C22 C21 119.06(9) . . ?
C23 C22 H22 120.5 . . ?
C21 C22 H22 120.5 . . ?
C22 C23 C24 120.15(9) . . ?
C22 C23 H23 119.9 . . ?
C24 C23 H23 119.9 . . ?
C23 C24 C19 122.71(9) . . ?
C23 C24 H24 118.6 . . ?
C19 C24 H24 118.6 . . ?
C30 C25 C26 115.10(7) . . ?
C30 C25 B1 124.04(7) . . ?
C26 C25 B1 120.58(7) . . ?
C27 C26 C25 122.81(8) . . ?
C27 C26 H26 118.6 . . ?
C25 C26 H26 118.6 . . ?
C28 C27 C26 120.16(9) . . ?
C28 C27 H27 119.9 . . ?
C26 C27 H27 119.9 . . ?
C29 C28 C27 118.93(8) . . ?
C29 C28 H28 120.5 . . ?
C27 C28 H28 120.5 . . ?
C28 C29 C30 120.22(9) . . ?
C28 C29 H29 119.9 . . ?
C30 C29 H29 119.9 . . ?
C29 C30 C25 122.76(9) . . ?
C29 C30 H30 118.6 . . ?
C25 C30 H30 118.6 . . ?
C36 C31 C32 115.17(7) . . ?
C36 C31 B1 121.64(7) . . ?
C32 C31 B1 123.01(7) . . ?
C33 C32 C31 122.38(9) . . ?
C33 C32 H32 118.8 . . ?
C31 C32 H32 118.8 . . ?
C34 C33 C32 120.47(9) . . ?
C34 C33 H33 119.8 . . ?
C32 C33 H33 119.8 . . ?
C33 C34 C35 118.93(9) . . ?
C33 C34 H34 120.5 . . ?
C35 C34 H34 120.5 . . ?
C34 C35 C36 120.12(10) . . ?
C34 C35 H35 119.9 . . ?
C36 C35 H35 119.9 . . ?
C35 C36 C31 122.87(9) . . ?
C35 C36 H36 118.6 . . ?
C31 C36 H36 118.6 . . ?
 
loop_
 _geom_torsion_atom_site_label_1
 _geom_torsion_atom_site_label_2
 _geom_torsion_atom_site_label_3
 _geom_torsion_atom_site_label_4
 _geom_torsion
 _geom_torsion_site_symmetry_1
 _geom_torsion_site_symmetry_2
 _geom_torsion_site_symmetry_3
 _geom_torsion_site_symmetry_4
 _geom_torsion_publ_flag
N2 N3 C2 C3 -3.0(12) . . . . ?
C1 N3 C2 C3 176.5(10) . . . . ?
N2B N3 C2 C3B 3.9(19) . . . . ?
C1 N3 C2 C3B 177.1(16) . . . . ?
C2 N3 N2 N1 6.3(11) . . . . ?
C1 N3 N2 N1 -173.4(6) . . . . ?
C3 N1 N2 N3 -7.4(16) . . . . ?
C7 N1 N2 N3 178.7(6) . . . . ?
N2 N1 C3 C2 5.8(18) . . . . ?
C7 N1 C3 C2 178.8(8) . . . . ?
N2 N1 C3 C4 -177.8(15) . . . . ?
C7 N1 C3 C4 -5(3) . . . . ?
N3 C2 C3 N1 -1.6(15) . . . . ?
N3 C2 C3 C4 -177.4(18) . . . . ?
N1 C3 C4 C5 -165.0(14) . . . . ?
C2 C3 C4 C5 10(3) . . . . ?
N1 C3 C4 C6 126.5(15) . . . . ?
C2 C3 C4 C6 -58(3) . . . . ?
C3 C4 C5 C6 -108.8(12) . . . . ?
C3 C4 C6 C5 108.3(10) . . . . ?
N2 N1 C7 C8 82.9(10) . . . . ?
C3 N1 C7 C8 -89.9(15) . . . . ?
N1 C7 C8 C9 55.8(5) . . . . ?
C7 C8 C9 C10 179.2(3) . . . . ?
C8 C9 C10 C11 -67.5(2) . . . . ?
C9 C10 C11 C12 -177.5(2) . . . . ?
C2 N3 N2B N1B -10.5(19) . . . . ?
C1 N3 N2B N1B 175.8(11) . . . . ?
C3B N1B N2B N3 13(3) . . . . ?
C7B N1B N2B N3 -173.1(11) . . . . ?
N2B N1B C3B C2 -11(3) . . . . ?
C7B N1B C3B C2 176.4(14) . . . . ?
N2B N1B C3B C4B 172(3) . . . . ?
C7B N1B C3B C4B -1(4) . . . . ?
N3 C2 C3B N1B 4(2) . . . . ?
N3 C2 C3B C4B -179(3) . . . . ?
N1B C3B C4B C5B 167(2) . . . . ?
C2 C3B C4B C5B -10(4) . . . . ?
N1B C3B C4B C6B 99(3) . . . . ?
C2 C3B C4B C6B -77(4) . . . . ?
C3B C4B C5B C6B -107.1(19) . . . . ?
C3B C4B C6B C5B 110.1(15) . . . . ?
N2B N1B C7B C8B 74.2(18) . . . . ?
C3B N1B C7B C8B -114(2) . . . . ?
N1B C7B C8B C9B 63.2(8) . . . . ?
C7B C8B C9B C10B 71.4(6) . . . . ?
C8B C9B C10B C11B 69.9(4) . . . . ?
C9B C10B C11B C12B 71.4(4) . . . . ?
C19 B1 C13 C14 145.32(7) . . . . ?
C31 B1 C13 C14 28.72(10) . . . . ?
C25 B1 C13 C14 -91.57(8) . . . . ?
C19 B1 C13 C18 -39.86(9) . . . . ?
C31 B1 C13 C18 -156.46(7) . . . . ?
C25 B1 C13 C18 83.26(8) . . . . ?
C18 C13 C14 C15 2.38(12) . . . . ?
B1 C13 C14 C15 177.47(7) . . . . ?
C13 C14 C15 C16 -0.89(13) . . . . ?
C14 C15 C16 C17 -1.05(14) . . . . ?
C15 C16 C17 C18 1.35(14) . . . . ?
C16 C17 C18 C13 0.26(14) . . . . ?
C14 C13 C18 C17 -2.06(12) . . . . ?
B1 C13 C18 C17 -177.28(8) . . . . ?
C13 B1 C19 C24 151.45(8) . . . . ?
C31 B1 C19 C24 -86.53(9) . . . . ?
C25 B1 C19 C24 34.30(11) . . . . ?
C13 B1 C19 C20 -34.59(10) . . . . ?
C31 B1 C19 C20 87.42(8) . . . . ?
C25 B1 C19 C20 -151.74(7) . . . . ?
C24 C19 C20 C21 -1.31(13) . . . . ?
B1 C19 C20 C21 -175.73(8) . . . . ?
C19 C20 C21 C22 0.40(15) . . . . ?
C20 C21 C22 C23 0.59(16) . . . . ?
C21 C22 C23 C24 -0.58(16) . . . . ?
C22 C23 C24 C19 -0.42(16) . . . . ?
C20 C19 C24 C23 1.32(13) . . . . ?
B1 C19 C24 C23 175.61(9) . . . . ?
C13 B1 C25 C30 -94.09(9) . . . . ?
C19 B1 C25 C30 26.98(11) . . . . ?
C31 B1 C25 C30 144.04(8) . . . . ?
C13 B1 C25 C26 79.59(8) . . . . ?
C19 B1 C25 C26 -159.34(7) . . . . ?
C31 B1 C25 C26 -42.28(10) . . . . ?
C30 C25 C26 C27 -1.32(12) . . . . ?
B1 C25 C26 C27 -175.54(8) . . . . ?
C25 C26 C27 C28 0.23(13) . . . . ?
C26 C27 C28 C29 0.78(14) . . . . ?
C27 C28 C29 C30 -0.63(15) . . . . ?
C28 C29 C30 C25 -0.55(15) . . . . ?
C26 C25 C30 C29 1.48(13) . . . . ?
B1 C25 C30 C29 175.47(8) . . . . ?
C13 B1 C31 C36 -151.07(8) . . . . ?
C19 B1 C31 C36 88.35(9) . . . . ?
C25 B1 C31 C36 -34.67(10) . . . . ?
C13 B1 C31 C32 33.96(10) . . . . ?
C19 B1 C31 C32 -86.62(9) . . . . ?
C25 B1 C31 C32 150.35(7) . . . . ?
C36 C31 C32 C33 2.82(12) . . . . ?
B1 C31 C32 C33 178.09(8) . . . . ?
C31 C32 C33 C34 -1.26(14) . . . . ?
C32 C33 C34 C35 -1.00(15) . . . . ?
C33 C34 C35 C36 1.50(16) . . . . ?
C34 C35 C36 C31 0.22(17) . . . . ?
C32 C31 C36 C35 -2.32(14) . . . . ?
B1 C31 C36 C35 -177.66(9) . . . . ?
 
_refine_diff_density_max    0.356
_refine_diff_density_min   -0.197
_refine_diff_density_rms    0.040

_shelx_res_file
;
TITL Butch_C_BPh4_0m_a.res in P2(1)/c
    Butch_C_BPh4_0m.res
    created by SHELXL-2019/3 at 08:04:25 on 11-Oct-2024
REM Old TITL Butch_C_BPh4_0m in P2(1)/c
REM SHELXT solution in P2(1)/c
REM R1 0.310,  Rweak 0.112,  Alpha 0.075,  Orientation as input
REM Formula found by SHELXT:  C36 B N3
CELL  0.71073  17.3261    8.9838   20.9610   90.0000  111.7091   90.0000
ZERR    4.000   0.0007    0.0004    0.0007    0.0000    0.0014    0.0000
LATT  1
SYMM -X, 1/2+Y, 1/2-Z
SFAC C H B N
UNIT 144 168 4 12
OMIT -3 4 5
OMIT 1 1 0
OMIT -1 1 1
OMIT -1 0 2
TEMP -123.150
SIZE 0.42 0.18 0.12
L.S. 10
BOND $H
ACTA
CONF
HTAB
LIST 4
FMAP 2
PLAN 20
EADP N1 N1B
EADP N2 N2B
EADP C3 C3B
EADP C4 C4B
SADI C2 C3 C2 C3B
SADI N2 N3 N2B N3
SIMU 0.01 N1 > C12B

WGHT    0.064400    0.565800
FVAR       0.58313   0.61937   0.69547
N3    4    0.875891    0.537772    0.108513    11.00000    0.02380    0.04062 =
         0.02611   -0.00643    0.01011   -0.00749
C1    1    0.945276    0.562777    0.085954    11.00000    0.02782    0.07189 =
         0.04126   -0.01496    0.01916   -0.01627
AFIX 127
H1A   2    0.943809    0.488083    0.051450    31.00000   -1.50000
H1B   2    0.997794    0.554532    0.125394    31.00000   -1.50000
H1C   2    0.940710    0.662468    0.065903    31.00000   -1.50000
H1D   2    0.977732    0.648639    0.110382   -31.00000   -1.50000
H1E   2    0.923748    0.582190    0.036437   -31.00000   -1.50000
H1F   2    0.980832    0.474254    0.095928   -31.00000   -1.50000
AFIX   0
C2    1    0.823085    0.421436    0.094561    11.00000    0.02440    0.03142 =
         0.02655   -0.00460    0.00798   -0.00295
AFIX  43
H2    2    0.820821    0.338735    0.065678    11.00000   -1.20000
AFIX   0
PART 1 21
N1    4    0.803467    0.577645    0.164987    21.00000    0.02513    0.02915 =
         0.02449   -0.00314    0.01069   -0.00584
N2    4    0.862561    0.640395    0.147882    21.00000    0.03195    0.03417 =
         0.02599   -0.00421    0.01402   -0.01162
C3    1    0.773356    0.448566    0.131170    21.00000    0.02653    0.02597 =
         0.02502   -0.00059    0.00957   -0.00430
C4    1    0.705981    0.364624    0.140742    21.00000    0.03467    0.02941 =
         0.03210   -0.00205    0.01584   -0.01029
AFIX  13
H4    2    0.695823    0.387121    0.183703    21.00000   -1.20000
AFIX   0
C5    1    0.690179    0.206411    0.115793    21.00000    0.04229    0.02650 =
         0.05286   -0.00632    0.02533   -0.00909
AFIX  23
H5A   2    0.725904    0.164239    0.092785    21.00000   -1.20000
H5B   2    0.673039    0.134632    0.143885    21.00000   -1.20000
AFIX   0
C6    1    0.630374    0.323106    0.079223    21.00000    0.03856    0.03999 =
         0.03737    0.00149    0.00934   -0.01723
AFIX  23
H6A   2    0.575907    0.324236    0.084500    21.00000   -1.20000
H6B   2    0.628776    0.353846    0.033395    21.00000   -1.20000
AFIX   0
C7    1    0.773880    0.662094    0.211153    21.00000    0.02930    0.03475 =
         0.02748   -0.00837    0.01285   -0.00510
AFIX  23
H7A   2    0.821513    0.713328    0.245976    21.00000   -1.20000
H7B   2    0.750038    0.592360    0.235521    21.00000   -1.20000
AFIX   0
C8    1    0.709191    0.775593    0.173408    21.00000    0.03389    0.03026 =
         0.03440   -0.00765    0.01246   -0.00377
AFIX  23
H8A   2    0.735441    0.851974    0.154000    21.00000   -1.20000
H8B   2    0.689741    0.825847    0.206752    21.00000   -1.20000
AFIX   0
C9    1    0.633861    0.711772    0.115358    21.00000    0.03404    0.02740 =
         0.02901   -0.00383    0.00933   -0.00137
AFIX  23
H9A   2    0.652999    0.662969    0.081496    21.00000   -1.20000
H9B   2    0.607830    0.634530    0.134512    21.00000   -1.20000
AFIX   0
C10   1    0.568560    0.828329    0.078472    21.00000    0.03424    0.03228 =
         0.02997   -0.00201    0.01150    0.00018
AFIX  23
H10A  2    0.595884    0.909217    0.062568    21.00000   -1.20000
H10B  2    0.526921    0.781834    0.037261    21.00000   -1.20000
AFIX   0
C11   1    0.523414    0.896588    0.121272    21.00000    0.03545    0.04365 =
         0.03823   -0.00016    0.01573    0.00274
AFIX  23
H11A  2    0.497394    0.816332    0.138777    21.00000   -1.20000
H11B  2    0.564108    0.948398    0.161300    21.00000   -1.20000
AFIX   0
C12   1    0.457138    1.005896    0.080260    21.00000    0.03259    0.05453 =
         0.04927   -0.00043    0.01505    0.00645
AFIX 137
H12A  2    0.482836    1.086773    0.063727    21.00000   -1.50000
H12B  2    0.429448    1.047026    0.109515    21.00000   -1.50000
H12C  2    0.416225    0.954651    0.040987    21.00000   -1.50000
AFIX   0
PART 2 -21
SAME N1 > C12
N1B   4    0.793005    0.581681    0.159896   -21.00000    0.02513    0.02915 =
         0.02449   -0.00314    0.01069   -0.00584
N2B   4    0.863134    0.627597    0.154090   -21.00000    0.03195    0.03417 =
         0.02599   -0.00421    0.01402   -0.01162
C3B   1    0.770824    0.445099    0.130283   -21.00000    0.02653    0.02597 =
         0.02502   -0.00059    0.00957   -0.00430
C4B   1    0.702450    0.356936    0.136065   -21.00000    0.03467    0.02941 =
         0.03210   -0.00205    0.01584   -0.01029
AFIX  13
H4B   2    0.700761    0.350569    0.183161   -21.00000   -1.20000
AFIX   0
C5B   1    0.669093    0.224981    0.091143   -21.00000    0.05070    0.03895 =
         0.07704   -0.01684    0.02361   -0.02320
AFIX  23
H5C   2    0.695594    0.198193    0.058200   -21.00000   -1.20000
H5D   2    0.650433    0.139021    0.111283   -21.00000   -1.20000
AFIX   0
C6B   1    0.618142    0.359230    0.077092   -21.00000    0.03838    0.04159 =
         0.03877   -0.00979    0.01608   -0.01869
AFIX  23
H6C   2    0.567804    0.358341    0.088833   -21.00000   -1.20000
H6D   2    0.613038    0.417607    0.035665   -21.00000   -1.20000
AFIX   0
C7B   1    0.755669    0.670517    0.201601   -21.00000    0.03116    0.04816 =
         0.02873   -0.01043    0.01523   -0.00586
AFIX  23
H7C   2    0.799517    0.697160    0.246095   -21.00000   -1.20000
H7D   2    0.713592    0.609475    0.211144   -21.00000   -1.20000
AFIX   0
C8B   1    0.715008    0.812007    0.163992   -21.00000    0.03011    0.03084 =
         0.03426   -0.00602    0.01435   -0.00202
AFIX  23
H8C   2    0.695741    0.871596    0.194973   -21.00000   -1.20000
H8D   2    0.757752    0.871249    0.154511   -21.00000   -1.20000
AFIX   0
C9B   1    0.642166    0.788911    0.096913   -21.00000    0.03755    0.02962 =
         0.02892    0.00213    0.01611    0.00223
AFIX  23
H9C   2    0.658875    0.717747    0.068321   -21.00000   -1.20000
H9D   2    0.629122    0.884816    0.071931   -21.00000   -1.20000
AFIX   0
C10B  1    0.563525    0.730537    0.105252   -21.00000    0.03292    0.03199 =
         0.03134    0.00041    0.00721   -0.00368
AFIX  23
H10C  2    0.523637    0.699450    0.059667   -21.00000   -1.20000
H10D  2    0.578063    0.641120    0.134943   -21.00000   -1.20000
AFIX   0
C11B  1    0.520987    0.842292    0.135955   -21.00000    0.03087    0.04724 =
         0.03238    0.00200    0.01470   -0.00224
AFIX  23
H11C  2    0.479223    0.789198    0.149343   -21.00000   -1.20000
H11D  2    0.562928    0.884554    0.178193   -21.00000   -1.20000
AFIX   0
C12B  1    0.478916    0.967260    0.088680   -21.00000    0.04158    0.04810 =
         0.04419    0.00396    0.02047    0.00717
AFIX 137
H12D  2    0.520164    1.023629    0.076822   -21.00000   -1.50000
H12E  2    0.452087    1.033224    0.111494   -21.00000   -1.50000
H12F  2    0.436946    0.926766    0.046765   -21.00000   -1.50000
AFIX   0
PART 0
B1    3    0.777266    0.225797    0.371486    11.00000    0.01766    0.01998 =
         0.01841   -0.00117    0.00604   -0.00021
C13   1    0.693855    0.314042    0.321471    11.00000    0.01834    0.02589 =
         0.01758    0.00112    0.00775    0.00059
C14   1    0.685405    0.469221    0.321006    11.00000    0.02758    0.02682 =
         0.02232    0.00345    0.01067    0.00475
AFIX  43
H14   2    0.729067    0.526639    0.352360    11.00000   -1.20000
AFIX   0
C15   1    0.615185    0.542738    0.276170    11.00000    0.03614    0.03724 =
         0.03232    0.01293    0.01775    0.01535
AFIX  43
H15   2    0.611584    0.648068    0.277974    11.00000   -1.20000
AFIX   0
C16   1    0.550930    0.462895    0.229197    11.00000    0.02424    0.05957 =
         0.03155    0.01869    0.01010    0.01354
AFIX  43
H16   2    0.502721    0.512380    0.199172    11.00000   -1.20000
AFIX   0
C17   1    0.557969    0.309769    0.226624    11.00000    0.01994    0.05710 =
         0.02557    0.00835    0.00375   -0.00368
AFIX  43
H17   2    0.514826    0.253754    0.193940    11.00000   -1.20000
AFIX   0
C18   1    0.628122    0.237226    0.271799    11.00000    0.02193    0.03474 =
         0.02229    0.00191    0.00581   -0.00376
AFIX  43
H18   2    0.631635    0.132073    0.268911    11.00000   -1.20000
AFIX   0
C19   1    0.752866    0.065089    0.396340    11.00000    0.02215    0.02074 =
         0.02004   -0.00170    0.00537   -0.00115
C20   1    0.679151    0.047201    0.408848    11.00000    0.02513    0.02652 =
         0.02696    0.00231    0.00994   -0.00116
AFIX  43
H20   2    0.641383    0.128274    0.399638    11.00000   -1.20000
AFIX   0
C21   1    0.659195   -0.084658    0.434217    11.00000    0.03232    0.03277 =
         0.03267    0.00354    0.01171   -0.00875
AFIX  43
H21   2    0.608484   -0.092208    0.441668    11.00000   -1.20000
AFIX   0
C22   1    0.713102   -0.204790    0.448608    11.00000    0.04630    0.02364 =
         0.03863    0.00412    0.01294   -0.00812
AFIX  43
H22   2    0.699506   -0.295209    0.465505    11.00000   -1.20000
AFIX   0
C23   1    0.786887   -0.191230    0.438039    11.00000    0.04367    0.02271 =
         0.04413    0.00467    0.01333    0.00337
AFIX  43
H23   2    0.824642   -0.272431    0.448097    11.00000   -1.20000
AFIX   0
C24   1    0.806118   -0.058384    0.412593    11.00000    0.02896    0.02394 =
         0.03523    0.00233    0.01070    0.00255
AFIX  43
H24   2    0.857394   -0.051425    0.406032    11.00000   -1.20000
AFIX   0
C25   1    0.835232    0.212022    0.324778    11.00000    0.01759    0.02560 =
         0.01788   -0.00172    0.00488    0.00090
C26   1    0.882875    0.333554    0.318274    11.00000    0.02353    0.02869 =
         0.02050   -0.00069    0.00799   -0.00158
AFIX  43
H26   2    0.884025    0.421182    0.343979    11.00000   -1.20000
AFIX   0
C27   1    0.928545    0.331019    0.275690    11.00000    0.02413    0.04215 =
         0.02221    0.00148    0.00883   -0.00390
AFIX  43
H27   2    0.960053    0.415707    0.273029    11.00000   -1.20000
AFIX   0
C28   1    0.928063    0.205116    0.237214    11.00000    0.02639    0.05318 =
         0.02468   -0.00324    0.01317    0.00106
AFIX  43
H28   2    0.959587    0.202292    0.208557    11.00000   -1.20000
AFIX   0
C29   1    0.880975    0.083859    0.241250    11.00000    0.03560    0.04396 =
         0.03049   -0.01276    0.01680   -0.00009
AFIX  43
H29   2    0.879587   -0.002770    0.214855    11.00000   -1.20000
AFIX   0
C30   1    0.835331    0.088285    0.284099    11.00000    0.02786    0.03199 =
         0.02780   -0.00863    0.01230   -0.00302
AFIX  43
H30   2    0.803064    0.003862    0.285671    11.00000   -1.20000
AFIX   0
C31   1    0.827244    0.314590    0.443705    11.00000    0.02177    0.02009 =
         0.01809    0.00100    0.00720   -0.00221
C32   1    0.786905    0.400371    0.477979    11.00000    0.03322    0.02267 =
         0.01994    0.00064    0.01082    0.00251
AFIX  43
H32   2    0.728206    0.410339    0.458081    11.00000   -1.20000
AFIX   0
C33   1    0.829934    0.471590    0.540268    11.00000    0.05685    0.02521 =
         0.02136   -0.00208    0.01727   -0.00336
AFIX  43
H33   2    0.800419    0.530288    0.561367    11.00000   -1.20000
AFIX   0
C34   1    0.915085    0.457301    0.571414    11.00000    0.05391    0.04460 =
         0.01820   -0.00535    0.00929   -0.02374
AFIX  43
H34   2    0.944527    0.506982    0.613423    11.00000   -1.20000
AFIX   0
C35   1    0.956757    0.369636    0.540515    11.00000    0.02922    0.06983 =
         0.02165   -0.00170    0.00331   -0.01769
AFIX  43
H35   2    1.015159    0.356776    0.561857    11.00000   -1.20000
AFIX   0
C36   1    0.913246    0.299928    0.478018    11.00000    0.02244    0.04761 =
         0.02082   -0.00180    0.00610   -0.00305
AFIX  43
H36   2    0.943250    0.239893    0.457847    11.00000   -1.20000


REM <hkl>
REM Butch_C_BPh4_0m.hkl
REM </hkl>
AFIX   0
HKLF 4


REM  Butch_C_BPh4_0m_a.res in P2(1)/c
REM wR2 = 0.1318, GooF = S = 1.025, Restrained GooF = 1.018 for all data
REM R1 = 0.0451 for 8686 Fo > 4sig(Fo) and 0.0663 for all 11593 data
REM 450 parameters refined using 385 restraints

END

WGHT      0.0643      0.5697

REM No hydrogen bonds found for HTAB generation

REM Highest difference peak  0.356,  deepest hole -0.197,  1-sigma level  0.040
Q1    1   0.6621  0.2798  0.2947  11.00000  0.05    0.36
Q2    1   0.8053  0.3643  0.4617  11.00000  0.05    0.34
Q3    1   0.7199  0.0600  0.4068  11.00000  0.05    0.33
Q4    1   0.7625  0.1405  0.3827  11.00000  0.05    0.33
Q5    1   0.8957  0.1592  0.2407  11.00000  0.05    0.32
Q6    1   0.8596  0.0926  0.2638  11.00000  0.05    0.32
Q7    1   0.9058  0.3400  0.2984  11.00000  0.05    0.31
Q8    1   0.5957  0.2785  0.2482  11.00000  0.05    0.31
Q9    1   0.8086  0.2151  0.3465  11.00000  0.05    0.31
Q10   1   0.7317  0.2808  0.3461  11.00000  0.05    0.31
Q11   1   0.7794  0.0092  0.4061  11.00000  0.05    0.31
Q12   1   0.8529  0.2822  0.3199  11.00000  0.05    0.31
Q13   1   0.8066  0.2803  0.4096  11.00000  0.05    0.30
Q14   1   0.8679  0.3100  0.4646  11.00000  0.05    0.30
Q15   1   0.7489 -0.1879  0.4430  11.00000  0.05    0.30
Q16   1   0.7931  0.4317  0.1062  11.00000  0.05    0.30
Q17   1   0.6515  0.5047  0.2998  11.00000  0.05    0.29
Q18   1   0.6930  0.3913  0.3200  11.00000  0.05    0.29
Q19   1   0.7797  0.5189  0.1453  11.00000  0.05    0.29
Q20   1   0.8040  0.4290  0.5124  11.00000  0.05    0.28
;
_shelx_res_checksum   58243

_shelx_hkl_file
;
   2   0   0 8762.36 253.735   1
  -2   0   0 8700.21 362.100   5
  -3   0   0 1941.26 74.2422   1
  -3   0   0 1961.73 183.526   5
   3   0   0 1926.44 75.0916   1
   3   0   0 1875.59 176.325   5
  -4   0   0 1358.81 63.9208   1
   4   0   0 985.003 150.719   5
  -4   0   0 970.506 156.343   5
   4   0   0 1458.91 64.9098   1
   5   0   0 194.889 6.24884   2
  -5   0   0 198.968 6.29969   2
  -5   0   0 199.969 6.28047   2
  -5   0   0 191.999 5.93487   3
  -5   0   0 194.129 5.73808   4
   5   0   0 203.461 6.30485   2
   5   0   0 194.078 5.92797   3
   5   0   0 198.486 5.75438   4
  -6   0   0 196.652 6.49720   2
  -6   0   0 200.444 6.45055   2
  -6   0   0 201.731 6.08567   3
  -6   0   0 201.056 5.88291   4
   6   0   0 197.649 6.48911   2
   6   0   0 200.291 6.09180   3
   6   0   0 194.833 5.84803   4
   6   0   0 194.789 6.42635   2
  -7   0   0 611.167 17.9393   2
  -7   0   0 625.738 17.9980   2
   7   0   0 623.391 17.9926   2
  -7   0   0 621.409 17.3979   4
   7   0   0 629.317 17.4067   4
  -7   0   0 632.174 17.6040   3
   7   0   0 638.540 17.6296   3
   7   0   0 616.597 18.0018   2
   8   0   0 2084.33 57.3141   2
  -8   0   0 2062.09 57.2499   2
  -9   0   0 1.64001 1.01169   4
  -9   0   0 1.65155 1.68213   2
  -9   0   0 3.73232 1.62767   2
   9   0   0 3.45970 1.39504   3
   9   0   0 3.46176 1.08052   4
   9   0   0 0.67415 1.70949   2
   9   0   0 3.79602 1.66865   2
  -9   0   0 1.32964 1.28741   3
 -10   0   0 0.96832 1.76664   2
 -10   0   0 -0.2100 1.63018   2
 -10   0   0 2.38556 1.40154   3
  10   0   0 2.43767 1.54320   3
  10   0   0 0.92152 1.06741   4
 -10   0   0 3.73545 1.18109   4
  10   0   0 1.94625 1.70966   2
  10   0   0 3.62203 1.93095   2
 -11   0   0 1.66584 1.82253   2
  11   0   0 2.54914 1.91664   2
  11   0   0 0.67255 1.98524   2
  11   0   0 2.46137 1.64483   3
 -11   0   0 1.34618 1.89768   2
 -11   0   0 -0.1441 1.40956   3
  11   0   0 0.94546 1.15598   4
  12   0   0 494.991 15.4385   2
 -12   0   0 505.283 15.4506   2
  12   0   0 520.069 14.8675   3
 -12   0   0 494.106 15.3364   2
  12   0   0 516.884 15.5863   2
  12   0   0 488.545 14.3656   4
 -12   0   0 479.179 14.6919   3
 -12   0   0 498.511 14.3975   4
  13   0   0 367.780 12.0038   2
  13   0   0 357.694 11.1392   3
 -13   0   0 372.749 10.7072   4
  13   0   0 341.693 10.6043   4
 -13   0   0 352.357 11.7981   2
 -13   0   0 348.953 11.6686   2
  13   0   0 362.611 11.8716   2
 -13   0   0 348.249 11.0340   3
  14   0   0 12.3805 2.34766   3
  14   0   0 5.44078 2.52574   2
  14   0   0 7.72313 1.65163   4
 -14   0   0 7.35394 2.61118   2
  14   0   0 6.82184 2.80224   2
 -14   0   0 5.63281 2.37449   2
 -14   0   0 10.2677 1.70720   4
  15   0   0 165.059 6.53553   3
  15   0   0 163.518 5.79568   4
 -15   0   0 159.869 7.06252   2
  15   0   0 179.336 7.77532   2
 -15   0   0 166.029 7.40189   2
  15   0   0 164.415 7.34768   2
 -15   0   0 166.075 5.88556   4
  16   0   0 231.813 9.28605   2
  16   0   0 250.250 9.75372   2
 -16   0   0 225.109 9.30413   2
  16   0   0 220.013 7.63090   4
 -16   0   0 244.924 7.80548   4
  16   0   0 241.881 8.46853   3
  17   0   0 31.8771 4.17124   2
 -17   0   0 30.2577 3.85308   2
  17   0   0 38.0873 3.53342   3
  17   0   0 33.9493 3.85219   2
  17   0   0 29.4316 2.88183   4
 -17   0   0 40.1482 3.17901   4
  18   0   0 49.6019 3.80120   4
 -18   0   0 52.3910 4.66371   2
  18   0   0 54.3063 5.11453   2
  18   0   0 50.9433 4.67997   3
  18   0   0 51.5432 4.97657   2
 -18   0   0 54.1934 3.56589   4
 -19   0   0 1.81135 1.98043   4
 -19   0   0 3.29491 3.26491   2
  19   0   0 6.64254 3.73514   2
  19   0   0 8.18927 3.15212   2
  19   0   0 8.12923 2.90483   3
  20   0   0 113.218 7.85825   2
 -20   0   0 117.402 7.12383   2
  20   0   0 95.8490 6.03137   3
 -20   0   0 109.690 5.09033   4
 -21   0   0 51.3447 5.23856   2
  21   0   0 55.2605 5.22629   3
  21   0   0 57.7756 5.85056   2
 -21   0   0 61.2124 4.14804   4
  22   0   0 -3.3970 3.85048   2
 -22   0   0 0.98777 3.49502   2
  22   0   0 -0.8904 3.31114   3
 -22   0   0 2.00774 2.20132   4
 -23   0   0 33.8969 3.10211   4
  23   0   0 40.2307 4.51036   3
  23   0   0 28.4275 5.21959   2
 -23   0   0 37.0966 5.02007   2
 -24   0   0 34.3401 3.21457   4
  24   0   0 30.6489 4.41838   3
  24   0   0 39.0497 5.71298   2
   0  -1   0 -0.6198 0.44682   2
   0  -1   0 0.42705 0.56289   2
   0  -1   0 -0.3301 0.36897   4
   0  -1   0 0.52843 0.33857   3
   0   1   0 -0.0319 0.57596   2
   0   1   0 -1.1122 0.43212   2
   0   1   0 -0.4364 0.31732   3
   0   1   0 -0.3237 0.36075   4
  -1  -1   0 0.66077 0.58760   2
   2  -1   0 2341.63 188.868   5
  -2  -1   0 2065.11 170.363   5
  -2  -1   0 1970.67 75.0587   1
   2  -1   0 2164.49 76.5354   1
  -2   1   0 1985.90 75.2326   1
  -2   1   0 2220.18 180.968   5
   2   1   0 1996.88 75.9955   1
   2   1   0 2046.06 175.064   5
  -3  -1   0 1788.88 195.446   5
   3  -1   0 2496.53 220.309   5
   3  -1   0 2400.19 89.5446   1
  -3  -1   0 2231.87 87.9334   1
  -3   1   0 2656.94 228.100   5
   3   1   0 2277.61 88.5388   1
  -3   1   0 2341.44 88.7931   1
   3   1   0 2255.07 211.173   5
  -4  -1   0 933.107 27.6332   2
   4  -1   0 1058.38 27.7129   2
   4   1   0 1003.03 27.6823   2
   5  -1   0 65.5787 2.63470   3
   5  -1   0 60.4916 2.98026   2
  -5  -1   0 61.0092 2.91950   2
  -5  -1   0 60.5634 2.52128   3
  -5  -1   0 58.6688 2.99630   2
  -5  -1   0 60.4563 2.12563   4
   5  -1   0 57.5140 2.98649   2
   5  -1   0 63.9810 2.41046   4
  -5   1   0 63.8347 3.00396   2
   5   1   0 59.5995 3.04908   2
  -5   1   0 60.9292 2.60482   3
   5   1   0 62.6875 3.01137   2
   5   1   0 60.9599 2.12739   4
  -5   1   0 58.6715 2.92617   2
   5   1   0 59.3709 2.46764   3
  -5   1   0 64.5071 2.42834   4
  -6  -1   0 37.2078 1.69856   4
   6  -1   0 39.3894 2.80422   2
  -6  -1   0 41.2292 2.18146   3
   6  -1   0 39.5239 2.22375   3
   6  -1   0 38.4806 2.02584   4
  -6  -1   0 37.7744 2.66703   2
   6  -1   0 37.9830 2.75545   2
  -6  -1   0 40.0972 2.60777   2
   6   1   0 38.8400 2.69359   2
  -6   1   0 41.5973 2.09720   4
   6   1   0 36.9814 1.69490   4
  -6   1   0 40.3732 2.68713   2
   6   1   0 38.6244 2.22638   3
  -6   1   0 38.5254 2.16531   3
   6   1   0 36.4801 2.73224   2
  -6   1   0 45.0744 2.73565   2
   7  -1   0 225.042 7.52503   2
   7  -1   0 232.001 7.06274   3
   7  -1   0 225.884 7.49260   2
  -7  -1   0 237.361 7.48412   2
  -7  -1   0 223.960 6.66759   4
  -7  -1   0 228.555 7.47821   2
   7  -1   0 235.114 6.90031   4
  -7  -1   0 231.142 6.98917   3
   7   1   0 230.356 6.99778   3
   7   1   0 230.258 6.67123   4
  -7   1   0 220.236 7.42218   2
  -7   1   0 230.494 6.90809   4
   7   1   0 246.097 7.58794   2
  -7   1   0 227.046 7.04298   3
   7   1   0 227.909 7.46872   2
  -7   1   0 223.038 7.41264   2
   8  -1   0 7.89923 1.26264   4
   8  -1   0 6.42740 1.77084   2
  -8  -1   0 4.91585 1.34325   3
  -8  -1   0 7.56799 1.76691   2
  -8  -1   0 6.48020 0.98301   4
   8  -1   0 4.99242 1.49275   3
   8  -1   0 4.17551 1.78437   2
  -8  -1   0 7.16163 1.78109   2
   8   1   0 5.31051 1.40567   3
  -8   1   0 6.66544 1.78895   2
  -8   1   0 6.82877 1.25313   4
   8   1   0 6.20992 1.77404   2
   8   1   0 8.66763 1.93305   2
   8   1   0 7.95642 0.95944   4
  -8   1   0 8.30720 1.40136   3
  -8   1   0 5.70818 1.74782   2
  -9  -1   0 297.823 9.52070   2
  -9  -1   0 294.985 8.95600   3
  -9  -1   0 299.066 8.60265   4
   9  -1   0 301.133 9.60335   2
   9  -1   0 295.735 9.05936   3
   9  -1   0 291.387 8.77783   4
   9  -1   0 294.547 9.51346   2
  -9  -1   0 293.709 9.45196   2
   9   1   0 297.440 9.57214   2
  -9   1   0 300.106 9.52099   2
  -9   1   0 296.792 9.45396   2
   9   1   0 291.735 8.58356   4
  -9   1   0 291.986 8.95795   3
   9   1   0 296.058 8.97780   3
  -9   1   0 292.199 8.79623   4
   9   1   0 306.296 9.57516   2
  10  -1   0 186.788 6.15911   3
  10  -1   0 181.027 5.77730   4
 -10  -1   0 184.411 5.61367   4
  10  -1   0 182.365 6.79605   2
 -10  -1   0 180.865 6.66095   2
 -10  -1   0 183.228 6.62630   2
 -10  -1   0 180.713 5.98027   3
  10  -1   0 179.489 6.65437   2
 -10   1   0 178.738 5.85946   4
  10   1   0 174.568 5.57534   4
  10   1   0 182.607 6.71369   2
 -10   1   0 173.422 6.00368   3
 -10   1   0 179.136 6.61726   2
  10   1   0 176.410 6.73557   2
  10   1   0 188.898 6.14769   3
 -10   1   0 182.747 6.58959   2
  11  -1   0 200.409 7.12819   2
  11  -1   0 180.505 5.91001   4
  11  -1   0 185.277 6.92271   2
 -11  -1   0 177.805 6.89941   2
 -11  -1   0 171.571 6.80795   2
 -11  -1   0 180.887 6.20296   3
  11  -1   0 186.097 6.41308   3
 -11  -1   0 177.394 5.72750   4
  11   1   0 178.746 6.84292   2
  11   1   0 203.773 6.32035   3
 -11   1   0 177.319 6.73946   2
  11   1   0 175.859 5.71453   4
 -11   1   0 180.290 6.20964   3
 -11   1   0 188.709 6.02242   4
  11   1   0 173.432 6.95635   2
 -11   1   0 187.702 6.98819   2
  12  -1   0 47.9737 3.68383   2
 -12  -1   0 48.1489 2.91048   3
 -12  -1   0 48.7419 2.49262   4
 -12  -1   0 46.8364 3.97729   2
 -12  -1   0 47.9565 3.65491   2
  12  -1   0 40.8602 3.12525   3
  12  -1   0 47.4577 2.66589   4
  12  -1   0 42.6926 4.02815   2
  12   1   0 46.5251 3.96402   2
  12   1   0 43.1443 3.22120   3
  12   1   0 41.0782 2.38884   4
 -12   1   0 49.0395 3.66183   2
 -12   1   0 50.9252 3.84034   2
 -12   1   0 44.0411 2.95814   3
 -12   1   0 46.7869 2.81710   4
  12   1   0 41.7116 3.79630   2
  13  -1   0 107.177 4.19493   4
 -13  -1   0 112.123 5.22099   2
  13  -1   0 101.676 4.70933   3
 -13  -1   0 104.312 4.44648   3
  13  -1   0 111.426 5.44430   2
 -13  -1   0 108.292 5.54135   2
 -13  -1   0 98.2771 3.93616   4
  13  -1   0 111.402 5.65322   2
  13   1   0 97.5613 5.68161   2
  13   1   0 103.563 3.93840   4
 -13   1   0 100.809 4.49450   3
 -13   1   0 108.243 5.54953   2
  13   1   0 94.7483 5.25563   2
 -13   1   0 108.855 5.34951   2
  13   1   0 106.933 4.66393   3
  14  -1   0 545.938 17.2490   2
 -14  -1   0 544.309 17.0832   2
  14  -1   0 558.407 16.5334   3
  14  -1   0 538.720 16.0228   4
 -14  -1   0 570.855 17.2303   2
 -14  -1   0 564.656 15.8408   4
  14   1   0 538.231 15.8001   4
  14   1   0 506.616 17.2424   2
  14   1   0 562.203 16.5002   3
 -14   1   0 557.770 17.2487   2
 -14   1   0 547.565 17.1309   2
  14   1   0 554.632 17.2716   2
 -14   1   0 558.791 16.0938   4
 -15  -1   0 171.072 5.72597   4
  15  -1   0 164.132 5.91474   4
  15  -1   0 169.928 7.69465   2
  15  -1   0 165.249 6.65637   3
 -15  -1   0 156.999 7.08407   2
 -15  -1   0 166.539 7.38113   2
  15  -1   0 161.840 7.25555   2
  15   1   0 160.154 5.62549   4
 -15   1   0 158.201 7.33492   2
 -15   1   0 151.404 6.93995   2
 -15   1   0 169.392 6.09952   4
  15   1   0 165.867 6.46110   3
  15   1   0 173.394 7.66641   2
  15   1   0 159.006 7.33419   2
 -16  -1   0 36.4760 2.80436   4
  16  -1   0 34.6439 3.34429   3
  16  -1   0 33.3147 4.00937   2
 -16  -1   0 36.0968 3.86826   2
  16  -1   0 31.1226 2.64882   4
  16  -1   0 26.2606 3.62344   2
 -16   1   0 36.8369 3.20175   4
  16   1   0 36.6599 3.29588   3
  16   1   0 31.0662 3.96952   2
 -16   1   0 36.3045 3.92346   2
  16   1   0 33.9303 2.68821   4
  16   1   0 32.5308 3.78764   2
  17  -1   0 -1.1016 3.07188   2
  17  -1   0 0.24557 2.49870   3
 -17  -1   0 2.35397 1.66190   4
 -17  -1   0 -0.6265 2.81202   2
  17  -1   0 -1.2300 2.71499   2
  17   1   0 -2.2995 3.05785   2
 -17   1   0 -2.6204 2.71872   2
  17   1   0 -0.6874 1.46875   4
 -17   1   0 0.90472 1.89082   4
  17   1   0 -3.5499 2.64499   2
  17   1   0 1.60138 2.54022   3
  18  -1   0 4.62817 3.37089   2
 -18  -1   0 -0.5908 2.94867   2
 -18  -1   0 0.88413 1.66752   4
  18  -1   0 3.57727 2.76026   3
  18  -1   0 -1.4286 2.75151   2
  18   1   0 0.73616 3.25441   2
  18   1   0 -3.8291 2.47684   3
  18   1   0 -1.4242 2.82520   2
 -18   1   0 -2.2921 1.97804   4
 -18   1   0 -0.8845 2.87714   2
 -19  -1   0 67.0655 3.73416   4
  19  -1   0 62.9165 5.24339   3
 -19  -1   0 60.0965 5.53368   2
  19  -1   0 64.0108 6.13454   2
  19  -1   0 62.1129 5.53763   2
  19   1   0 57.1400 5.50429   2
 -19   1   0 68.3102 5.87469   2
  19   1   0 64.3146 6.26077   2
  19   1   0 62.6162 5.01024   3
 -19   1   0 62.0070 4.13393   4
  20  -1   0 82.1668 5.85001   3
 -20  -1   0 78.8220 4.18632   4
  20  -1   0 82.2702 6.84379   2
 -20  -1   0 82.3644 6.53541   2
 -20   1   0 77.0095 4.58639   4
  20   1   0 77.7425 5.66710   3
  20   1   0 78.7933 6.96383   2
 -20   1   0 65.7978 6.27176   2
  21  -1   0 23.1268 4.77046   2
 -21  -1   0 31.5769 2.76989   4
 -21  -1   0 29.3417 4.46174   2
  21  -1   0 38.7421 4.21833   3
  21   1   0 27.7252 3.86360   3
  21   1   0 36.7334 5.16572   2
 -21   1   0 38.3789 4.74213   2
 -21   1   0 32.6336 3.26624   4
 -22  -1   0 135.780 5.59445   4
 -22  -1   0 133.048 8.10196   2
  22  -1   0 139.556 8.64665   2
  22  -1   0 125.581 7.31692   3
 -22   1   0 127.165 6.06065   4
  22   1   0 126.809 7.18165   3
 -22   1   0 121.676 7.90890   2
  22   1   0 132.167 8.76289   2
 -23  -1   0 10.6459 2.28878   4
 -23  -1   0 12.0101 4.57134   2
  23  -1   0 8.42802 3.66554   3
  23  -1   0 6.27883 4.23428   2
  23   1   0 13.4512 3.77979   3
  23   1   0 11.8076 4.61249   2
 -23   1   0 3.35445 4.36924   2
 -23   1   0 8.65895 2.61391   4
 -24  -1   0 -1.3443 2.04205   4
  24  -1   0 1.89388 4.20312   2
  24  -1   0 -1.6650 3.42156   3
  24   1   0 2.03032 4.27076   2
 -24   1   0 3.21581 2.52514   4
  24   1   0 -4.4869 3.26263   3
   0  -2   0 -0.2127 0.74548   4
   0  -2   0 0.06267 1.09948   2
   0  -2   0 0.71134 0.70132   3
   0  -2   0 0.93824 1.12337   2
   0   2   0 1.60937 0.69732   3
   0   2   0 0.56486 0.80562   4
   0   2   0 -0.0176 1.12822   2
   0   2   0 0.20699 1.09732   2
  -1  -2   0 217.254 6.12331   4
   1  -2   0 208.817 6.51372   2
  -1  -2   0 223.823 6.54899   2
   1  -2   0 216.382 6.53607   2
  -1  -2   0 213.048 6.11551   3
  -1  -2   0 218.162 6.51894   2
   1  -2   0 218.469 6.23505   4
   1  -2   0 209.650 6.14655   3
  -1   2   0 210.333 6.14959   3
   1   2   0 220.728 6.55574   2
  -1   2   0 209.505 6.54602   2
   1   2   0 212.919 6.52451   2
  -1   2   0 224.590 6.55183   2
   1   2   0 212.494 6.11036   3
   1   2   0 211.542 6.13516   4
  -1   2   0 218.752 6.24674   4
   2  -2   0 81.5175 2.80578   4
   2  -2   0 81.2132 3.22766   2
  -2  -2   0 73.2492 3.08285   2
  -2  -2   0 75.7762 2.50279   4
   2  -2   0 78.9365 3.17755   2
  -2  -2   0 79.3727 3.20376   2
   2  -2   0 82.1343 2.72107   3
  -2   2   0 78.5050 2.66414   3
   2   2   0 75.8130 3.17995   2
  -2   2   0 81.0314 3.18249   2
  -2   2   0 79.6980 3.21478   2
   2   2   0 78.2625 2.52091   4
  -2   2   0 85.1083 2.82086   4
  -3  -2   0 1324.62 195.756   5
   3  -2   0 1924.81 84.1969   1
  -3  -2   0 1847.71 82.2259   1
   3  -2   0 1628.37 213.662   5
   3   2   0 1537.14 200.106   5
  -3   2   0 1708.33 213.675   5
  -3   2   0 1902.78 83.9432   1
   3   2   0 1996.47 84.3854   1
  -4  -2   0 13.5393 1.61787   2
  -4  -2   0 10.7288 1.59969   2
  -4  -2   0 10.9252 1.07981   3
   4  -2   0 12.0980 1.31279   3
   4  -2   0 10.1785 1.61728   2
   4  -2   0 9.86357 1.56672   2
  -4  -2   0 10.9478 1.01865   4
   4  -2   0 13.1295 1.29114   4
  -4   2   0 13.5071 1.31135   4
  -4   2   0 11.5732 1.64605   2
  -4   2   0 9.59476 1.20945   3
   4   2   0 9.49942 1.08250   3
   4   2   0 11.7069 1.64579   2
   4   2   0 10.4327 1.63216   2
  -4   2   0 9.90865 1.57497   2
   5  -2   0 148.194 4.81910   3
  -5  -2   0 150.034 4.64650   3
   5  -2   0 138.795 5.16665   2
   5  -2   0 145.166 5.22566   2
  -5  -2   0 149.976 5.20496   2
  -5  -2   0 155.490 5.18055   2
  -5  -2   0 139.821 4.34190   4
  -5  -2   0 148.106 4.34664   4
   5  -2   0 150.246 4.72412   4
  -5   2   0 149.774 4.76565   3
   5   2   0 143.658 5.16445   2
  -5   2   0 152.182 5.23590   2
   5   2   0 146.297 5.25276   2
  -5   2   0 159.782 4.81749   4
   5   2   0 148.841 4.66808   3
  -5   2   0 144.374 5.18452   2
  -6  -2   0 105.843 3.69584   3
   6  -2   0 104.612 3.89140   3
   6  -2   0 105.911 4.32383   2
  -6  -2   0 107.849 3.28898   4
  -6  -2   0 103.673 4.24052   2
  -6  -2   0 105.675 4.27341   2
   6  -2   0 105.016 3.72666   4
   6  -2   0 106.077 4.39192   2
  -6   2   0 103.880 4.30624   2
  -6   2   0 103.732 3.75686   4
  -6   2   0 108.931 3.77463   3
   6   2   0 103.157 3.63927   3
   6   2   0 103.527 4.27962   2
  -6   2   0 110.626 4.33138   2
   6   2   0 105.702 4.40533   2
   7  -2   0 -0.9971 1.58406   2
   7  -2   0 -0.7464 1.29782   3
   7  -2   0 -0.5423 1.15810   4
  -7  -2   0 0.54701 0.72907   4
  -7  -2   0 0.23196 1.11223   3
  -7  -2   0 0.38292 1.54779   2
  -7  -2   0 0.13156 1.52928   2
   7  -2   0 -0.4197 1.51372   2
  -7   2   0 0.70079 1.61285   2
  -7   2   0 -1.1477 1.21527   3
  -7   2   0 3.06125 1.67841   2
   7   2   0 0.66966 1.22994   3
   7   2   0 -0.4216 1.53888   2
   7   2   0 0.94880 1.66149   2
  -8  -2   0 4.30503 1.71587   2
  -8  -2   0 8.38153 1.38531   3
  -8  -2   0 5.47251 1.75534   2
   8  -2   0 6.83143 1.35393   4
   8  -2   0 6.31076 1.52629   3
  -8  -2   0 8.47814 0.94575   4
   8  -2   0 3.98299 1.74455   2
   8  -2   0 4.74067 1.88653   2
  -8   2   0 4.27695 1.37437   4
   8   2   0 9.55197 1.45797   3
  -8   2   0 5.01452 1.81665   2
  -8   2   0 6.87059 1.82059   2
   8   2   0 5.55890 1.90059   2
  -8   2   0 4.81176 1.42221   3
   8   2   0 7.81286 1.86633   2
   9  -2   0 294.967 9.67167   2
   9  -2   0 301.033 9.12421   3
  -9  -2   0 296.094 9.58489   2
   9  -2   0 289.454 9.57461   2
   9  -2   0 289.450 8.87068   4
  -9  -2   0 289.777 9.51430   2
  -9  -2   0 295.309 8.51541   4
  -9  -2   0 294.607 8.90565   3
  -9   2   0 299.671 9.04657   3
   9   2   0 294.347 9.62267   2
  -9   2   0 292.196 9.55870   2
  -9   2   0 307.743 8.96703   4
  -9   2   0 297.930 9.59138   2
   9   2   0 290.878 9.57127   2
   9   2   0 300.493 8.96536   3
  10  -2   0 -0.8403 1.52094   3
 -10  -2   0 1.29313 1.36032   3
  10  -2   0 1.35620 1.84654   2
  10  -2   0 0.59107 1.96843   2
 -10  -2   0 2.79840 1.88231   2
  10  -2   0 -0.6599 1.27439   4
 -10  -2   0 -0.0312 1.71119   2
 -10  -2   0 0.15918 0.89065   4
 -10   2   0 2.04928 1.43830   4
  10   2   0 -1.4309 1.89729   2
  10   2   0 -0.5133 1.43411   3
 -10   2   0 0.26227 1.80066   2
  10   2   0 0.67592 1.81799   2
 -10   2   0 1.58562 1.47478   3
 -10   2   0 0.11685 1.80576   2
 -11  -2   0 127.223 5.55990   2
 -11  -2   0 126.902 4.25222   4
  11  -2   0 125.045 5.75519   2
 -11  -2   0 131.293 4.83621   3
  11  -2   0 125.637 5.11007   3
 -11  -2   0 124.215 5.58458   2
  11  -2   0 133.906 4.79030   4
  11  -2   0 126.141 5.62137   2
 -11   2   0 126.198 5.67555   2
 -11   2   0 129.817 5.52961   2
 -11   2   0 132.524 4.78306   4
  11   2   0 127.139 5.81198   2
 -11   2   0 126.453 4.87797   3
  11   2   0 129.541 5.63784   2
  11   2   0 144.635 4.95678   3
  12  -2   0 0.01856 1.81684   3
 -12  -2   0 0.40050 1.52080   3
 -12  -2   0 1.74583 2.00608   2
  12  -2   0 1.20927 2.07397   2
  12  -2   0 -1.4977 2.17787   2
 -12  -2   0 1.85797 2.11822   2
  12  -2   0 0.55092 1.46565   4
 -12  -2   0 -0.1223 1.04652   4
  12   2   0 1.05338 2.14056   2
  12   2   0 1.67061 1.77756   3
 -12   2   0 0.27076 1.65995   4
 -12   2   0 2.16128 2.08708   2
 -12   2   0 -0.0774 2.11121   2
 -12   2   0 -2.5197 1.51941   3
  12   2   0 -0.2164 2.25999   2
 -13  -2   0 84.3432 3.99071   3
 -13  -2   0 85.1610 4.99698   2
 -13  -2   0 83.9666 3.29009   4
  13  -2   0 81.1721 5.24764   2
 -13  -2   0 83.7064 4.78746   2
  13  -2   0 88.3596 4.99631   2
  13  -2   0 82.5861 3.84856   4
  13  -2   0 85.1948 4.32018   3
 -13   2   0 80.8209 4.88435   2
  13   2   0 79.0772 5.27088   2
 -13   2   0 81.9016 4.12178   3
  13   2   0 72.7962 4.81751   2
 -13   2   0 82.5302 5.15367   2
  13   2   0 80.0067 4.24366   3
 -13   2   0 84.3575 4.04956   4
  14  -2   0 517.274 15.6407   4
 -14  -2   0 532.840 16.7897   2
 -14  -2   0 504.714 16.5171   2
  14  -2   0 589.152 17.1353   2
  14  -2   0 536.583 16.0979   3
  14  -2   0 519.601 16.7791   2
 -14  -2   0 526.319 15.1998   4
  14   2   0 524.853 16.8038   2
 -14   2   0 517.731 15.7071   4
  14   2   0 574.530 17.1487   2
 -14   2   0 530.975 16.7628   2
 -14   2   0 512.868 16.6490   2
  14   2   0 521.928 15.9469   3
  15  -2   0 285.123 10.6736   2
  15  -2   0 304.969 11.0351   2
  15  -2   0 283.778 9.39753   4
  15  -2   0 302.495 10.0221   3
 -15  -2   0 296.359 8.92649   4
 -15  -2   0 293.636 10.7607   2
 -15   2   0 296.250 9.54410   4
 -15   2   0 299.873 10.7362   2
  15   2   0 288.926 10.7639   2
  15   2   0 278.212 10.9230   2
  15   2   0 292.048 9.74155   3
 -16  -2   0 35.2562 3.97968   2
 -16  -2   0 35.6634 2.61262   4
  16  -2   0 28.8010 4.02451   2
  16  -2   0 31.7679 3.36286   3
  16  -2   0 34.6657 3.88201   2
 -16   2   0 36.6749 2.98081   4
 -16   2   0 33.4549 3.89023   2
  16   2   0 40.0446 4.37345   2
  16   2   0 40.1966 3.36266   3
  16   2   0 30.3911 3.80311   2
  17  -2   0 0.78373 2.74947   2
  17  -2   0 -0.4115 2.46465   3
  17  -2   0 -0.3287 3.07009   2
 -17  -2   0 -0.0646 1.43200   4
 -17  -2   0 0.63490 2.84669   2
  17   2   0 3.62329 2.88047   2
  17   2   0 -1.9050 2.34467   3
  17   2   0 1.40711 3.19945   2
 -17   2   0 0.73912 2.18382   4
 -17   2   0 2.22115 2.90698   2
  18  -2   0 0.96580 2.71493   3
 -18  -2   0 1.28158 1.58538   4
 -18  -2   0 0.62457 2.92360   2
  18  -2   0 2.18769 3.39825   2
  18  -2   0 1.56605 2.91833   2
  18   2   0 1.70419 3.32270   2
  18   2   0 2.56879 2.66840   3
  18   2   0 0.75794 2.97865   2
 -18   2   0 1.45481 2.95887   2
 -18   2   0 -2.7719 2.11694   4
 -19  -2   0 -3.5015 3.03231   2
  19  -2   0 0.91666 2.80129   3
 -19  -2   0 0.89269 1.59660   4
  19  -2   0 6.07624 3.60246   2
  19  -2   0 -3.1447 3.35396   2
 -19   2   0 1.03448 2.27764   4
  19   2   0 2.70701 3.61556   2
  19   2   0 -2.6290 3.36807   2
 -19   2   0 -2.1309 3.04249   2
  19   2   0 3.15741 2.75703   3
 -20  -2   0 31.9906 2.95364   4
  20  -2   0 32.6899 4.81063   2
 -20  -2   0 38.8785 4.65359   2
  20  -2   0 29.4382 3.82802   3
  20   2   0 30.8033 4.77020   2
 -20   2   0 29.8236 4.22578   2
 -20   2   0 32.3511 3.31779   4
  20   2   0 36.7051 3.96806   3
  21  -2   0 7.35442 3.30422   3
  21  -2   0 7.49148 4.01492   2
 -21  -2   0 2.75128 3.53562   2
 -21  -2   0 7.87976 1.88248   4
  21   2   0 4.90611 3.11377   3
 -21   2   0 0.55356 3.42932   2
 -21   2   0 7.45856 2.64446   4
  21   2   0 0.55238 3.82933   2
  22  -2   0 7.01031 4.21601   2
 -22  -2   0 6.21234 1.92681   4
  22  -2   0 -1.3896 3.15133   3
 -22  -2   0 3.43040 3.64095   2
  22   2   0 0.89313 3.24119   3
 -22   2   0 9.35818 3.77268   2
 -22   2   0 7.40860 2.79140   4
  22   2   0 0.71563 4.01811   2
 -23  -2   0 1.07320 1.79284   4
  23  -2   0 7.38862 4.43306   2
  23  -2   0 1.23410 3.42185   3
 -23   2   0 -0.0846 2.53292   4
  23   2   0 3.59119 3.30094   3
  23   2   0 4.72777 4.41460   2
  24  -2   0 2.27338 4.28756   2
 -24  -2   0 0.40383 1.83164   4
  24  -2   0 1.46158 3.52412   3
 -24   2   0 2.49821 2.75402   4
  24   2   0 0.50985 3.50635   3
  24   2   0 -4.9612 4.09345   2
   0  -3   0 -1.4531 1.29821   2
   0  -3   0 0.20834 0.81707   3
   0  -3   0 0.48783 1.30989   2
   0  -3   0 -0.6099 0.91417   4
   0   3   0 -0.8848 1.33110   2
   0   3   0 -0.5611 0.97019   4
   0   3   0 -0.2783 0.78854   3
   0   3   0 -0.0161 1.35043   2
   1  -3   0 199.263 6.54735   2
  -1  -3   0 203.150 6.56810   2
  -1  -3   0 208.218 5.96659   3
   1  -3   0 202.941 6.09597   4
   1  -3   0 206.928 6.57025   2
  -1  -3   0 206.004 6.00817   4
  -1  -3   0 203.961 6.54623   2
   1  -3   0 207.870 6.01722   3
   1   3   0 201.803 6.02336   4
  -1   3   0 197.739 6.53943   2
   1   3   0 200.199 5.95088   3
  -1   3   0 210.764 6.61737   2
   1   3   0 206.355 6.58897   2
   1   3   0 207.692 6.57793   2
  -1   3   0 207.995 6.16653   4
  -1   3   0 205.640 6.00298   3
  -2  -3   0 2.50282 1.39736   2
   2  -3   0 2.17751 1.08410   4
   2  -3   0 1.09408 1.47673   2
  -2  -3   0 2.30950 1.45837   2
  -2  -3   0 3.00041 0.84549   4
   2  -3   0 2.89716 1.41971   2
   2  -3   0 1.59079 0.94114   3
   2   3   0 3.08535 0.85003   4
   2   3   0 2.19485 0.82361   3
  -2   3   0 1.68904 1.12519   4
   2   3   0 1.90148 1.42971   2
   2   3   0 2.30911 1.46562   2
  -2   3   0 0.73212 0.91254   3
  -2   3   0 1.87568 1.50858   2
  -2   3   0 2.17963 1.45705   2
   3  -3   0 1270.20 34.4224   2
   3  -3   0 1244.11 34.3793   2
  -3  -3   0 1242.13 34.3529   2
   3   3   0 1200.99 34.3576   2
  -3   3   0 1215.27 34.3629   2
  -3   3   0 1244.99 34.3831   2
  -4  -3   0 11.2481 1.70366   2
   4  -3   0 11.1389 1.82480   2
  -4  -3   0 12.8357 1.81552   2
   4  -3   0 15.5061 1.38984   3
   4  -3   0 14.5328 1.42949   4
  -4  -3   0 11.4913 0.92791   4
   4  -3   0 15.5902 1.84082   2
   4   3   0 15.9260 1.91739   2
  -4   3   0 12.5350 1.45342   4
   4   3   0 11.1846 1.12731   3
  -4   3   0 15.9198 1.87812   2
  -4   3   0 14.0979 1.83290   2
  -4   3   0 13.6168 1.36694   3
   4   3   0 14.3107 1.24979   4
   4   3   0 14.8952 1.85551   2
   5  -3   0 195.695 6.15563   3
  -5  -3   0 193.041 5.71481   4
  -5  -3   0 188.866 6.54237   2
   5  -3   0 192.022 6.66409   2
   5  -3   0 195.203 6.61415   2
  -5  -3   0 192.727 6.65940   2
   5   3   0 190.487 6.65253   2
   5   3   0 202.635 6.00832   3
  -5   3   0 204.997 6.70383   2
  -5   3   0 225.971 6.28676   4
  -5   3   0 192.706 6.66774   2
  -5   3   0 193.137 6.11139   3
   5   3   0 195.868 6.67105   2
   6  -3   0 455.553 13.5063   2
   6  -3   0 459.663 13.0388   3
   6  -3   0 458.103 13.0215   4
  -6  -3   0 435.318 12.5661   4
   6  -3   0 458.274 13.5859   2
  -6  -3   0 472.824 13.5664   2
  -6   3   0 445.094 12.9517   3
   6   3   0 453.356 12.8690   3
  -6   3   0 458.066 13.0597   4
  -6   3   0 457.387 13.5157   2
   6   3   0 436.391 13.4824   2
   6   3   0 448.063 13.5130   2
  -6   3   0 432.142 13.4263   2
   7  -3   0 -1.4299 1.29792   3
   7  -3   0 -0.4016 1.19873   4
  -7  -3   0 0.51067 0.69812   4
  -7  -3   0 -0.0172 0.69410   4
  -7  -3   0 0.69007 1.64071   2
  -7  -3   0 0.11087 1.55830   2
   7  -3   0 1.08591 1.69270   2
   7  -3   0 3.09960 1.67750   2
   7   3   0 -0.1993 1.12861   3
   7   3   0 2.58276 1.66902   2
  -7   3   0 -0.7600 1.58699   2
  -7   3   0 1.04347 1.37584   4
   7   3   0 0.85737 1.78569   2
  -7   3   0 2.42437 1.28912   3
  -7   3   0 2.50637 1.70186   2
   8  -3   0 100.539 3.86947   4
  -8  -3   0 104.805 4.46705   2
   8  -3   0 104.236 4.55701   2
   8  -3   0 102.835 4.73883   2
  -8  -3   0 100.459 3.28939   4
  -8  -3   0 102.412 3.29107   4
  -8  -3   0 102.329 4.63472   2
  -8  -3   0 98.8780 3.75747   3
   8  -3   0 101.712 4.08315   3
  -8   3   0 100.438 3.88193   3
  -8   3   0 105.740 4.06020   4
   8   3   0 101.644 3.87850   3
   8   3   0 95.1236 4.61616   2
  -8   3   0 98.6638 4.58198   2
  -8   3   0 105.560 4.57968   2
   8   3   0 99.5840 4.58777   2
   9  -3   0 1.01929 1.37496   4
  -9  -3   0 3.93939 0.86307   4
   9  -3   0 4.27433 1.88510   2
  -9  -3   0 7.42459 1.88186   2
  -9  -3   0 4.07609 1.29103   3
  -9  -3   0 4.22597 0.87958   4
   9  -3   0 2.98221 2.00078   2
   9  -3   0 5.33616 1.65667   3
  -9  -3   0 1.47809 1.86769   2
  -9   3   0 4.23041 1.96834   2
   9   3   0 2.60381 1.45861   3
   9   3   0 3.19958 1.92421   2
   9   3   0 3.14441 2.03492   2
  -9   3   0 5.46535 1.56039   4
  -9   3   0 2.08706 1.85850   2
  -9   3   0 3.92814 1.49502   3
  10  -3   0 29.7467 2.66912   3
 -10  -3   0 32.1013 3.17136   2
  10  -3   0 26.3821 2.48321   4
  10  -3   0 26.2782 2.85285   2
  10  -3   0 34.0743 2.97797   2
 -10  -3   0 26.7936 2.74672   2
 -10  -3   0 29.6635 1.69124   4
 -10  -3   0 28.5325 1.66981   4
 -10  -3   0 28.5117 2.21900   3
 -10   3   0 29.2504 2.79962   2
 -10   3   0 22.7350 2.11835   3
  10   3   0 26.8846 2.90295   2
  10   3   0 26.1811 2.79331   2
 -10   3   0 31.4536 2.70123   4
  10   3   0 28.2744 2.53969   3
 -10   3   0 28.5490 2.81229   2
  11  -3   0 6.56277 2.39739   2
 -11  -3   0 8.64210 2.12944   2
 -11  -3   0 7.56333 1.05776   4
  11  -3   0 7.94988 2.26926   2
 -11  -3   0 5.87548 1.04147   4
  11  -3   0 6.13897 1.62880   4
  11  -3   0 10.0665 2.03938   3
 -11  -3   0 10.7045 2.29469   2
 -11  -3   0 4.94016 1.58134   3
 -11   3   0 4.97252 1.70567   3
  11   3   0 2.88955 2.21077   2
 -11   3   0 2.61186 2.16737   2
 -11   3   0 7.72881 2.21801   2
  11   3   0 4.83462 2.32224   2
 -11   3   0 4.95207 1.80089   4
  11   3   0 8.30468 1.83359   3
 -12  -3   0 11.1232 2.39496   2
 -12  -3   0 10.4218 1.76612   3
  12  -3   0 9.88763 2.71109   2
 -12  -3   0 10.2930 2.54149   2
 -12  -3   0 9.57596 1.19827   4
  12  -3   0 10.2239 2.51753   2
  12  -3   0 9.15581 2.19199   3
  12  -3   0 6.90099 1.75732   4
  12   3   0 5.54143 2.41840   2
  12   3   0 12.4852 2.79669   2
 -12   3   0 9.68500 1.92961   3
 -12   3   0 9.95635 2.43726   2
  12   3   0 10.9668 2.01534   3
 -12   3   0 11.5598 2.59246   2
 -12   3   0 8.24983 1.99142   4
 -13  -3   0 37.2928 2.15036   4
 -13  -3   0 32.1359 2.80258   3
  13  -3   0 40.4786 2.93012   4
  13  -3   0 39.6343 3.63482   3
  13  -3   0 39.4507 3.58019   2
 -13  -3   0 39.3809 4.02777   2
  13  -3   0 47.1350 4.64728   2
 -13  -3   0 34.4929 3.32515   2
  13   3   0 37.7710 3.78038   2
 -13   3   0 36.9527 3.35854   4
 -13   3   0 41.7283 4.00796   2
  13   3   0 32.7248 3.52819   2
 -13   3   0 33.5943 3.48958   2
  13   3   0 38.0251 3.34878   3
 -14  -3   0 110.497 6.03047   2
 -14  -3   0 112.171 3.99955   4
  14  -3   0 117.764 5.28580   3
 -14  -3   0 108.641 5.59594   2
  14  -3   0 111.005 5.85630   2
  14  -3   0 112.489 6.35868   2
 -14   3   0 110.294 5.96058   2
  14   3   0 110.162 5.14342   3
 -14   3   0 113.490 5.96120   2
  14   3   0 109.818 6.10529   2
  14   3   0 118.058 6.41371   2
 -14   3   0 107.543 5.00505   4
  15  -3   0 5.21558 3.07161   2
 -15  -3   0 11.7770 3.03128   2
  15  -3   0 9.57360 2.91343   2
 -15  -3   0 9.36448 1.40378   4
  15  -3   0 8.79097 2.55817   3
 -15   3   0 11.9585 3.05800   2
 -15   3   0 7.19118 2.24473   4
  15   3   0 7.99492 2.45971   3
  15   3   0 10.8231 3.03555   2
  15   3   0 5.77770 3.15180   2
 -16  -3   0 84.3013 5.64746   2
  16  -3   0 77.5776 5.46581   2
  16  -3   0 75.9867 4.99409   3
  16  -3   0 80.5144 6.20673   2
 -16  -3   0 74.1468 3.30811   4
 -16   3   0 78.9791 4.39087   4
  16   3   0 76.5152 4.72453   3
  16   3   0 73.2143 5.60792   2
 -16   3   0 76.1273 5.70966   2
  16   3   0 81.8689 5.95820   2
  17  -3   0 33.3875 3.55775   3
  17  -3   0 36.1995 4.42871   2
 -17  -3   0 40.1787 2.58042   4
 -17  -3   0 35.9996 4.17612   2
  17  -3   0 35.2435 4.04060   2
 -17   3   0 33.5443 4.14548   2
 -17   3   0 37.7354 3.27110   4
  17   3   0 45.8716 3.96779   3
  17   3   0 36.5592 4.16149   2
  17   3   0 38.2032 4.47576   2
  18  -3   0 6.10728 3.55147   2
 -18  -3   0 1.48516 1.28493   4
 -18  -3   0 5.43475 3.14794   2
  18  -3   0 -1.3452 2.80259   2
 -18  -3   0 5.63558 1.47087   4
  18  -3   0 5.19129 2.82049   3
 -18   3   0 2.90350 2.35427   4
 -18   3   0 1.40868 3.08568   2
  18   3   0 3.16850 3.24981   2
  18   3   0 1.86946 2.69034   3
  18   3   0 -5.0028 3.18600   2
 -19  -3   0 -0.2082 1.26609   4
  19  -3   0 0.36832 2.89296   3
 -19  -3   0 -0.1004 1.38662   4
  19  -3   0 -1.1968 3.54129   2
 -19  -3   0 3.20128 3.21219   2
 -19   3   0 -0.4781 3.10810   2
 -19   3   0 1.36550 2.41250   4
  19   3   0 0.82803 3.58168   2
  19   3   0 -0.1772 2.68533   3
 -20  -3   0 1.28404 3.23817   2
  20  -3   0 1.80330 3.76754   2
 -20  -3   0 6.00923 1.40100   4
  20  -3   0 3.88842 3.05304   3
 -20  -3   0 4.15299 1.54220   4
 -20   3   0 4.38446 3.52121   2
  20   3   0 2.14022 3.68622   2
 -20   3   0 3.06463 2.57831   4
  20   3   0 4.15044 2.97081   3
  21  -3   0 0.05709 3.75532   2
 -21  -3   0 -5.0652 3.09867   2
  21  -3   0 -4.2097 2.95841   3
 -21  -3   0 0.45572 1.48787   4
 -21   3   0 0.38893 3.32702   2
  21   3   0 2.57286 3.87978   2
  21   3   0 3.49308 3.15149   3
 -21   3   0 0.07533 2.76419   4
  22  -3   0 1.71381 4.04780   2
  22  -3   0 5.01969 3.40890   3
 -22  -3   0 3.18596 3.66165   2
 -22  -3   0 2.62626 1.57731   4
  22   3   0 0.77144 3.08154   3
 -22   3   0 3.13377 2.80026   4
  22   3   0 7.04046 4.30018   2
 -22   3   0 10.4875 3.88510   2
 -23  -3   0 -0.8013 1.46767   4
  23  -3   0 3.67165 3.47380   3
  23  -3   0 -0.0210 4.19711   2
 -23   3   0 -0.3855 2.76171   4
  23   3   0 2.70312 3.38440   3
  23   3   0 -1.6833 3.99304   2
  24  -3   0 3.17897 4.28714   2
  24  -3   0 8.33803 3.77854   3
 -24   3   0 10.6092 3.15279   4
  24   3   0 0.88513 4.25275   2
  24   3   0 10.2115 3.63130   3
   0  -4   0 33.0946 1.80013   3
   0  -4   0 32.1606 2.69553   2
   0  -4   0 27.4083 2.70946   2
   0   4   0 27.1456 2.72140   2
   0   4   0 30.5099 1.76043   3
   0   4   0 39.0629 2.89770   2
   0   4   0 31.5603 2.07775   4
  -1  -4   0 294.732 8.59248   4
   1  -4   0 297.270 8.56458   3
  -1  -4   0 301.029 8.52061   3
   1  -4   0 288.148 9.20286   2
   1  -4   0 298.662 9.28171   2
  -1  -4   0 295.862 9.26597   2
  -1  -4   0 295.996 9.22702   2
   1  -4   0 292.127 8.67123   4
  -1   4   0 283.767 8.70178   4
  -1   4   0 295.126 9.28531   2
  -1   4   0 289.929 9.24945   2
   1   4   0 305.291 9.30778   2
   1   4   0 300.095 8.64357   4
  -1   4   0 303.608 8.55848   3
   1   4   0 299.373 8.51672   3
   1   4   0 296.534 9.24464   2
  -2  -4   0 5.70063 1.66977   2
   2  -4   0 7.89721 1.34710   4
   2  -4   0 4.64740 1.64935   2
   2  -4   0 7.60671 1.16606   3
   2  -4   0 6.65481 1.75284   2
  -2  -4   0 8.46549 1.13071   4
  -2  -4   0 5.19904 1.64048   2
   2   4   0 3.29960 1.71471   2
   2   4   0 6.62552 1.71333   2
  -2   4   0 4.16252 1.72064   2
  -2   4   0 4.34007 1.31505   4
  -2   4   0 9.13413 1.17849   3
   2   4   0 7.24849 1.06291   3
  -2   4   0 9.61854 1.77392   2
   2   4   0 6.00381 1.06287   4
  -3  -4   0 56.7171 3.20087   2
  -3  -4   0 51.7340 2.20011   4
   3  -4   0 50.6623 3.18216   2
   3  -4   0 46.3908 3.23127   2
   3  -4   0 55.5288 2.50541   3
  -3  -4   0 53.9022 3.07110   2
   3  -4   0 55.2519 2.65346   4
   3   4   0 51.7753 2.27325   3
  -3   4   0 55.8324 3.27673   2
   3   4   0 49.0359 3.23707   2
  -3   4   0 56.0257 3.25641   2
   3   4   0 54.3981 3.35472   2
  -3   4   0 53.9054 2.74803   4
  -3   4   0 52.1629 2.40725   3
   3   4   0 54.9956 2.28305   4
   4  -4   0 4.24535 1.70810   2
  -4  -4   0 7.79753 1.70816   2
  -4  -4   0 9.58491 1.90308   2
   4  -4   0 7.94352 1.33556   3
   4  -4   0 10.4463 1.45344   4
   4  -4   0 7.54421 1.88314   2
  -4  -4   0 10.2329 1.02627   4
  -4   4   0 12.2305 1.94663   2
   4   4   0 8.79650 1.17648   3
   4   4   0 7.11677 1.12063   3
   4   4   0 7.62051 1.86132   2
  -4   4   0 5.88045 1.49186   4
  -4   4   0 10.6461 1.37101   3
   4   4   0 8.37081 1.06145   4
  -4   4   0 10.5367 1.96488   2
   4   4   0 9.53726 2.00273   2
   5  -4   0 29.2699 2.21153   4
   5  -4   0 28.8686 2.17784   3
  -5  -4   0 32.1496 1.61320   4
  -5  -4   0 34.8970 2.76032   2
   5  -4   0 32.4299 2.65008   2
   5  -4   0 28.6348 2.76953   2
  -5  -4   0 27.3984 2.48657   2
   5   4   0 30.6518 1.68829   4
   5   4   0 33.2074 2.85169   2
  -5   4   0 30.4479 2.80888   2
  -5   4   0 29.6216 2.02460   3
  -5   4   0 32.9656 2.45348   4
  -5   4   0 30.4491 2.57564   2
   5   4   0 30.7510 1.94607   3
   5   4   0 28.4348 2.54651   2
  -6  -4   0 -0.1410 1.51183   2
   6  -4   0 1.64242 1.28027   4
   6  -4   0 -1.6140 1.68829   2
   6  -4   0 1.30670 1.67196   2
   6  -4   0 0.56787 1.26078   3
  -6  -4   0 0.39314 0.73009   4
  -6  -4   0 -1.2216 1.63350   2
   6   4   0 2.75062 1.85845   2
  -6   4   0 0.84288 1.69155   2
   6   4   0 0.52085 1.04567   3
  -6   4   0 1.73734 1.75077   2
  -6   4   0 -0.2676 1.18265   3
  -6   4   0 0.85754 1.42774   4
   6   4   0 -0.9518 1.68308   2
  -7  -4   0 3.67960 0.80920   4
  -7  -4   0 4.86677 1.76895   2
   7  -4   0 5.73394 1.55000   3
   7  -4   0 7.18249 2.02002   2
   7  -4   0 4.73973 1.83720   2
   7  -4   0 3.78360 1.41170   4
  -7  -4   0 2.51779 1.84360   2
   7   4   0 1.35445 1.81490   2
   7   4   0 1.86447 1.24741   3
  -7   4   0 2.79301 1.57331   4
  -7   4   0 3.34264 1.34968   3
   7   4   0 5.22990 2.02862   2
  -7   4   0 2.31664 1.83206   2
  -7   4   0 3.15161 1.86875   2
   8  -4   0 46.0416 3.39180   2
   8  -4   0 44.1537 2.78417   4
   8  -4   0 48.6400 2.91362   3
  -8  -4   0 45.6965 1.96488   4
  -8  -4   0 48.5783 3.57654   2
  -8  -4   0 45.4141 1.93972   4
   8  -4   0 52.0211 3.82275   2
  -8  -4   0 42.5580 3.27817   2
  -8   4   0 40.8104 2.94140   4
  -8   4   0 46.2708 3.40865   2
   8   4   0 45.6361 2.63942   3
  -8   4   0 41.9128 2.70068   3
   8   4   0 49.4914 3.68918   2
   8   4   0 44.3430 3.55233   2
  -8   4   0 54.8826 3.72677   2
  -9  -4   0 5.17837 0.90401   4
   9  -4   0 7.92855 2.17300   2
  -9  -4   0 5.82633 2.13094   2
   9  -4   0 4.29205 1.61130   4
   9  -4   0 6.57733 2.22838   2
   9  -4   0 4.73313 1.76633   3
  -9  -4   0 5.74046 0.89202   4
  -9  -4   0 4.62910 1.92644   2
  -9   4   0 7.78892 1.81188   4
  -9   4   0 4.53633 1.57311   3
   9   4   0 4.17935 2.23355   2
   9   4   0 5.97833 2.11367   2
  -9   4   0 6.61020 2.18732   2
  -9   4   0 3.42567 2.02821   2
   9   4   0 7.71258 1.53593   3
 -10  -4   0 0.54747 2.06184   2
  10  -4   0 -0.5843 1.73128   3
  10  -4   0 -0.4107 2.00849   2
  10  -4   0 -2.9924 2.08269   2
 -10  -4   0 0.63799 0.81640   4
 -10  -4   0 -0.9486 0.81135   4
  10  -4   0 0.71908 1.56322   4
 -10   4   0 -0.7045 1.72038   4
  10   4   0 -1.1887 2.20099   2
 -10   4   0 2.55756 1.61784   3
  10   4   0 0.94119 2.11431   2
 -10   4   0 -3.0130 2.00524   2
 -10   4   0 -3.8656 1.91291   2
  10   4   0 -0.9089 1.43376   3
  11  -4   0 97.2471 4.37670   3
 -11  -4   0 94.0351 3.19853   4
 -11  -4   0 103.567 5.24253   2
 -11  -4   0 88.6463 3.17427   4
  11  -4   0 89.9059 5.33421   2
  11  -4   0 84.3301 4.94207   2
  11  -4   0 85.5694 4.02362   4
  11   4   0 89.6042 5.33234   2
 -11   4   0 86.7674 5.04957   2
 -11   4   0 84.0040 4.21986   4
 -11   4   0 89.8736 4.24349   3
  11   4   0 88.7206 5.06510   2
 -11   4   0 101.841 5.28494   2
  11   4   0 91.1605 4.17642   3
  12  -4   0 17.7812 3.13673   2
 -12  -4   0 11.9312 2.72405   2
 -12  -4   0 15.0620 1.29259   4
  12  -4   0 16.0401 2.83864   2
  12  -4   0 16.3867 2.15975   4
 -12  -4   0 16.8314 1.60867   4
  12  -4   0 14.7637 2.46038   3
 -12   4   0 19.2657 3.04255   2
 -12   4   0 10.1981 2.72502   2
  12   4   0 16.7858 2.95202   2
  12   4   0 16.2717 3.06902   2
 -12   4   0 14.3581 2.37520   4
 -12   4   0 15.4686 3.54061   3
  12   4   0 15.6148 2.19545   3
  13  -4   0 71.0876 4.30306   3
 -13  -4   0 74.2679 2.88858   4
 -13  -4   0 73.8239 5.05043   2
  13  -4   0 73.1861 5.11694   2
  13  -4   0 74.9932 5.28056   2
 -13  -4   0 73.9937 2.89637   4
 -13   4   0 72.8612 5.05993   2
  13   4   0 78.9170 5.53342   2
  13   4   0 67.2084 5.04115   2
  13   4   0 75.3373 4.21953   3
 -13   4   0 77.8123 4.35882   4
 -13   4   0 64.3868 5.09249   2
  14  -4   0 5.44261 3.07182   2
 -14  -4   0 2.53132 1.11223   4
 -14  -4   0 3.43571 1.09806   4
  14  -4   0 1.52461 2.61277   2
  14  -4   0 2.18091 2.37183   3
 -14  -4   0 0.90969 2.63235   2
  14   4   0 0.45227 2.65711   2
  14   4   0 2.66408 3.03698   2
  14   4   0 -0.9490 2.15955   3
 -14   4   0 1.45345 2.74165   2
 -14   4   0 8.38252 2.40988   4
  15  -4   0 38.7902 3.53150   3
 -15  -4   0 40.5160 2.25165   4
  15  -4   0 49.5692 4.51179   2
 -15  -4   0 35.4349 2.22063   4
 -15  -4   0 45.8712 4.20417   2
  15  -4   0 35.0384 3.90548   2
 -15   4   0 40.6629 3.39342   4
  15   4   0 37.5315 4.01358   2
  15   4   0 40.3092 3.35049   3
  15   4   0 37.6380 4.25787   2
 -15   4   0 38.8492 4.10642   2
 -16  -4   0 3.85868 1.17897   4
  16  -4   0 4.67652 2.95341   2
  16  -4   0 -1.3018 2.55624   3
  16  -4   0 3.02830 3.20374   2
 -16  -4   0 5.37755 1.23724   4
 -16  -4   0 5.30690 2.99534   2
 -16   4   0 3.66066 2.52114   4
 -16   4   0 4.49949 3.10256   2
  16   4   0 0.96286 3.21283   2
  16   4   0 3.26183 2.97353   2
  16   4   0 5.79143 2.50452   3
 -17  -4   0 10.5643 3.30485   2
 -17  -4   0 12.3321 1.40266   4
  17  -4   0 9.69395 3.14802   2
  17  -4   0 14.6103 3.06647   3
  17  -4   0 17.6562 3.80797   2
 -17  -4   0 13.3701 1.44816   4
 -17   4   0 10.3089 3.36228   2
  17   4   0 11.5886 2.72249   3
  17   4   0 8.63246 3.33465   2
 -17   4   0 9.68829 2.72175   4
  17   4   0 7.50550 3.64088   2
 -18  -4   0 8.38558 1.40304   4
 -18  -4   0 10.7999 3.37630   2
  18  -4   0 5.67351 3.58401   2
  18  -4   0 6.75065 3.03916   3
 -18  -4   0 5.30900 1.23198   4
 -18   4   0 7.63246 2.68501   4
  18   4   0 11.2436 3.85795   2
  18   4   0 6.48531 2.63350   3
 -18   4   0 6.20593 3.30645   2
 -19  -4   0 -0.0329 1.08955   4
 -19  -4   0 -4.2060 3.18577   2
  19  -4   0 -1.5031 3.45123   2
  19  -4   0 2.94087 2.95753   3
 -19  -4   0 -0.8856 1.17819   4
  19   4   0 4.53989 3.82382   2
  19   4   0 3.69031 2.75579   3
 -19   4   0 8.27688 3.50796   2
 -19   4   0 -0.8294 2.52898   4
 -20  -4   0 5.88910 3.68454   2
 -20  -4   0 9.25693 1.44955   4
  20  -4   0 13.2097 4.22067   2
 -20  -4   0 9.01569 2.02860   4
  20  -4   0 3.15416 3.26187   3
 -20   4   0 3.14086 3.46418   2
  20   4   0 7.04319 4.15003   2
  20   4   0 9.33469 3.17501   3
 -20   4   0 6.90727 2.93491   4
 -21  -4   0 11.1569 3.87411   2
 -21  -4   0 6.04424 1.36036   4
  21  -4   0 0.36699 3.91544   2
  21  -4   0 3.09215 3.35151   3
  21   4   0 3.22034 3.07067   3
  21   4   0 9.90881 4.37515   2
 -21   4   0 8.70766 3.86858   2
 -21   4   0 6.07959 3.08985   4
  22  -4   0 17.2771 3.94504   3
 -22  -4   0 21.8694 2.09245   4
 -22  -4   0 24.0899 5.05057   2
  22  -4   0 27.0170 5.14087   2
 -22   4   0 20.9292 3.64069   4
  22   4   0 20.0613 3.73442   3
  22   4   0 28.7584 5.08096   2
 -22   4   0 10.8850 4.87930   2
  23  -4   0 2.38023 3.61251   3
  23  -4   0 11.8220 4.74963   2
 -23   4   0 4.26877 3.18861   4
  23   4   0 5.89102 4.36107   2
  23   4   0 7.57090 3.42989   3
   0  -5   0 0.98763 1.08965   4
   0  -5   0 -0.3674 0.97799   3
   0  -5   0 -2.6985 1.45956   2
   0  -5   0 -0.2110 1.58478   2
   0   5   0 -1.2909 1.15757   4
   0   5   0 -0.4541 1.65110   2
   0   5   0 -2.8185 1.59897   2
   0   5   0 0.92189 0.98933   3
   1  -5   0 115.842 4.10228   4
   1  -5   0 109.282 4.73907   2
  -1  -5   0 106.028 3.91595   4
  -1  -5   0 121.484 4.82892   2
  -1  -5   0 113.033 3.84077   3
   1  -5   0 117.150 4.80681   2
   1  -5   0 117.828 3.91429   3
  -1  -5   0 108.258 4.70317   2
   1   5   0 122.784 4.99374   2
  -1   5   0 112.823 4.85926   2
   1   5   0 116.382 4.07853   4
   1   5   0 114.197 3.83977   3
  -1   5   0 115.387 4.89050   2
   1   5   0 115.902 4.86038   2
  -1   5   0 119.883 3.91206   3
  -1   5   0 115.353 4.13916   4
   2  -5   0 3.35764 1.77535   2
   2  -5   0 2.34455 1.27126   4
   2  -5   0 1.88814 1.05259   3
  -2  -5   0 4.51556 1.71217   2
   2  -5   0 2.35053 1.68168   2
  -2  -5   0 3.90453 1.04370   4
  -2  -5   0 6.17246 1.85789   2
   2   5   0 2.80900 1.01103   3
  -2   5   0 2.28131 1.79511   2
  -2   5   0 4.09791 1.14450   3
  -2   5   0 5.64556 1.89455   2
   2   5   0 2.81571 1.14342   4
   2   5   0 2.81380 1.75570   2
   2   5   0 4.48704 1.88321   2
  -2   5   0 2.99182 1.40506   4
   3  -5   0 269.400 8.24397   4
   3  -5   0 262.428 8.82581   2
   3  -5   0 273.142 8.93208   2
  -3  -5   0 250.374 7.92568   4
  -3  -5   0 275.609 8.83244   2
   3  -5   0 271.214 8.11294   3
  -3  -5   0 282.796 8.98100   2
   3   5   0 265.255 8.85840   2
  -3   5   0 276.732 8.95634   2
  -3   5   0 270.193 8.32209   4
   3   5   0 273.145 8.01726   4
  -3   5   0 268.103 8.92733   2
   3   5   0 269.418 7.96474   3
   3   5   0 275.654 9.01208   2
  -3   5   0 272.617 8.07114   3
   4  -5   0 200.969 7.10967   2
   4  -5   0 200.537 6.22530   3
   4  -5   0 200.043 6.38536   4
  -4  -5   0 193.924 5.93487   4
   4  -5   0 183.016 6.86438   2
  -4  -5   0 186.063 6.86055   2
  -4  -5   0 202.107 7.09491   2
   4   5   0 194.148 7.03090   2
   4   5   0 193.187 5.99084   4
  -4   5   0 194.690 6.15882   3
  -4   5   0 202.493 6.44613   4
   4   5   0 185.061 6.00158   3
  -4   5   0 198.418 7.04250   2
  -4   5   0 206.174 7.13387   2
  -5  -5   0 42.4099 3.36586   2
   5  -5   0 39.8660 2.49221   4
   5  -5   0 34.1045 3.16281   2
  -5  -5   0 38.4508 1.90839   4
   5  -5   0 34.8488 2.40208   3
   5  -5   0 39.0371 3.41228   2
  -5  -5   0 34.1695 2.93081   2
   5   5   0 35.0623 2.14476   3
   5   5   0 34.1061 3.45116   2
  -5   5   0 40.5981 3.36357   2
   5   5   0 40.3462 3.30286   2
  -5   5   0 35.0512 2.60210   4
   5   5   0 37.5319 2.16891   3
  -5   5   0 38.7571 2.38278   3
  -5   5   0 37.2773 3.23120   2
   5   5   0 39.1259 2.01815   4
   6  -5   0 30.3469 2.52374   3
   6  -5   0 35.4501 2.47086   4
  -6  -5   0 31.7267 2.93671   2
  -6  -5   0 33.5619 1.79971   4
   6  -5   0 33.0701 3.14171   2
  -6  -5   0 32.6971 2.92946   2
   6  -5   0 27.1699 2.79186   2
  -6   5   0 34.6498 2.70368   4
   6   5   0 32.9922 1.91668   4
  -6   5   0 27.0294 2.77408   2
   6   5   0 32.5856 2.18419   3
   6   5   0 38.3819 3.35500   2
   6   5   0 35.0284 3.51366   2
  -6   5   0 31.4727 2.83323   2
   6   5   0 31.3064 2.16488   3
  -6   5   0 31.4256 2.24236   3
  -7  -5   0 -1.0662 1.89658   2
  -7  -5   0 0.82610 0.86862   4
   7  -5   0 1.54890 2.07640   2
   7  -5   0 -0.5821 1.41207   4
   7  -5   0 -0.1590 1.81105   2
   7  -5   0 -0.5518 1.46178   3
  -7  -5   0 -1.6916 1.74531   2
  -7   5   0 -1.5736 2.00269   2
  -7   5   0 1.62496 1.99630   2
   7   5   0 1.81868 2.05294   2
   7   5   0 2.55080 2.19165   2
  -7   5   0 1.63192 1.73546   4
   7   5   0 2.32184 1.38686   3
  -7   5   0 0.79876 1.39351   3
  -8  -5   0 159.592 6.51908   2
   8  -5   0 162.723 5.71135   4
   8  -5   0 153.003 6.62126   2
   8  -5   0 175.633 5.75441   3
  -8  -5   0 155.171 4.86672   4
  -8  -5   0 151.826 6.25617   2
   8  -5   0 158.317 6.49006   2
   8   5   0 165.636 6.72454   2
  -8   5   0 149.686 6.35738   2
   8   5   0 155.483 6.51848   2
  -8   5   0 156.887 6.47945   2
   8   5   0 155.026 5.39702   3
  -8   5   0 153.414 5.79411   4
  -8   5   0 154.188 5.55585   3
  -9  -5   0 59.1303 2.42906   4
  -9  -5   0 57.2249 4.40577   2
   9  -5   0 58.7088 4.17755   2
   9  -5   0 61.2839 4.55718   2
  -9  -5   0 58.1962 2.41202   4
   9  -5   0 55.9011 3.42680   4
  -9  -5   0 57.4302 4.06096   2
   9  -5   0 63.8260 3.58871   3
   9   5   0 63.3741 3.22646   3
  -9   5   0 64.9263 4.51913   2
  -9   5   0 68.2519 4.36761   2
   9   5   0 57.2212 4.43205   2
   9   5   0 57.5848 4.51137   2
  -9   5   0 58.7209 3.21243   3
  -9   5   0 62.1351 3.61728   4
  10  -5   0 114.328 4.80766   4
 -10  -5   0 110.935 3.75000   4
  10  -5   0 106.542 4.79802   3
 -10  -5   0 110.367 5.33616   2
 -10  -5   0 117.513 3.75357   4
 -10  -5   0 113.383 5.62063   2
  10  -5   0 114.423 5.97862   2
  10  -5   0 106.557 5.52934   2
  10   5   0 115.473 5.79768   2
 -10   5   0 116.699 5.08847   4
 -10   5   0 108.013 4.71064   3
  10   5   0 119.132 5.96405   2
 -10   5   0 122.081 5.86244   2
  10   5   0 103.602 4.56514   3
 -10   5   0 118.300 5.73229   2
 -11  -5   0 246.246 7.29120   4
 -11  -5   0 256.176 9.34819   2
 -11  -5   0 242.230 9.02228   2
  11  -5   0 247.506 8.36770   3
  11  -5   0 233.180 9.10700   2
  11  -5   0 246.836 9.35301   2
 -11  -5   0 248.989 7.29373   4
  11   5   0 244.985 8.11837   3
 -11   5   0 257.051 8.54968   4
  11   5   0 255.507 9.48050   2
 -11   5   0 246.140 9.23143   2
 -11   5   0 258.525 9.44402   2
  11   5   0 246.930 9.30826   2
 -11   5   0 231.722 8.19940   3
 -12  -5   0 188.708 5.86851   4
  12  -5   0 195.300 7.27198   3
 -12  -5   0 185.882 7.74006   2
  12  -5   0 188.667 7.91655   2
 -12  -5   0 186.090 5.86125   4
 -12  -5   0 204.058 8.22178   2
  12  -5   0 209.055 8.34039   2
  12   5   0 194.857 6.88719   3
  12   5   0 201.364 8.36441   2
 -12   5   0 182.271 7.93575   2
 -12   5   0 203.712 7.35755   4
 -12   5   0 188.044 8.14659   2
  12   5   0 191.191 8.01716   2
 -13  -5   0 184.386 7.90328   2
  13  -5   0 170.277 7.75732   2
  13  -5   0 175.291 6.88162   3
 -13  -5   0 174.907 5.47322   4
 -13  -5   0 179.610 5.48987   4
  13  -5   0 179.574 8.00778   2
 -13   5   0 180.144 7.00336   4
  13   5   0 178.692 7.89842   2
 -13   5   0 173.053 7.78540   2
  13   5   0 178.865 6.67601   3
  13   5   0 172.000 8.15669   2
 -14  -5   0 169.484 5.44838   4
  14  -5   0 177.376 7.14636   3
 -14  -5   0 173.141 5.46405   4
  14  -5   0 183.632 8.39480   2
 -14  -5   0 180.974 7.97022   2
  14  -5   0 160.711 7.80992   2
  14   5   0 169.711 8.00288   2
 -14   5   0 180.194 6.99202   4
  14   5   0 185.444 8.43419   2
  14   5   0 184.086 6.79897   3
 -14   5   0 177.158 8.13344   2
 -15  -5   0 26.5626 3.74751   2
  15  -5   0 19.0578 3.79049   2
 -15  -5   0 20.8504 1.76415   4
  15  -5   0 22.8290 3.19088   3
  15  -5   0 27.0660 3.73701   2
 -15  -5   0 21.9228 1.75962   4
  15   5   0 26.2397 4.09843   2
 -15   5   0 23.6246 3.69630   2
 -15   5   0 21.3455 3.13824   4
  15   5   0 17.8350 3.55016   2
  15   5   0 21.8632 2.76695   3
 -16  -5   0 0.29715 0.98506   4
  16  -5   0 -4.6520 2.49243   3
  16  -5   0 0.47494 3.17131   2
 -16  -5   0 -0.0482 0.95198   4
 -16  -5   0 3.68661 2.99528   2
  16  -5   0 0.54930 2.87356   2
  16   5   0 -0.7105 2.28448   3
  16   5   0 0.42765 2.87670   2
 -16   5   0 -1.9267 2.94565   2
  16   5   0 -1.2462 3.24721   2
 -16   5   0 2.33863 2.53610   4
 -17  -5   0 0.42447 3.02543   2
 -17  -5   0 1.96669 1.06117   4
  17  -5   0 8.72795 3.67612   2
  17  -5   0 2.26147 2.82404   3
  17  -5   0 -2.7802 3.81766   2
 -17  -5   0 2.95323 1.00877   4
  17   5   0 3.01366 2.47747   3
 -17   5   0 3.11338 2.74778   4
 -17   5   0 3.46639 3.19341   2
  17   5   0 -0.9433 3.45102   2
 -18  -5   0 16.0360 3.71950   2
  18  -5   0 21.2645 4.27470   2
  18  -5   0 22.6063 3.48784   3
 -18  -5   0 20.5068 1.68470   4
 -18  -5   0 19.3127 1.78597   4
  18   5   0 27.3778 4.59869   2
 -18   5   0 18.9026 3.97706   2
  18   5   0 25.3994 3.24830   3
 -18   5   0 19.5699 3.42529   4
 -19  -5   0 8.97307 1.16596   4
  19  -5   0 13.2663 3.44959   3
 -19  -5   0 10.4400 1.16076   4
 -19  -5   0 14.5049 3.92989   2
  19  -5   0 7.88337 4.08197   2
  19   5   0 8.24875 4.11913   2
 -19   5   0 9.53232 3.22109   4
 -19   5   0 9.47765 3.80125   2
  19   5   0 12.5846 3.15300   3
 -20  -5   0 -0.2980 3.45508   2
 -20  -5   0 4.40512 0.97711   4
  20  -5   0 6.38782 4.13322   2
  20  -5   0 8.13171 3.40273   3
 -20   5   0 5.17844 3.76753   2
  20   5   0 3.27197 3.00263   3
  20   5   0 2.01576 4.09153   2
 -20   5   0 2.15961 3.07279   4
  21  -5   0 47.2166 5.65767   2
  21  -5   0 40.6400 4.55349   3
 -21  -5   0 39.8889 5.14376   2
 -21   5   0 45.7445 4.35641   4
  21   5   0 50.4541 5.86492   2
  21   5   0 42.9451 4.16406   3
 -21   5   0 51.6739 5.29538   2
  22  -5   0 0.05381 4.12319   2
  22  -5   0 0.25052 3.39342   3
 -22   5   0 3.02897 3.20246   4
  22   5   0 2.28405 3.18390   3
  22   5   0 2.54915 4.29280   2
  23  -5   0 30.2980 4.52961   3
  23  -5   0 20.2411 5.08090   2
  23   5   0 15.9865 4.89178   2
 -23   5   0 31.0453 4.16704   4
  23   5   0 19.2842 3.85527   3
   0  -6   0 -0.3587 1.68339   2
   0  -6   0 0.97587 1.22392   4
   0  -6   0 2.39825 1.09908   3
   0  -6   0 0.85267 1.85316   2
   0   6   0 1.87736 1.06490   3
   0   6   0 5.56890 2.12913   2
   0   6   0 -0.2482 1.35969   4
   0   6   0 1.90433 1.92808   2
  -1  -6   0 10.4784 1.41075   4
   1  -6   0 11.4137 2.11263   2
  -1  -6   0 13.6736 2.37710   2
   1  -6   0 11.0258 2.22164   2
   1  -6   0 11.9253 1.39756   3
  -1  -6   0 14.2305 2.17866   2
   1  -6   0 14.9694 1.65622   4
  -1  -6   0 11.9985 1.34272   3
   1   6   0 8.14537 2.15724   2
  -1   6   0 13.8698 1.76030   4
  -1   6   0 12.3357 2.23193   2
   1   6   0 12.0774 1.35658   3
  -1   6   0 12.8490 1.34427   3
   1   6   0 12.0567 1.61012   4
   1   6   0 9.93388 2.26620   2
  -1   6   0 13.4058 2.35015   2
  -2  -6   0 188.398 6.05803   4
  -2  -6   0 189.205 7.08132   2
   2  -6   0 193.493 6.10068   3
  -2  -6   0 196.458 6.98582   2
   2  -6   0 191.149 7.00337   2
   2  -6   0 196.742 7.24742   2
   2  -6   0 190.104 6.29781   4
  -2   6   0 190.152 7.14859   2
   2   6   0 186.021 6.15186   4
   2   6   0 197.844 7.16648   2
  -2   6   0 189.733 7.13410   2
   2   6   0 190.095 5.97063   3
  -2   6   0 191.389 6.04821   3
  -2   6   0 190.502 6.37764   4
   2   6   0 198.877 7.25001   2
  -3  -6   0 28.7800 2.83562   2
   3  -6   0 34.2047 2.96880   2
   3  -6   0 22.8607 2.57788   2
  -3  -6   0 25.6448 1.99114   4
   3  -6   0 29.2867 2.23516   3
  -3  -6   0 26.2959 2.65122   2
   3  -6   0 30.1802 2.28981   4
   3   6   0 23.2795 2.74968   2
  -3   6   0 23.7005 2.67938   2
  -3   6   0 18.1824 2.13593   4
   3   6   0 28.2531 2.18265   4
  -3   6   0 23.7203 2.73104   2
   3   6   0 23.4862 2.66840   2
  -3   6   0 26.2867 2.09322   3
   3   6   0 29.2026 2.00862   3
  -4  -6   0 3.76254 1.13992   4
   4  -6   0 5.44400 1.45610   3
  -4  -6   0 6.66246 2.19817   2
  -4  -6   0 4.66256 2.01096   2
   4  -6   0 1.92591 2.00659   2
   4  -6   0 0.47523 1.83867   2
   4  -6   0 1.63508 1.47436   4
  -4   6   0 0.73177 1.28344   3
  -4   6   0 1.91136 2.11096   2
   4   6   0 1.19508 1.13983   3
   4   6   0 0.64610 1.16372   4
   4   6   0 4.45452 2.07531   2
  -4   6   0 2.37067 1.68728   4
  -4   6   0 -0.4947 1.88448   2
   5  -6   0 292.932 10.1453   2
  -5  -6   0 306.096 8.99992   4
   5  -6   0 314.228 9.37317   3
   5  -6   0 296.847 9.45160   4
  -5  -6   0 291.391 10.0714   2
  -5  -6   0 318.099 10.3829   2
   5  -6   0 300.825 10.2989   2
   5   6   0 299.083 9.09227   3
  -5   6   0 316.537 9.63067   4
   5   6   0 312.672 9.08853   4
  -5   6   0 310.504 9.30684   3
  -5   6   0 296.353 10.1922   2
   5   6   0 305.909 10.3580   2
   5   6   0 314.706 10.3319   2
   5   6   0 306.235 9.10876   3
  -5   6   0 305.871 10.3167   2
   6  -6   0 75.7015 3.55680   3
   6  -6   0 69.8155 3.57174   4
   6  -6   0 74.4138 4.66079   2
  -6  -6   0 79.0678 4.53581   2
   6  -6   0 69.6134 4.37139   2
  -6  -6   0 74.3556 2.96823   4
  -6  -6   0 73.3823 4.28005   2
   6   6   0 76.8376 4.73791   2
  -6   6   0 77.6097 3.45042   3
   6   6   0 74.1976 3.10916   4
   6   6   0 71.1652 4.51398   2
  -6   6   0 78.1170 4.01858   4
   6   6   0 74.9261 3.26584   3
  -6   6   0 77.4206 4.74218   2
  -6   6   0 76.4915 4.58211   2
   6   6   0 80.7754 3.31559   3
   7  -6   0 225.523 7.67431   4
   7  -6   0 240.845 8.62628   2
  -7  -6   0 228.042 8.33643   2
  -7  -6   0 244.652 8.64491   2
   7  -6   0 238.580 8.68616   2
  -7  -6   0 225.821 7.00739   4
   7  -6   0 241.051 7.65948   3
   7   6   0 235.573 8.82303   2
  -7   6   0 227.660 8.53535   2
  -7   6   0 239.298 7.58820   3
  -7   6   0 230.399 7.94290   4
   7   6   0 223.118 8.58977   2
  -7   6   0 233.004 8.64320   2
   7   6   0 234.166 7.35012   3
   7   6   0 233.613 7.33900   3
   8  -6   0 16.0320 2.89291   2
   8  -6   0 13.3519 2.13903   3
  -8  -6   0 15.6959 1.35563   4
  -8  -6   0 20.2923 2.90982   2
   8  -6   0 10.2131 2.01544   4
  -8  -6   0 13.1995 2.50850   2
   8  -6   0 10.7978 2.57571   2
  -8   6   0 14.8401 2.76498   2
   8   6   0 18.3818 1.94145   3
   8   6   0 12.2170 2.99183   2
   8   6   0 13.4507 1.74928   3
  -8   6   0 8.95786 2.28175   4
   8   6   0 10.2191 2.73135   2
  -8   6   0 17.6269 2.96986   2
  -8   6   0 16.3109 1.96544   3
  -9  -6   0 0.03740 0.96507   4
  -9  -6   0 -1.6693 2.36139   2
   9  -6   0 0.18952 2.52630   2
   9  -6   0 -4.2671 1.75558   3
  -9  -6   0 0.57536 2.18960   2
   9  -6   0 -0.8377 2.23880   2
  -9   6   0 1.49726 2.41593   2
   9   6   0 0.36101 2.61365   2
  -9   6   0 0.49451 2.55817   2
   9   6   0 4.49872 2.54832   2
   9   6   0 0.84471 1.64217   3
  -9   6   0 -0.7728 2.10752   4
   9   6   0 -0.9646 1.50666   3
  -9   6   0 -1.6473 1.65478   3
  10  -6   0 19.7052 3.26826   2
 -10  -6   0 15.5345 1.31070   4
  10  -6   0 14.3998 2.90728   2
 -10  -6   0 15.2170 1.35142   4
 -10  -6   0 14.0751 2.73480   2
 -10  -6   0 18.2756 3.13143   2
  10  -6   0 21.8590 2.60542   3
  10   6   0 10.4616 3.19973   2
 -10   6   0 15.7630 2.62209   4
 -10   6   0 14.8191 2.97108   2
 -10   6   0 16.1037 2.23039   3
  10   6   0 13.3800 3.05255   2
  10   6   0 15.0857 2.13207   3
 -10   6   0 15.4442 3.14375   2
 -11  -6   0 -0.1537 0.91799   4
  11  -6   0 -0.5793 2.71776   2
 -11  -6   0 2.73712 2.40589   2
 -11  -6   0 4.68588 2.69672   2
 -11  -6   0 0.60503 0.99613   4
  11  -6   0 -0.5719 2.44021   2
  11  -6   0 1.56784 2.08309   3
 -11   6   0 -2.2207 2.23682   4
  11   6   0 -0.7166 1.83912   3
  11   6   0 -0.3930 2.66814   2
 -11   6   0 3.34631 2.60096   2
 -11   6   0 2.82711 2.80982   2
  11   6   0 0.50190 2.91314   2
 -12  -6   0 5.08557 1.06891   4
  12  -6   0 -0.1722 2.86598   2
 -12  -6   0 5.02586 1.02356   4
  12  -6   0 3.75162 2.29866   3
  12  -6   0 9.28951 2.89723   2
 -12  -6   0 4.25183 2.79800   2
  12   6   0 7.30057 3.27714   2
  12   6   0 5.66239 2.12877   3
  12   6   0 1.12232 2.83995   2
 -12   6   0 5.99760 2.51796   4
 -12   6   0 4.41839 2.98449   2
  13  -6   0 34.2969 3.83289   2
 -13  -6   0 50.2526 4.99180   2
  13  -6   0 45.2359 3.63784   3
 -13  -6   0 43.8218 2.10434   4
  13  -6   0 43.2135 4.34255   2
 -13  -6   0 41.9969 2.06654   4
  13   6   0 43.5116 3.62980   3
  13   6   0 43.6860 4.48040   2
  13   6   0 35.5744 4.07488   2
 -13   6   0 41.2988 4.29215   2
 -13   6   0 41.2943 3.59211   4
  14  -6   0 -1.5424 3.08341   2
  14  -6   0 -2.4030 2.35884   3
 -14  -6   0 -0.2637 0.88518   4
  14  -6   0 0.00022 2.68120   2
 -14  -6   0 2.00325 2.95334   2
 -14  -6   0 -0.9851 0.88167   4
 -14   6   0 2.22732 2.59360   4
  14   6   0 1.20296 2.23870   3
  14   6   0 5.03895 3.40326   2
 -14   6   0 -1.4018 3.03600   2
  14   6   0 -2.5557 2.84283   2
  15  -6   0 44.8046 4.69420   2
 -15  -6   0 43.9428 4.42178   2
 -15  -6   0 44.0213 2.07011   4
  15  -6   0 45.9743 4.48584   3
  15  -6   0 48.0762 4.58914   2
 -15  -6   0 43.1152 2.03274   4
 -15   6   0 46.4054 4.33933   4
  15   6   0 35.4334 4.61478   2
  15   6   0 45.4432 4.63593   2
  15   6   0 48.1601 4.02410   3
 -15   6   0 41.7266 4.57086   2
 -16  -6   0 5.04787 0.91541   4
  16  -6   0 5.12669 3.54959   2
  16  -6   0 4.44713 2.86181   3
 -16  -6   0 3.97908 0.90785   4
 -16  -6   0 1.22055 3.10995   2
  16   6   0 4.12896 3.58176   2
 -16   6   0 0.63729 2.83367   4
  16   6   0 5.04865 2.46086   3
 -16   6   0 5.88590 3.42714   2
  17  -6   0 -4.2179 3.32229   2
  17  -6   0 2.09937 2.90945   3
 -17  -6   0 1.09925 0.81008   4
 -17  -6   0 1.28092 0.80198   4
 -17  -6   0 -1.4885 3.08212   2
  17   6   0 -1.1503 2.40226   3
 -17   6   0 -6.3830 2.60964   4
  17   6   0 -1.2994 3.66059   2
 -17   6   0 -2.8492 3.33448   2
  18  -6   0 0.03591 3.62639   2
 -18  -6   0 5.01878 3.56175   2
  18  -6   0 -2.5374 2.90319   3
 -18   6   0 -1.9516 3.40043   2
 -18   6   0 0.28665 2.95497   4
  18   6   0 4.06929 4.02753   2
  18   6   0 1.70164 2.56317   3
 -19  -6   0 8.15064 3.79520   2
  19  -6   0 6.53638 3.34358   3
  19  -6   0 3.36488 3.84384   2
 -19   6   0 2.94737 3.67507   2
  19   6   0 6.38163 4.14596   2
  19   6   0 4.76242 2.83407   3
 -19   6   0 5.45321 3.32015   4
  20  -6   0 -2.4337 3.26342   3
 -20  -6   0 -3.4785 3.32189   2
  20  -6   0 -0.7871 3.69681   2
  20   6   0 1.45321 2.91677   3
 -20   6   0 -3.5174 3.01646   4
  20   6   0 1.71032 4.04402   2
 -20   6   0 0.76983 3.86897   2
  21  -6   0 2.01034 3.96767   2
  21  -6   0 11.7027 3.81496   3
 -21   6   0 8.96749 3.52933   4
  21   6   0 10.5467 3.35111   3
  21   6   0 7.33653 4.52230   2
  22  -6   0 -0.3421 3.45236   3
  22  -6   0 -0.7512 4.16035   2
  22   6   0 -0.6194 4.39479   2
 -22   6   0 1.09519 3.32433   4
  22   6   0 5.15038 3.27950   3
   0  -7   0 -0.7256 2.07459   2
   0  -7   0 -2.1639 1.32883   4
   0  -7   0 -2.2905 1.15383   3
   0  -7   0 1.09956 2.01236   2
   0   7   0 0.51052 1.63008   4
   0   7   0 2.38181 2.35866   2
   0   7   0 -1.4617 1.17764   3
   0   7   0 -0.9382 2.14603   2
   1  -7   0 18.2479 1.98952   4
  -1  -7   0 20.4332 1.72605   3
  -1  -7   0 21.2279 1.84326   4
   1  -7   0 13.2679 2.49211   2
   1  -7   0 16.8054 1.66921   3
   1  -7   0 19.3249 2.80608   2
  -1  -7   0 19.2203 2.61515   2
  -1  -7   0 21.0051 2.89262   2
  -1   7   0 20.6804 2.20840   4
  -1   7   0 16.8542 1.66150   3
   1   7   0 16.1784 2.73441   2
  -1   7   0 17.5272 2.74264   2
  -1   7   0 21.5500 2.95411   2
   1   7   0 18.0213 1.64938   3
   1   7   0 15.1722 1.95540   4
   1   7   0 12.2065 2.72676   2
  -2  -7   0 -0.0514 2.12737   2
   2  -7   0 1.54628 1.51278   4
  -2  -7   0 2.80499 2.04155   2
   2  -7   0 -0.3628 1.24309   3
   2  -7   0 1.77165 2.26575   2
  -2  -7   0 -1.4291 1.22750   4
   2  -7   0 1.77021 2.02375   2
  -2   7   0 -1.4444 2.25108   2
   2   7   0 1.04525 2.23850   2
  -2   7   0 3.30939 1.76573   4
  -2   7   0 3.72034 2.29021   2
  -2   7   0 -0.8463 1.21427   3
   2   7   0 -0.9095 1.43146   4
   2   7   0 0.72811 1.18402   3
   2   7   0 1.12292 2.33727   2
   3  -7   0 69.9961 4.51617   2
  -3  -7   0 56.4991 3.98842   2
   3  -7   0 53.5349 3.03798   3
  -3  -7   0 59.5661 4.33358   2
  -3  -7   0 57.4395 2.91964   4
   3  -7   0 65.4733 4.26624   2
   3  -7   0 57.8471 3.21396   4
  -3   7   0 60.6458 3.60595   4
  -3   7   0 55.2528 4.24590   2
  -3   7   0 65.4982 4.49767   2
   3   7   0 68.3086 4.73369   2
   3   7   0 54.0193 4.38329   2
   3   7   0 59.0401 3.15510   4
   3   7   0 54.9657 2.80982   3
  -3   7   0 61.3309 3.01752   3
   4  -7   0 118.108 4.83711   4
   4  -7   0 123.492 4.71371   3
  -4  -7   0 128.054 4.47780   4
  -4  -7   0 134.488 6.06730   2
   4  -7   0 125.689 5.71961   2
   4  -7   0 126.475 5.96163   2
  -4  -7   0 118.988 5.63262   2
   4   7   0 121.073 4.48131   3
  -4   7   0 127.458 5.13986   4
  -4   7   0 119.098 4.60617   3
  -4   7   0 130.277 6.09115   2
  -4   7   0 120.209 5.83172   2
   4   7   0 126.860 5.96414   2
   4   7   0 129.369 4.63169   4
  -5  -7   0 -1.0743 2.09387   2
   5  -7   0 -1.3409 2.30963   2
  -5  -7   0 -0.8334 1.17599   4
   5  -7   0 0.05686 2.11021   2
   5  -7   0 1.51125 1.68860   4
  -5  -7   0 2.35426 2.40550   2
   5  -7   0 -1.2335 1.54945   3
  -5   7   0 4.76294 2.49810   2
  -5   7   0 1.56380 2.02269   4
   5   7   0 1.42367 1.44717   4
   5   7   0 1.59275 1.36137   3
   5   7   0 -1.0444 2.32929   2
   5   7   0 3.53285 2.65877   2
  -5   7   0 0.03274 2.50211   2
   5   7   0 1.74100 1.37393   3
  -5   7   0 -1.1191 1.47558   3
  -6  -7   0 254.783 9.35557   2
   6  -7   0 274.840 9.76679   2
   6  -7   0 266.390 8.48242   3
  -6  -7   0 257.402 7.95660   4
   6  -7   0 249.640 9.40380   2
  -6  -7   0 275.151 9.69881   2
  -6   7   0 267.632 8.38100   3
   6   7   0 261.046 8.16651   3
   6   7   0 255.148 9.59234   2
  -6   7   0 271.285 8.84717   4
   6   7   0 262.475 9.74220   2
   6   7   0 255.358 8.13162   3
  -6   7   0 264.726 9.69584   2
  -6   7   0 256.914 9.52936   2
   6   7   0 261.028 8.10362   4
  -7  -7   0 157.920 6.97624   2
   7  -7   0 144.590 6.91173   2
   7  -7   0 148.461 6.63116   2
  -7  -7   0 149.358 4.91189   4
  -7  -7   0 137.863 6.45019   2
   7  -7   0 153.939 5.66333   3
  -7   7   0 142.457 5.96699   4
  -7   7   0 149.166 5.49197   3
  -7   7   0 142.780 6.77825   2
   7   7   0 147.655 5.07310   4
  -7   7   0 144.425 6.94117   2
   7   7   0 146.220 5.24260   3
   7   7   0 145.723 6.91635   2
   7   7   0 147.117 7.10355   2
   7   7   0 144.826 5.26996   3
   8  -7   0 25.9462 3.52800   2
  -8  -7   0 29.2074 3.21755   2
  -8  -7   0 26.3398 3.37309   2
   8  -7   0 27.4850 2.62164   3
  -8  -7   0 27.4537 2.01317   4
   8  -7   0 24.5315 3.22541   2
  -8   7   0 30.4675 3.64942   2
   8   7   0 20.3467 3.27674   2
   8   7   0 26.3418 3.60245   2
  -8   7   0 27.4264 2.41687   3
  -8   7   0 20.0244 2.80036   4
   8   7   0 24.5349 2.18598   3
  -8   7   0 24.0592 3.27579   2
   9  -7   0 66.8418 5.04966   2
   9  -7   0 72.1420 4.22061   3
  -9  -7   0 76.5811 4.74984   2
  -9  -7   0 68.7951 2.95462   4
  -9  -7   0 82.9563 5.41234   2
   9  -7   0 77.5863 5.36076   2
   9   7   0 58.8687 5.50130   2
  -9   7   0 75.0879 3.93795   3
  -9   7   0 70.3500 5.25427   2
  -9   7   0 71.4480 4.57047   4
   9   7   0 74.3835 3.74718   3
  -9   7   0 79.0802 5.22737   2
   9   7   0 71.6978 3.62024   3
   9   7   0 69.5712 5.15404   2
  10  -7   0 11.0820 2.97597   2
 -10  -7   0 4.87076 2.90347   2
  10  -7   0 12.5134 2.40032   3
  10  -7   0 5.48127 3.11916   2
 -10  -7   0 8.72159 1.24754   4
  10   7   0 9.84057 3.07462   2
  10   7   0 10.5456 1.92830   3
  10   7   0 6.02536 3.20925   2
 -10   7   0 12.0938 3.23798   2
 -10   7   0 7.12210 2.60497   4
  10   7   0 14.4072 2.12797   3
  11  -7   0 98.7041 6.28061   2
 -11  -7   0 91.4036 3.31272   4
  11  -7   0 84.6742 5.72170   2
 -11  -7   0 89.7513 5.70823   2
 -11  -7   0 83.9838 3.22986   4
  11  -7   0 88.8131 4.87358   3
  11   7   0 82.3429 4.28883   3
 -11   7   0 98.0970 6.15532   2
  11   7   0 81.7990 4.17958   3
  11   7   0 78.1564 6.39905   2
 -11   7   0 99.3108 5.14413   4
  11   7   0 82.4264 5.89397   2
 -12  -7   0 1.87744 1.03323   4
  12  -7   0 1.56842 2.29308   3
  12  -7   0 1.62083 3.06981   2
 -12  -7   0 1.76284 0.98767   4
  12  -7   0 7.02147 2.93613   2
 -12  -7   0 2.97376 2.91716   2
 -12   7   0 1.98003 2.58928   4
 -12   7   0 2.50232 3.16383   2
  12   7   0 2.15247 3.39864   2
  12   7   0 0.87950 3.06195   2
  12   7   0 -1.6849 1.98540   3
  12   7   0 2.15263 2.14171   3
  13  -7   0 92.2173 5.39251   3
 -13  -7   0 93.7964 6.23062   2
  13  -7   0 101.938 6.15269   2
 -13  -7   0 96.4570 3.38576   4
  13  -7   0 100.694 6.53895   2
 -13  -7   0 90.8013 3.33493   4
 -13   7   0 103.597 5.76600   4
  13   7   0 93.3772 6.23361   2
  13   7   0 96.3334 6.73064   2
 -13   7   0 103.715 6.65739   2
  13   7   0 101.757 4.89496   3
  14  -7   0 48.2850 4.73944   3
 -14  -7   0 51.6259 4.94286   2
 -14  -7   0 55.6608 2.28099   4
 -14  -7   0 55.1070 2.27056   4
  14  -7   0 51.7115 5.04120   2
  14  -7   0 60.2892 7.56117   2
 -14   7   0 56.9199 5.17770   2
  14   7   0 54.3786 4.13303   3
 -14   7   0 60.1722 4.97969   4
  14   7   0 66.9803 6.54970   2
 -15  -7   0 11.6067 1.00519   4
 -15  -7   0 16.3327 3.70686   2
 -15  -7   0 12.6407 1.02326   4
  15  -7   0 9.73035 3.83780   2
  15  -7   0 12.8300 3.06922   3
 -15   7   0 11.8812 3.75458   2
 -15   7   0 10.0753 3.14208   4
  15   7   0 12.1595 4.06174   2
  15   7   0 10.6428 2.49032   3
 -16  -7   0 3.37794 0.67554   4
 -16  -7   0 1.99997 0.60088   4
  16  -7   0 5.34319 2.97583   3
 -16  -7   0 7.92443 3.44260   2
  16  -7   0 5.16616 3.63647   2
  16   7   0 3.60828 3.91571   2
  16   7   0 2.94254 2.48836   3
 -16   7   0 4.65028 3.62001   2
 -16   7   0 -0.9993 2.92140   4
  17  -7   0 28.3921 4.64165   2
 -17  -7   0 25.0756 4.17031   2
  17  -7   0 24.1297 3.73611   3
  17   7   0 27.8704 3.31422   3
 -17   7   0 31.3097 4.59062   2
 -17   7   0 23.8568 3.76324   4
  17   7   0 15.4394 4.40589   2
  18  -7   0 6.15109 3.38860   3
 -18  -7   0 -0.4448 3.34511   2
  18  -7   0 -1.3380 3.79951   2
  18   7   0 2.19274 4.07206   2
  18   7   0 8.07108 2.91632   3
 -18   7   0 -0.7644 3.72985   2
 -18   7   0 -0.7432 3.17461   4
 -19  -7   0 2.93092 3.66537   2
  19  -7   0 -1.5042 3.20742   3
  19  -7   0 -0.8376 3.93806   2
 -19   7   0 -0.1347 3.73680   2
  19   7   0 -1.3992 4.12400   2
 -19   7   0 6.62622 3.42996   4
  19   7   0 2.10278 2.80592   3
  20  -7   0 0.42499 4.02952   2
  20  -7   0 4.82021 3.43404   3
  20   7   0 -1.2680 2.80919   3
 -20   7   0 -1.9043 3.24092   4
  20   7   0 4.82031 4.54495   2
  21  -7   0 8.00035 4.43425   2
  21  -7   0 2.04951 3.49731   3
  21   7   0 4.48831 3.06846   3
  21   7   0 2.30544 4.38841   2
 -21   7   0 -4.4889 3.36404   4
   0  -8   0 1036.13 28.7281   3
   0  -8   0 1044.14 30.1854   2
   0  -8   0 996.154 28.9295   4
   0  -8   0 1021.48 30.0389   2
   0   8   0 1041.26 30.2402   2
   0   8   0 1028.31 30.1455   2
   0   8   0 1036.06 29.0865   4
   0   8   0 1011.80 28.6782   3
  -1  -8   0 64.3829 4.82482   2
   1  -8   0 56.5178 3.10539   3
  -1  -8   0 54.6237 4.24293   2
   1  -8   0 52.6356 3.35320   4
   1  -8   0 51.8879 4.28588   2
  -1  -8   0 54.8804 3.20668   4
   1  -8   0 52.5528 4.72103   2
  -1   8   0 50.6410 3.00962   3
   1   8   0 52.0345 2.96649   3
   1   8   0 50.4465 4.86451   2
  -1   8   0 60.0120 4.91977   2
   1   8   0 56.2521 4.82420   2
   1   8   0 56.4988 3.58610   4
  -1   8   0 55.5328 3.74703   4
  -1   8   0 50.8129 4.83112   2
   2  -8   0 229.204 8.84313   2
  -2  -8   0 217.886 8.48527   2
   2  -8   0 230.809 7.34727   3
   2  -8   0 218.023 7.49892   4
   2  -8   0 214.572 8.52781   2
  -2  -8   0 234.817 8.84152   2
  -2  -8   0 219.272 7.33994   4
  -2   8   0 228.656 7.26755   3
   2   8   0 222.247 8.80913   2
   2   8   0 231.451 7.59773   4
   2   8   0 232.993 8.99693   2
  -2   8   0 230.679 7.78423   4
  -2   8   0 233.326 8.95950   2
   2   8   0 219.986 7.15733   3
  -2   8   0 223.427 8.74958   2
  -3  -8   0 37.6161 3.72079   2
   3  -8   0 33.3717 3.68297   2
  -3  -8   0 35.3931 2.59630   4
   3  -8   0 32.5994 3.39161   2
  -3  -8   0 37.4272 3.51429   2
   3  -8   0 34.7922 2.85348   3
   3   8   0 30.5899 3.69562   2
   3   8   0 34.7210 2.96086   4
   3   8   0 34.6429 2.56550   3
  -3   8   0 28.8007 3.61415   2
  -3   8   0 32.9983 2.69963   3
  -3   8   0 31.3784 2.89722   4
  -3   8   0 30.9369 3.59652   2
   3   8   0 31.5724 3.57785   2
  -4  -8   0 3.64817 2.42101   2
  -4  -8   0 -0.5526 1.32890   4
   4  -8   0 -0.7814 1.66432   3
   4  -8   0 2.57844 2.38804   2
   4  -8   0 0.76935 2.57257   2
  -4  -8   0 1.76616 2.64735   2
   4   8   0 -3.6936 2.44115   2
  -4   8   0 -1.2507 1.51512   3
  -4   8   0 -1.3317 2.13282   4
  -4   8   0 -2.0209 2.57566   2
   4   8   0 1.37354 1.70979   4
  -4   8   0 2.15198 2.54473   2
   4   8   0 0.62032 1.40835   3
   5  -8   0 2.29184 1.70357   3
  -5  -8   0 0.13731 2.54464   2
   5  -8   0 2.91193 2.67144   2
  -5  -8   0 1.74248 1.36834   4
   5  -8   0 -1.7958 2.18687   2
  -5  -8   0 -0.1795 2.26204   2
  -5   8   0 0.92557 1.65574   3
   5   8   0 0.95249 2.93737   2
   5   8   0 3.59416 1.46603   3
  -5   8   0 -0.2562 2.18564   4
   5   8   0 2.55031 2.66370   2
   5   8   0 0.33655 1.42834   3
  -5   8   0 3.52696 2.61278   2
  -5   8   0 -1.5110 2.69260   2
   5   8   0 1.07225 1.61937   4
   6  -8   0 1.51130 2.40600   2
  -6  -8   0 3.45973 2.40048   2
   6  -8   0 0.48796 1.78432   3
   6  -8   0 1.24085 2.70855   2
  -6  -8   0 -0.3058 2.58037   2
  -6  -8   0 0.93683 1.28466   4
  -6   8   0 -0.6671 2.21917   4
  -6   8   0 4.18376 2.93991   2
   6   8   0 -0.0702 1.46057   3
   6   8   0 1.37478 2.89692   2
   6   8   0 4.31410 2.83252   2
  -6   8   0 -0.4457 2.50993   2
  -6   8   0 1.11660 1.68045   3
   6   8   0 -0.8694 1.48295   3
   6   8   0 0.77089 1.60027   4
  -7  -8   0 43.4825 4.12508   2
   7  -8   0 38.2045 3.80515   2
   7  -8   0 37.3547 3.36201   3
  -7  -8   0 32.5892 2.36185   4
   7  -8   0 36.5849 3.94391   2
  -7  -8   0 35.9435 3.64286   2
   7   8   0 35.6331 2.80334   3
   7   8   0 31.7922 2.85212   3
   7   8   0 38.0297 2.79061   4
  -7   8   0 34.1174 3.03475   3
   7   8   0 34.7113 4.02932   2
   7   8   0 32.1191 3.76997   2
  -7   8   0 39.5179 3.79858   4
  -7   8   0 36.8263 3.97903   2
  -7   8   0 29.1803 3.70416   2
   8  -8   0 139.133 6.98394   2
   8  -8   0 125.273 6.50734   2
   8  -8   0 131.082 5.43960   3
  -8  -8   0 119.605 4.43301   4
  -8  -8   0 128.031 6.68849   2
   8   8   0 124.091 4.88489   3
  -8   8   0 124.745 6.92436   2
   8   8   0 128.549 7.13581   2
   8   8   0 129.198 4.97050   3
  -8   8   0 129.216 5.85867   4
   8   8   0 115.769 6.57412   2
   9  -8   0 -4.6979 2.68354   2
  -9  -8   0 0.20229 2.79716   2
   9  -8   0 0.02797 2.56106   2
  -9  -8   0 3.04078 1.20763   4
   9  -8   0 1.11749 2.14609   3
   9   8   0 3.01040 1.64072   3
   9   8   0 4.47213 3.33639   2
  -9   8   0 3.91014 2.57978   4
  -9   8   0 6.06099 3.22769   2
   9   8   0 -1.7994 1.68072   3
   9   8   0 4.18781 3.01318   2
 -10  -8   0 4.60513 3.06203   2
  10  -8   0 4.12791 2.21551   3
 -10  -8   0 4.25334 1.19393   4
  10  -8   0 2.62556 3.13908   2
  10  -8   0 6.15455 2.93136   2
  10   8   0 5.41035 1.93228   3
 -10   8   0 2.45028 3.16015   2
 -10   8   0 3.91307 2.71903   4
  10   8   0 4.41059 3.08510   2
  10   8   0 -0.1514 3.24718   2
  10   8   0 5.17411 1.81774   3
 -11  -8   0 19.7790 1.94657   4
  11  -8   0 24.8462 3.05769   3
  11  -8   0 19.9163 3.79979   2
 -11  -8   0 21.7003 1.85252   4
  11  -8   0 25.5130 3.63185   2
 -11  -8   0 25.3677 3.91710   2
  11   8   0 21.4164 2.46520   3
  11   8   0 20.4179 2.32667   3
  11   8   0 24.8937 3.87264   2
 -11   8   0 23.4616 3.28267   4
  11   8   0 19.3009 4.09800   2
 -11   8   0 19.7106 3.81221   2
  12  -8   0 27.9912 3.19749   3
 -12  -8   0 26.1057 3.96728   2
  12  -8   0 26.9536 4.14043   2
 -12  -8   0 25.2017 1.83237   4
 -12  -8   0 25.0132 1.92201   4
  12   8   0 27.5525 2.65444   3
 -12   8   0 26.1583 4.11863   2
  12   8   0 31.0447 4.58148   2
 -12   8   0 26.2832 3.53943   4
 -13  -8   0 3.98775 1.03855   4
  13  -8   0 2.98948 3.45140   2
  13  -8   0 5.29324 2.64669   3
 -13  -8   0 3.24592 0.96608   4
 -13  -8   0 5.41131 3.24418   2
 -13   8   0 -0.4384 3.28288   2
  13   8   0 5.64265 2.25267   3
 -13   8   0 4.47879 3.00422   4
  13   8   0 5.95719 3.82268   2
 -14  -8   0 4.49299 0.85495   4
 -14  -8   0 4.69989 3.43801   2
 -14  -8   0 3.79005 0.87492   4
  14  -8   0 0.87456 3.48654   2
  14  -8   0 7.22896 2.87003   3
  14   8   0 1.15922 2.29440   3
  14   8   0 4.17922 3.88999   2
 -14   8   0 -0.6546 2.95073   4
 -14   8   0 -0.6195 3.37244   2
  15  -8   0 0.01208 3.48658   2
 -15  -8   0 3.60759 0.62725   4
 -15  -8   0 4.42399 3.54633   2
  15  -8   0 6.39218 3.04616   3
 -15  -8   0 4.91320 0.66109   4
 -15   8   0 7.98480 3.87457   2
 -15   8   0 0.71905 3.09281   4
  15   8   0 5.82103 2.41912   3
  15   8   0 6.45658 4.18384   2
 -16  -8   0 32.8519 4.69033   2
  16  -8   0 36.3289 4.00176   3
  16  -8   0 39.9063 5.20070   2
 -16   8   0 35.3185 4.80691   2
  16   8   0 43.8593 5.52964   2
  16   8   0 35.9565 3.37080   3
 -16   8   0 46.3069 4.44381   4
 -17  -8   0 8.71955 3.78703   2
  17  -8   0 6.76374 4.11638   2
  17  -8   0 6.62963 3.29707   3
  17   8   0 6.79148 4.16119   2
  17   8   0 1.22046 2.61388   3
 -17   8   0 8.20593 3.47842   4
 -17   8   0 5.49158 3.82134   2
  18  -8   0 -0.3829 3.86294   2
  18  -8   0 -5.3976 2.99949   3
 -18  -8   0 -0.7660 3.45174   2
 -18   8   0 2.19123 3.37356   4
 -18   8   0 -3.1366 3.72912   2
  18   8   0 -1.8012 4.06716   2
  18   8   0 -3.5347 2.55343   3
  19  -8   0 0.00020 3.97907   2
  19  -8   0 -0.0186 3.34116   3
 -19   8   0 2.37367 3.50458   4
  19   8   0 -0.8825 2.64691   3
  19   8   0 -5.6054 4.04422   2
  20  -8   0 2.24170 4.09671   2
  20  -8   0 1.52355 3.44703   3
 -20   8   0 -2.8440 3.43452   4
  20   8   0 -1.5560 4.40139   2
  20   8   0 0.04152 2.81620   3
   0  -9   0 0.72617 2.44695   2
   0  -9   0 0.01330 1.50725   3
   0  -9   0 -1.7006 2.76208   2
   0   9   0 4.16742 2.89815   2
   0   9   0 -1.2156 2.96494   2
   0   9   0 0.26675 2.25360   4
   0   9   0 -1.1527 1.42693   3
   1  -9   0 0.89956 1.61022   3
  -1  -9   0 0.57289 1.71157   4
  -1  -9   0 2.66428 2.89966   2
   1  -9   0 -0.0464 2.36641   2
   1  -9   0 3.10530 2.86668   2
  -1  -9   0 2.74207 2.56324   2
  -1   9   0 5.76953 2.30649   4
   1   9   0 -2.3972 2.11349   4
   1   9   0 1.91817 3.14405   2
   1   9   0 0.90204 1.47549   3
  -1   9   0 4.50657 2.94498   2
  -1   9   0 6.34305 3.26652   2
   1   9   0 -0.3875 2.85975   2
  -1   9   0 2.36463 1.59024   3
  -2  -9   0 217.909 8.98476   2
   2  -9   0 208.884 8.93363   2
  -2  -9   0 214.117 7.27537   4
   2  -9   0 217.442 7.23165   3
  -2  -9   0 204.131 8.59182   2
   2  -9   0 213.121 8.78200   2
   2   9   0 203.865 8.82325   2
  -2   9   0 208.713 8.99523   2
   2   9   0 233.301 9.39155   2
   2   9   0 227.321 7.64531   4
   2   9   0 203.890 6.99864   3
  -2   9   0 213.407 7.13588   3
  -2   9   0 241.507 8.01125   4
  -2   9   0 215.515 9.17193   2
  -3  -9   0 56.2365 5.24212   2
  -3  -9   0 48.4586 3.14316   4
   3  -9   0 50.1375 3.33742   3
  -3  -9   0 49.6693 4.53508   2
   3  -9   0 53.2197 4.71499   2
   3  -9   0 54.1440 4.98484   2
   3   9   0 46.6177 4.37603   2
   3   9   0 45.3734 2.94832   3
  -3   9   0 54.1934 4.17673   4
   3   9   0 57.2009 3.71054   4
  -3   9   0 51.1377 3.18257   3
  -3   9   0 48.8404 5.00688   2
  -3   9   0 50.8263 4.61939   2
  -4  -9   0 50.6305 4.58398   2
   4  -9   0 47.1302 4.52668   2
   4  -9   0 42.3318 4.31028   2
  -4  -9   0 52.2342 3.03512   4
   4  -9   0 46.9832 3.32862   3
  -4   9   0 45.3961 4.49350   2
   4   9   0 50.8876 3.52543   4
  -4   9   0 49.2471 3.95988   4
  -4   9   0 48.9626 3.21705   3
   4   9   0 42.3748 2.93061   3
   4   9   0 48.3829 4.44721   2
   5  -9   0 9.20957 2.87828   2
   5  -9   0 13.0915 3.34426   2
  -5  -9   0 12.0400 3.22535   2
   5  -9   0 11.7537 2.06500   3
  -5  -9   0 12.7858 1.78542   4
  -5   9   0 12.1636 1.95872   3
   5   9   0 8.00914 3.48052   2
   5   9   0 12.3495 2.11714   4
  -5   9   0 16.9435 2.92870   4
   5   9   0 7.72593 1.72156   3
   5   9   0 11.1846 1.74865   3
   5   9   0 9.93143 3.16703   2
  -5   9   0 8.33623 3.29825   2
   6  -9   0 44.4201 4.41130   2
  -6  -9   0 41.7967 4.21699   2
  -6  -9   0 41.1194 2.68495   4
   6  -9   0 44.3314 3.50682   3
   6  -9   0 34.6564 3.85686   2
   6   9   0 31.6708 4.21147   2
   6   9   0 44.3783 4.29717   2
  -6   9   0 34.3138 3.04706   3
  -6   9   0 42.0739 3.67590   4
   6   9   0 41.4374 2.87497   3
  -6   9   0 44.2838 4.45324   2
   6   9   0 37.6408 3.00480   3
   6   9   0 39.1197 3.26222   4
   7  -9   0 14.7263 2.38500   3
  -7  -9   0 5.81858 3.05323   2
   7  -9   0 13.2169 3.45689   2
   7  -9   0 13.3629 3.08424   2
  -7  -9   0 14.2158 1.70475   4
  -7   9   0 15.3727 2.94517   4
   7   9   0 15.2840 1.96670   3
   7   9   0 10.8219 1.93607   3
  -7   9   0 6.63672 3.42758   2
   7   9   0 7.86819 3.65792   2
   7   9   0 11.2392 1.97302   4
   7   9   0 9.61177 3.26310   2
   8  -9   0 47.8369 5.00075   2
   8  -9   0 40.1902 3.77845   3
   8  -9   0 37.2917 4.37045   2
  -8  -9   0 42.5219 2.59563   4
  -8  -9   0 43.9940 4.49239   2
   8   9   0 48.4031 4.94856   2
  -8   9   0 59.9209 5.73480   2
   8   9   0 51.4717 3.31069   3
   8   9   0 45.6679 3.17561   3
  -8   9   0 40.1430 3.74812   4
  -9  -9   0 5.84174 1.32202   4
   9  -9   0 8.62395 3.40721   2
   9  -9   0 5.60020 2.29705   3
  -9  -9   0 4.98108 3.20987   2
   9   9   0 3.19550 1.87728   3
  -9   9   0 7.97307 3.54831   2
  -9   9   0 5.61071 2.89704   4
   9   9   0 4.49380 1.79044   3
   9   9   0 4.39030 3.61693   2
 -10  -9   0 3.01913 3.17242   2
  10  -9   0 0.90454 2.25313   3
  10  -9   0 -1.3179 3.16543   2
 -10  -9   0 0.35260 1.14910   4
 -10   9   0 1.23603 3.41693   2
  10   9   0 -1.3722 3.40293   2
 -10   9   0 0.64306 2.80936   4
  10   9   0 4.59291 1.86575   3
  10   9   0 3.06845 1.95736   3
  11  -9   0 31.7519 4.57964   2
 -11  -9   0 35.8887 4.54972   2
 -11  -9   0 36.4175 2.37341   4
 -11  -9   0 37.9145 2.24744   4
  11  -9   0 45.9741 4.36086   3
  11   9   0 38.8697 3.54205   3
 -11   9   0 46.1678 4.15533   4
  11   9   0 42.0785 5.03877   2
 -11   9   0 41.1794 4.78434   2
  12  -9   0 3.08482 2.59445   3
 -12  -9   0 4.76419 3.48581   2
  12  -9   0 3.04787 3.65705   2
 -12  -9   0 4.26516 1.09842   4
 -12  -9   0 3.52650 1.16886   4
 -12   9   0 6.25416 3.20783   4
  12   9   0 1.80721 2.13304   3
 -12   9   0 2.57793 3.63757   2
  12   9   0 3.91883 3.90965   2
 -13  -9   0 26.4337 1.81022   4
 -13  -9   0 24.8122 4.17937   2
  13  -9   0 27.9507 3.42431   3
 -13  -9   0 27.5162 1.71802   4
  13  -9   0 20.1532 4.42628   2
 -13   9   0 25.2252 3.85234   4
 -13   9   0 28.9647 4.57906   2
  13   9   0 25.2143 2.82377   3
  13   9   0 28.6039 4.95079   2
 -14  -9   0 4.63641 0.79081   4
  14  -9   0 7.87214 2.92914   3
 -14  -9   0 5.40271 0.78743   4
  14  -9   0 2.74300 3.73783   2
 -14  -9   0 0.84077 3.41114   2
 -14   9   0 4.32165 3.29557   4
  14   9   0 8.78894 4.27986   2
  14   9   0 5.85935 2.36093   3
 -14   9   0 3.74494 3.86542   2
 -15  -9   0 19.0097 4.26827   2
  15  -9   0 11.1482 3.22857   3
  15  -9   0 15.6516 4.36355   2
 -15   9   0 22.2242 4.45161   2
 -15   9   0 13.7381 3.71080   4
  15   9   0 20.0509 4.72208   2
  15   9   0 14.3851 2.70900   3
  16  -9   0 5.20001 3.26703   3
 -16  -9   0 5.74015 3.71049   2
  16  -9   0 3.19296 3.79210   2
  16   9   0 6.46173 2.64457   3
 -16   9   0 1.03352 3.48619   4
  16   9   0 -0.4172 4.06622   2
 -16   9   0 -1.8958 3.84032   2
  17  -9   0 2.24608 3.10613   3
 -17  -9   0 2.65059 3.75930   2
  17  -9   0 5.06036 3.98987   2
  17   9   0 -6.6126 4.01730   2
  17   9   0 1.09302 2.46672   3
 -17   9   0 6.17964 3.62863   4
 -17   9   0 2.62506 4.08536   2
  18  -9   0 12.3930 4.39485   2
  18  -9   0 12.9215 3.63086   3
 -18   9   0 6.49195 3.77896   4
  18   9   0 9.82751 2.78977   3
  18   9   0 10.4359 4.68155   2
   0 -10   0 1.73649 3.00052   2
   0  10   0 3.63011 2.36227   4
   0  10   0 3.56297 1.63217   3
   0  10   0 -1.5285 3.28901   2
   1 -10   0 -1.3445 1.62063   3
  -1 -10   0 -2.9411 2.85533   2
   1 -10   0 -4.2220 2.81493   2
  -1  10   0 -1.0540 2.43155   4
   1  10   0 3.84300 3.42540   2
  -1  10   0 -0.4704 3.33346   2
   1  10   0 0.48102 1.53722   3
  -1  10   0 -1.7219 1.48484   3
   1  10   0 -0.4970 2.25844   4
  -2 -10   0 10.6528 3.36411   2
   2 -10   0 4.82518 3.22122   2
   2 -10   0 4.14303 1.88594   3
   2  10   0 3.95505 2.28157   4
   2  10   0 7.24704 3.51882   2
   2  10   0 9.94460 1.74533   3
  -2  10   0 9.91622 2.80161   4
  -2  10   0 5.06003 1.72739   3
  -2  10   0 6.24701 3.46329   2
   3 -10   0 7.80235 1.99295   3
  -3 -10   0 9.82537 3.43895   2
   3 -10   0 5.58146 3.25417   2
   3  10   0 2.19187 2.18349   4
  -3  10   0 1.59249 1.73105   3
  -3  10   0 6.67001 3.51003   2
   3  10   0 4.71377 1.61125   3
  -3  10   0 3.70415 2.63805   4
   4 -10   0 1.38949 3.12550   2
   4 -10   0 4.10597 1.95493   3
  -4 -10   0 7.22961 3.33508   2
   4  10   0 5.57594 2.22462   4
   4  10   0 4.06200 1.60601   3
   4  10   0 4.93467 1.74521   3
   4  10   0 5.01241 3.68011   2
  -4  10   0 8.70445 2.78344   4
  -4  10   0 3.25690 1.76594   3
  -4  10   0 2.74376 3.41274   2
  -5 -10   0 1.51549 1.79340   4
   5 -10   0 -0.1820 3.14419   2
  -5 -10   0 0.21932 3.06393   2
   5 -10   0 2.77326 1.92723   3
   5  10   0 -0.0833 1.63959   3
  -5  10   0 -0.2568 2.74308   4
   5  10   0 -6.0582 3.32100   2
  -5  10   0 1.35913 3.36771   2
   5  10   0 -0.0021 1.53306   3
   5  10   0 -1.0764 2.00646   4
   6 -10   0 23.5823 2.61501   3
  -6 -10   0 22.4425 3.95568   2
   6 -10   0 24.4825 4.12890   2
  -6 -10   0 26.9564 2.56857   4
   6  10   0 19.4043 2.05851   3
  -6  10   0 21.8150 3.38781   4
   6  10   0 20.9060 2.56626   4
   6  10   0 21.1364 2.21561   3
   6  10   0 24.7280 4.33799   2
  -6  10   0 22.1707 4.06962   2
   7 -10   0 -0.8927 3.19627   2
  -7 -10   0 -2.9884 3.08159   2
  -7 -10   0 -1.0360 1.36938   4
   7 -10   0 1.92760 2.11285   3
   7  10   0 0.77642 1.59294   3
   7  10   0 1.32946 1.77109   3
   7  10   0 -0.8036 1.96907   4
  -7  10   0 1.50533 3.36482   2
   7  10   0 3.57967 3.75781   2
  -7  10   0 -2.2620 2.74827   4
   8 -10   0 71.5163 6.12067   2
  -8 -10   0 66.7061 3.30077   4
   8 -10   0 63.6827 4.48270   3
  -8 -10   0 74.9224 6.14772   2
  -8  10   0 76.9426 5.55391   4
   8  10   0 58.7514 5.68046   2
   8  10   0 65.6471 3.65615   3
  -8  10   0 64.2739 6.30118   2
   8  10   0 72.2083 3.91522   3
   9 -10   0 4.18439 2.37262   3
  -9 -10   0 2.04072 3.33587   2
   9 -10   0 6.56830 3.65268   2
  -9 -10   0 7.40947 1.45209   4
   9  10   0 2.30806 3.93830   2
   9  10   0 3.88507 1.99373   3
   9  10   0 5.97941 2.01516   3
  -9  10   0 3.97823 3.73649   2
  -9  10   0 0.07723 3.00780   4
 -10 -10   0 3.42405 1.27625   4
 -10 -10   0 2.79286 3.39440   2
  10 -10   0 1.82094 2.42221   3
  10 -10   0 4.75568 3.54295   2
  10  10   0 9.73787 4.20110   2
 -10  10   0 6.55691 3.80812   2
  10  10   0 4.40046 2.09000   3
 -10  10   0 1.74735 3.12967   4
 -11 -10   0 21.4662 1.97055   4
 -11 -10   0 18.2637 4.06254   2
  11 -10   0 21.4544 3.19886   3
  11 -10   0 17.7212 4.22675   2
 -11  10   0 23.3590 4.49926   2
 -11  10   0 28.1064 3.95427   4
  11  10   0 22.5610 4.72289   2
  11  10   0 22.3998 2.57808   3
 -12 -10   0 3.35106 1.23518   4
 -12 -10   0 0.65167 3.52883   2
  12 -10   0 -0.0214 2.56827   3
  12 -10   0 0.47836 3.64011   2
  12  10   0 3.58562 4.12420   2
  12  10   0 3.42283 2.19056   3
 -12  10   0 1.57342 3.82988   2
 -12  10   0 5.69008 3.46622   4
 -13 -10   0 -0.3841 0.91372   4
  13 -10   0 6.01505 3.90070   2
  13 -10   0 0.32669 2.75994   3
 -13 -10   0 5.79695 3.74789   2
  13  10   0 0.87250 2.18764   3
 -13  10   0 -4.1289 3.16145   4
  13  10   0 -1.0317 4.13813   2
 -13  10   0 -3.0338 3.73365   2
 -14 -10   0 12.6792 3.91656   2
  14 -10   0 16.5288 4.45452   2
  14 -10   0 16.7209 3.39442   3
  14  10   0 13.2758 4.78085   2
 -14  10   0 7.14800 3.58687   4
  14  10   0 14.3820 2.62924   3
 -14  10   0 19.9802 4.57470   2
 -15 -10   0 7.82712 3.98768   2
  15 -10   0 6.94013 3.16643   3
  15 -10   0 5.70786 4.02022   2
 -15  10   0 7.02314 4.12081   2
 -15  10   0 6.07873 3.61382   4
  15  10   0 2.43996 4.38203   2
  15  10   0 4.90987 2.43506   3
  16 -10   0 28.0758 3.87648   3
  16 -10   0 36.2059 5.27784   2
  16  10   0 16.4955 5.17194   2
 -16  10   0 41.7068 4.64814   4
  16  10   0 29.2145 3.22919   3
  17 -10   0 -0.3231 4.11133   2
  17 -10   0 3.56617 3.37998   3
  17  10   0 1.67581 4.55191   2
 -17  10   0 6.70882 3.89025   4
  17  10   0 4.79421 2.49533   3
   0 -11   0 -2.0156 3.12453   2
   0  11   0 -0.5246 3.61105   2
   0  11   0 -4.9739 2.47482   4
   0  11   0 -2.3765 1.46474   3
  -1 -11   0 0.69241 3.17043   2
   1 -11   0 -0.1569 3.23960   2
  -1  11   0 1.62397 1.60497   3
  -1  11   0 1.68512 3.62467   2
   1  11   0 -0.8291 1.48666   3
   1  11   0 0.75301 2.49473   4
  -1  11   0 -3.4908 2.60503   4
   1  11   0 4.07776 3.78846   2
  -2 -11   0 4.98740 3.50977   2
   2 -11   0 5.08358 1.94667   3
   2 -11   0 15.6554 3.86437   2
   2  11   0 3.47542 1.61625   3
  -2  11   0 4.69807 2.83579   4
   2  11   0 7.98780 2.59971   4
  -2  11   0 8.18999 3.81405   2
  -2  11   0 12.6136 2.98608   3
   3 -11   0 -1.7169 1.86171   3
  -3 -11   0 5.12829 3.39558   2
   3 -11   0 1.09146 3.33740   2
   3  11   0 0.78408 1.49783   3
  -3  11   0 -1.9427 3.46604   2
   3  11   0 1.43492 2.42075   4
  -3  11   0 -0.4002 2.91744   4
   4 -11   0 12.9047 2.32217   3
  -4 -11   0 13.2086 3.82565   2
   4 -11   0 9.02999 3.71026   2
   4  11   0 9.89725 2.60568   4
  -4  11   0 6.49717 3.03206   4
  -4  11   0 18.1647 4.27346   2
   4  11   0 9.09949 1.93653   3
   4  11   0 8.79815 4.13738   2
   4  11   0 10.7272 1.81190   3
   5 -11   0 1.83895 2.04415   3
  -5 -11   0 1.40449 3.46172   2
   5 -11   0 -1.1866 3.35380   2
   5  11   0 2.07725 1.61843   3
   5  11   0 -0.4392 3.68806   2
   5  11   0 2.35832 1.81891   3
  -5  11   0 3.59910 3.66490   2
   5  11   0 1.89789 2.34698   4
  -5  11   0 -4.3171 2.94302   4
   6 -11   0 2.87735 2.15559   3
   6 -11   0 3.39857 3.60412   2
  -6 -11   0 0.25100 3.41487   2
   6  11   0 -5.1118 3.74087   2
   6  11   0 6.02110 1.69690   3
  -6  11   0 -0.9313 3.05181   4
   6  11   0 2.78812 1.86835   3
   6  11   0 -0.6739 2.27548   4
  -6  11   0 8.02149 3.87966   2
  -7 -11   0 116.379 7.47354   2
   7 -11   0 118.643 5.70574   3
   7 -11   0 124.068 7.96254   2
   7  11   0 124.767 5.51781   4
  -7  11   0 137.150 6.89548   4
   7  11   0 122.813 5.08811   3
   7  11   0 113.882 4.87554   3
  -7  11   0 123.735 8.10698   2
   7  11   0 131.464 8.39640   2
  -8 -11   0 2.34704 3.47227   2
   8 -11   0 -2.4040 2.28321   3
   8 -11   0 0.89663 3.66360   2
   8  11   0 -2.2857 1.82097   3
  -8  11   0 0.31535 3.82953   2
  -8  11   0 -1.4704 3.22860   4
   8  11   0 4.53870 4.07166   2
   9 -11   0 71.5331 6.80412   2
  -9 -11   0 65.8878 6.59159   2
  -9  11   0 59.3699 5.89089   2
   9  11   0 65.0512 3.93984   3
   9  11   0 68.3785 6.43253   2
  -9  11   0 74.4491 6.08318   4
  10 -11   0 -1.0627 2.49531   3
 -10 -11   0 5.79363 3.64537   2
  10 -11   0 2.01416 3.70732   2
  10  11   0 1.67398 1.95742   3
  10  11   0 5.21880 4.21256   2
 -10  11   0 -1.9906 3.78816   2
 -10  11   0 -1.0499 3.23974   4
 -11 -11   0 7.72242 3.87467   2
  11 -11   0 16.6368 3.13005   3
  11 -11   0 4.84750 3.89260   2
 -11  11   0 0.43331 3.85584   2
  11  11   0 12.7887 2.28731   3
 -11  11   0 17.3218 3.96359   4
  11  11   0 8.69513 4.44420   2
 -12 -11   0 -0.1180 3.71114   2
  12 -11   0 5.09743 2.74603   3
  12 -11   0 1.19077 3.83883   2
 -12 -11   0 3.12625 1.22502   4
 -12  11   0 1.73865 3.52488   4
  12  11   0 6.33370 4.43016   2
  12  11   0 1.71119 2.08292   3
 -12  11   0 -2.0187 3.74838   2
  13 -11   0 3.37887 2.91706   3
  13 -11   0 3.88256 3.91861   2
 -13 -11   0 1.72570 3.55636   2
 -13  11   0 8.45320 3.78806   4
  13  11   0 -4.1104 4.18188   2
  13  11   0 5.12138 2.21041   3
 -13  11   0 1.95599 4.20815   2
  14 -11   0 3.44493 3.15077   3
  14 -11   0 5.21010 4.03699   2
  14  11   0 3.65109 4.62352   2
  14  11   0 5.56991 2.32593   3
 -14  11   0 1.10426 3.63934   4
  15 -11   0 0.65731 3.19077   3
  15 -11   0 -0.3834 3.88586   2
 -15  11   0 -6.2935 3.51573   4
  15  11   0 4.28485 4.75353   2
  15  11   0 5.02258 2.32131   3
   0 -12   0 30.2700 4.76031   2
   0  12   0 25.4838 3.65711   4
   0  12   0 19.6861 4.73286   2
  -1 -12   0 -3.1186 3.52812   2
   1 -12   0 1.70380 3.61104   2
   1  12   0 1.96550 2.81882   4
  -1  12   0 -0.2574 2.93339   4
  -1  12   0 4.22555 4.12289   2
   2 -12   0 3.41067 3.63963   2
  -2 -12   0 10.7058 4.07578   2
  -2  12   0 12.3221 3.33756   4
  -2  12   0 3.89616 4.13974   2
   2  12   0 8.87271 3.07385   4
   3 -12   0 26.3077 2.68148   3
  -3 -12   0 31.4753 4.72545   2
   3 -12   0 26.9046 4.61882   2
   3  12   0 21.1810 4.86276   2
  -3  12   0 26.8926 4.79597   2
   3  12   0 24.3627 2.37075   3
   3  12   0 33.6619 3.54034   4
  -3  12   0 24.4344 3.85565   4
   4 -12   0 -1.1087 2.03582   3
  -4 -12   0 -2.8549 3.26287   2
   4 -12   0 -2.2140 3.39666   2
   4  12   0 0.05410 1.79965   3
   4  12   0 3.89635 2.68756   4
   4  12   0 -1.4351 4.03933   2
  -4  12   0 1.15570 3.89456   2
  -4  12   0 0.43995 3.11264   4
   5 -12   0 22.8749 2.75621   3
   5 -12   0 27.1329 4.55966   2
  -5 -12   0 24.7156 4.48621   2
   5  12   0 25.3578 2.38539   3
   5  12   0 21.4669 3.16919   4
  -5  12   0 22.5981 4.04565   4
  -5  12   0 24.2952 4.84230   2
   5  12   0 28.3102 5.12054   2
   6 -12   0 2.26941 2.24096   3
   6 -12   0 6.11444 3.77943   2
  -6 -12   0 5.56451 3.78064   2
   6  12   0 8.06421 2.59601   4
   6  12   0 1.56540 1.82507   3
  -6  12   0 1.77029 3.40469   4
   6  12   0 5.70827 4.35786   2
  -6  12   0 0.94526 3.90176   2
  -7 -12   0 2.18685 3.70010   2
   7 -12   0 3.99277 3.84009   2
   7 -12   0 6.12844 2.53449   3
   7  12   0 3.41049 2.37204   4
  -7  12   0 12.7521 4.40375   2
  -7  12   0 7.17115 3.61738   4
   7  12   0 4.31919 1.90699   3
   7  12   0 2.16711 4.24299   2
   8 -12   0 1.38023 2.36203   3
   8 -12   0 0.61974 3.87827   2
  -8 -12   0 5.61294 3.80515   2
  -8  12   0 6.29968 4.20462   2
  -8  12   0 8.49279 3.69091   4
   8  12   0 4.03376 1.92875   3
   8  12   0 1.57312 4.24989   2
   9 -12   0 4.59797 2.56478   3
  -9 -12   0 -1.6254 3.63739   2
   9 -12   0 3.10247 3.93745   2
   9  12   0 -1.1097 4.26757   2
  -9  12   0 -3.4230 3.72602   2
  -9  12   0 2.34000 3.58825   4
   9  12   0 3.05417 1.95149   3
  10 -12   0 1.30601 3.85647   2
 -10 -12   0 1.84976 3.93329   2
  10 -12   0 4.00647 2.70109   3
 -10  12   0 -1.2421 3.52604   4
 -10  12   0 -7.3629 3.69863   2
  10  12   0 6.60231 4.59714   2
  10  12   0 0.65372 1.88816   3
  11 -12   0 3.80261 2.88460   3
  11 -12   0 6.36138 4.18268   2
  11  12   0 8.30614 2.17047   3
 -11  12   0 1.49872 3.71942   4
  11  12   0 -3.6770 4.19909   2
  12 -12   0 -1.2289 2.67996   3
  12 -12   0 -4.0441 3.82716   2
 -12  12   0 -4.0987 3.61960   4
  12  12   0 -0.4512 2.00779   3
  12  12   0 -4.6937 4.32230   2
   0 -13   0 -3.8095 3.71664   2
   0  13   0 -1.0701 3.02911   4
   1 -13   0 0.73687 3.75967   2
  -1 -13   0 3.14826 4.04483   2
  -1  13   0 -5.8766 3.89439   2
   1  13   0 1.67932 3.18594   4
  -1  13   0 4.56871 3.27830   4
  -2 -13   0 13.5121 4.30815   2
   2 -13   0 7.21913 4.04225   2
   2  13   0 1.53721 2.93700   4
   2  13   0 7.80055 1.95082   3
  -2  13   0 3.84071 3.25293   4
   2  13   0 6.95941 4.42219   2
  -2  13   0 10.4908 4.73371   2
   3 -13   0 5.16124 3.91783   2
  -3 -13   0 16.3792 4.40849   2
   3  13   0 5.18460 1.93587   3
   3  13   0 8.26252 4.51330   2
   3  13   0 5.12180 2.96805   4
  -3  13   0 -0.8598 3.44992   4
  -3  13   0 3.83595 4.19954   2
  -4 -13   0 5.44013 4.01298   2
   4 -13   0 -2.4571 3.68210   2
   4  13   0 1.53583 4.30119   2
  -4  13   0 -0.9853 4.08778   2
   4  13   0 4.32610 1.82412   3
  -4  13   0 1.47500 3.35809   4
   4  13   0 0.60066 2.84186   4
  -5 -13   0 36.0276 5.04920   2
   5 -13   0 29.7095 2.96807   3
   5 -13   0 32.6070 5.11570   2
  -5  13   0 35.5985 4.55347   4
   5  13   0 31.7207 3.46380   4
   5  13   0 27.2287 2.45549   3
  -5  13   0 32.1188 5.35395   2
   5  13   0 34.6658 5.53324   2
  -6 -13   0 -4.2410 3.62503   2
   6 -13   0 1.58405 2.35635   3
   6 -13   0 0.68513 3.82349   2
   6  13   0 0.44185 2.53789   4
   6  13   0 -1.3719 4.35302   2
  -6  13   0 0.43354 4.14491   2
   6  13   0 1.36224 1.80070   3
  -6  13   0 -0.8585 3.50272   4
  -7 -13   0 5.66312 4.18441   2
   7 -13   0 1.21755 2.36185   3
   7 -13   0 3.70330 4.16153   2
  -7  13   0 -5.5597 3.48816   4
   7  13   0 -9.3286 4.18775   2
   8 -13   0 6.21612 4.25063   2
   8 -13   0 6.33498 2.67199   3
  -8  13   0 8.48884 3.97167   4
   8  13   0 15.9099 5.17280   2
 -25   0   1 -1.3059 2.16879   4
  25   0  -1 -3.3547 3.51876   3
  25   0  -1 1.63835 4.49314   2
  24   0  -1 -0.3110 3.39305   3
  24   0  -1 4.04165 4.40144   2
 -24   0   1 -0.8339 2.16716   4
  23   0  -1 -1.6998 3.26786   3
 -23   0   1 -3.7008 3.31998   2
  23   0  -1 -2.4628 3.90686   2
 -23   0   1 -0.2625 2.17536   4
  22   0  -1 -1.4371 3.21959   3
  22   0  -1 -1.5115 3.80698   2
 -22   0   1 -1.0707 3.29671   2
 -22   0   1 -2.8161 2.02280   4
  21   0  -1 2.51263 3.09390   3
 -21   0   1 -0.6327 2.03527   4
 -21   0   1 -3.1520 3.17123   2
  21   0  -1 2.22312 3.82115   2
 -20   0   1 0.26203 3.17482   2
 -20   0   1 -0.2212 1.95060   4
  20   0  -1 -0.9231 3.59633   2
  20   0  -1 3.52878 3.01192   2
  20   0  -1 -1.9565 2.79487   3
  19   0  -1 -3.2645 3.34451   2
 -19   0   1 1.42429 1.81911   4
  19   0  -1 0.12088 2.85427   2
 -19   0   1 -0.8665 2.84779   2
  19   0  -1 -0.0192 2.71593   3
 -18   0   1 0.35686 2.80705   2
  18   0  -1 -1.2424 3.13351   2
  18   0  -1 0.24848 2.77352   2
  18   0  -1 2.86539 2.72555   3
  18   0  -1 -1.6554 1.61078   4
 -18   0   1 0.85154 1.80584   4
 -17   0   1 1.43020 1.72522   4
 -17   0   1 1.47087 2.74205   2
  17   0  -1 0.34752 2.68361   2
  17   0  -1 -0.8371 3.06107   2
  17   0  -1 -1.0706 1.56332   4
  17   0  -1 -1.8864 2.40575   3
  16   0  -1 -1.5531 2.78733   2
  16   0  -1 -0.2083 1.54024   4
 -16   0   1 -1.2677 1.54107   4
  16   0  -1 1.57825 2.32952   3
  16   0  -1 1.17389 2.53970   2
 -16   0   1 -0.2687 2.61944   2
  15   0  -1 0.60970 2.15552   3
  15   0  -1 -1.9888 2.62199   2
 -15   0   1 -2.0618 2.08504   2
  15   0  -1 1.06034 1.47191   4
 -15   0   1 0.23668 2.42071   2
 -15   0   1 -3.2616 1.46279   4
  15   0  -1 2.23341 2.41389   2
 -14   0   1 -0.5240 1.43786   4
  14   0  -1 0.70446 1.34000   4
 -14   0   1 -1.0204 2.01869   2
  14   0  -1 2.59622 2.10404   3
  14   0  -1 -0.1200 2.25556   2
  14   0  -1 -3.7417 2.42130   2
 -14   0   1 -0.5302 2.21995   2
 -13   0   1 -3.3703 1.97305   2
  13   0  -1 -1.5205 1.80618   3
  13   0  -1 0.84402 1.23348   4
  13   0  -1 0.85974 2.33418   2
 -13   0   1 0.86169 1.27679   4
  13   0  -1 -0.7575 2.10671   2
 -13   0   1 0.44517 1.63184   3
 -13   0   1 0.14284 1.94556   2
 -12   0   1 -1.3881 1.45988   3
  12   0  -1 4.88960 2.25067   2
 -12   0   1 1.27204 1.82518   2
  12   0  -1 2.44011 1.99905   2
  12   0  -1 -1.2048 1.06948   4
 -12   0   1 0.44811 1.92376   2
  12   0  -1 3.80928 1.78669   3
 -12   0   1 0.91206 1.24143   4
  11   0  -1 1.25793 1.91652   2
 -11   0   1 1.22401 1.13093   4
  11   0  -1 1.95986 1.79006   2
 -11   0   1 1.41640 1.82612   2
 -11   0   1 -1.0323 1.34866   3
  11   0  -1 -0.1927 1.04518   4
  11   0  -1 0.18704 1.52876   3
 -11   0   1 3.19074 1.78902   2
 -10   0   1 0.16698 0.99879   4
 -10   0   1 0.30708 1.33770   3
  10   0  -1 1.01126 1.45775   3
 -10   0   1 -1.3729 1.55134   2
  10   0  -1 -1.1556 0.93738   4
 -10   0   1 -0.1969 1.64769   2
  10   0  -1 -2.7660 1.68064   2
  10   0  -1 2.83545 1.71201   2
   9   0  -1 -0.6067 0.91255   4
   9   0  -1 -1.3212 1.35472   3
  -9   0   1 -0.4022 0.95175   4
   9   0  -1 -1.0254 1.67206   2
  -9   0   1 -0.5363 1.25299   3
  -9   0   1 -1.9439 1.51662   2
   9   0  -1 -1.5493 1.53788   2
  -9   0   1 1.70287 1.57326   2
  -8   0   1 1.74808 1.55357   2
  -8   0   1 0.90244 0.95729   4
  -8   0   1 0.41772 1.25121   3
   8   0  -1 -0.6161 1.27960   3
   8   0  -1 1.09765 1.64942   2
  -8   0   1 -1.7581 1.48519   2
   8   0  -1 -1.8491 1.44417   2
   8   0  -1 -0.1930 0.87652   4
  -7   0   1 -0.4896 1.14798   3
   7   0  -1 -1.4930 0.83865   4
  -7   0   1 0.41894 0.87427   4
   7   0  -1 -0.0076 1.22343   3
   7   0  -1 0.79636 1.53664   2
   7   0  -1 -2.0629 1.38724   2
  -7   0   1 -0.6341 1.38415   2
  -7   0   1 1.40791 1.43296   2
  -6   0   1 0.84681 0.82779   4
  -6   0   1 1.34327 1.11034   3
  -6   0   1 2.35168 1.39664   2
   6   0  -1 0.03354 1.40203   2
   6   0  -1 0.26140 1.17617   3
  -6   0   1 -0.6622 1.28122   2
   6   0  -1 2.41591 1.34711   2
   6   0  -1 0.44297 0.76592   4
   5   0  -1 0.57864 1.27426   2
   5   0  -1 0.45413 1.06318   3
  -5   0   1 -0.1370 0.73310   4
   5   0  -1 0.28930 1.20465   2
   5   0  -1 0.35070 0.73157   4
  -5   0   1 0.81905 1.23561   2
  -5   0   1 3.08844 1.05687   3
  -5   0   1 3.53436 1.21955   2
   4   0  -1 0.71547 1.11240   2
   4   0  -1 0.89302 0.94103   3
   4   0  -1 1.64677 0.69012   4
  -4   0   1 0.23595 0.60906   4
   4   0  -1 1.28012 1.10727   2
  -4   0   1 0.08866 0.94126   3
  -4   0   1 1.59046 1.08278   2
  -4   0   1 5.00276 0.99680   2
  -3   0   1 1.10497 0.60983   2
   3   0  -1 2.20222 0.90479   2
  -3   0   1 2.07361 0.89596   2
  -3   0   1 1.85213 0.52253   4
   3   0  -1 0.93404 0.51607   4
  -3   0   1 4.59758 0.82084   3
  -2   0   1 -0.2188 0.45754   3
  -2   0   1 -0.9406 0.49745   2
   2   0  -1 -0.8862 0.41039   2
   2   0  -1 1.03695 0.53752   2
  -2   0   1 -0.0049 0.24309   4
   2   0  -1 0.64147 0.31361   4
  -1   0  -1 -0.5819 0.43372   4
  -1   0  -1 -0.3912 0.34721   2
   1   0   1 -0.4089 0.46321   3
  -2   0  -1 0.46040 0.88009   2
   2   0   1 0.87996 0.58872   3
  -2   0  -1 1.89315 0.79340   2
   2   0   1 1.92031 0.83485   2
   2   0   1 3.06037 0.79818   2
  -2   0  -1 1.34014 0.55733   4
  -2   0  -1 1.40129 0.64271   3
   2   0   1 1.42763 0.59962   4
   3   0   1 0.44582 1.11078   2
  -3   0  -1 -0.7115 0.72284   4
  -3   0  -1 0.18417 0.84132   3
   3   0   1 0.44392 0.86064   3
   3   0   1 -0.2377 0.73216   4
   3   0   1 0.44271 1.11879   2
  -3   0  -1 -0.3403 1.13792   2
  -3   0  -1 -0.6417 1.07585   2
  -4   0  -1 0.07144 0.84202   4
   4   0   1 0.51156 0.98817   3
  -4   0  -1 -1.2171 1.21636   2
   4   0   1 -0.4053 1.28771   2
   4   0   1 -0.2369 1.24922   2
  -4   0  -1 -1.4066 1.20829   2
  -4   0  -1 -0.1046 0.96701   3
   4   0   1 0.63230 0.83974   4
   5   0   1 0.45453 0.87929   4
   5   0   1 -0.2590 1.29507   2
  -5   0  -1 -0.8672 1.38047   2
   5   0   1 0.46299 1.07894   3
  -5   0  -1 0.63361 1.06974   3
  -5   0  -1 0.63229 0.88862   4
   5   0   1 1.75887 1.43284   2
  -5   0  -1 0.96820 1.40234   2
   6   0   1 -0.1528 1.15237   3
  -6   0  -1 -0.1620 1.49761   2
   6   0   1 0.55554 0.95486   4
  -6   0  -1 -0.4662 1.12772   3
  -6   0  -1 -0.1851 0.94292   4
  -6   0  -1 0.14753 1.50120   2
   6   0   1 0.30180 1.48447   2
   6   0   1 -2.4784 1.38770   2
  -7   0  -1 0.53872 1.56335   2
   7   0   1 0.13171 1.01318   4
  -7   0  -1 0.88738 1.63238   2
  -7   0  -1 0.37820 0.97699   4
   7   0   1 2.61140 1.28688   3
   7   0   1 -0.9212 1.62673   2
  -7   0  -1 -1.6504 1.18061   3
   7   0   1 0.27690 1.52014   2
  -8   0  -1 -2.0907 1.52272   2
  -8   0  -1 1.04319 1.26615   3
   8   0   1 0.79915 1.74198   2
   8   0   1 -0.5055 1.57773   2
  -8   0  -1 0.19726 1.64309   2
  -8   0  -1 0.02047 1.02624   4
   8   0   1 -0.1481 1.03448   4
   8   0   1 0.53270 1.34084   3
   9   0   1 0.10625 1.77528   2
  -9   0  -1 2.00154 1.76101   2
   9   0   1 -0.2734 1.39506   3
  -9   0  -1 -0.3663 1.06215   4
  -9   0  -1 -0.4467 1.65793   2
   9   0   1 -4.8016 1.48438   2
  -9   0  -1 0.44565 1.27146   3
   9   0   1 0.93041 1.09457   4
 -10   0  -1 -1.8636 1.74295   2
 -10   0  -1 -1.5043 1.66137   2
  10   0   1 -1.8562 1.86228   2
  10   0   1 2.57492 1.82192   2
 -10   0  -1 0.27881 1.15903   4
  10   0   1 -0.3812 1.43437   3
 -10   0  -1 -1.7832 1.30112   3
  10   0   1 -1.0541 1.09264   4
 -11   0  -1 0.26613 1.92236   2
  11   0   1 -1.4087 1.12128   4
 -11   0  -1 -2.6175 1.22087   4
  11   0   1 -1.4040 1.82243   2
 -11   0  -1 1.83472 1.94326   2
 -11   0  -1 3.47643 1.55555   3
  11   0   1 -4.3207 1.51143   3
  11   0   1 3.77666 2.19303   2
 -12   0  -1 -1.9164 1.95405   2
  12   0   1 0.20847 1.81066   3
 -12   0  -1 2.16117 2.22772   2
  12   0   1 0.11301 2.25732   2
 -12   0  -1 -0.9966 1.55037   3
  12   0   1 1.49158 2.11617   2
 -12   0  -1 0.10090 1.40784   4
  12   0   1 -0.0703 1.27105   4
 -13   0  -1 -3.8743 2.04700   2
  13   0   1 -0.5578 2.25437   2
  13   0   1 3.25199 2.54935   2
  13   0   1 0.33305 2.05053   3
 -13   0  -1 -0.8152 1.49397   4
  13   0   1 0.78899 1.46873   4
 -13   0  -1 -4.3599 2.29657   2
 -13   0  -1 -2.2357 1.70627   3
  14   0   1 -1.8608 2.28071   2
  14   0   1 -0.3330 1.44675   4
  14   0   1 1.04722 2.70152   2
  14   0   1 -1.4709 2.16238   3
 -14   0  -1 -0.7100 2.51495   2
 -14   0  -1 -1.2111 2.18896   2
 -14   0  -1 -2.1465 1.47202   4
 -15   0  -1 2.26055 1.69803   4
 -15   0  -1 -0.3980 2.65161   2
 -15   0  -1 2.34214 2.36878   2
  15   0   1 -4.6649 2.14629   3
  15   0   1 -0.6216 1.56598   4
  15   0   1 1.12786 2.49497   2
  15   0   1 0.07888 2.73442   2
  16   0   1 0.44072 3.07121   2
 -16   0  -1 -1.6072 1.76182   4
  16   0   1 3.44666 2.49473   3
  16   0   1 1.09488 2.62841   2
 -16   0  -1 -0.9050 2.80626   2
  16   0   1 0.70594 1.62752   4
 -17   0  -1 -1.5374 1.85173   4
  17   0   1 0.36742 2.70911   2
  17   0   1 -1.6256 2.52088   3
  17   0   1 0.23827 3.12511   2
 -17   0  -1 1.32669 3.00016   2
  17   0   1 -2.7003 1.68504   4
 -18   0  -1 -1.2893 2.99263   2
 -18   0  -1 1.12330 1.97391   4
  18   0   1 -7.2424 3.09498   2
  18   0   1 0.43735 2.61256   3
  18   0   1 -1.6717 2.65018   2
 -19   0  -1 -1.1593 1.96084   4
 -19   0  -1 -4.4361 3.00579   2
  19   0   1 -1.9287 3.34555   2
  19   0   1 -4.1858 2.65253   3
 -20   0  -1 0.85699 3.51940   2
  20   0   1 4.52593 3.10426   3
 -20   0  -1 -1.0805 2.03782   4
  20   0   1 2.82168 3.84313   2
 -21   0  -1 -0.1526 2.12997   4
 -21   0  -1 -0.2535 3.66542   2
  21   0   1 -0.2023 3.11134   3
  21   0   1 0.15490 3.89399   2
  22   0   1 -2.5392 3.08741   3
  22   0   1 3.13690 4.04542   2
 -22   0  -1 -7.1009 3.28011   2
 -22   0  -1 1.07475 2.24310   4
  23   0   1 6.69538 3.57166   3
  23   0   1 -7.7788 3.91210   2
 -23   0  -1 -2.5040 2.23551   4
 -23   0  -1 -0.9910 4.19051   2
 -24   0  -1 -1.5144 2.32799   4
  24   0   1 -0.3331 3.55444   3
  24   0   1 -0.6239 4.24283   2
 -25  -1   1 -2.1979 1.92452   4
  25  -1  -1 -3.8779 3.51343   3
  25  -1  -1 -0.8797 4.04970   2
 -25   1   1 3.10253 2.44189   4
  25   1  -1 -0.7451 3.55276   3
  25   1  -1 4.24660 4.42258   2
 -24  -1   1 5.27161 2.10839   4
  24  -1  -1 1.51855 3.53858   3
  24  -1  -1 8.43176 4.47198   2
  24   1  -1 3.11312 4.42179   2
 -24   1   1 3.07126 2.50429   4
  24   1  -1 4.21010 3.56018   3
 -23  -1   1 57.0243 3.85363   4
  23  -1  -1 59.9791 5.67810   3
 -23  -1   1 62.8382 6.40060   2
  23  -1  -1 68.4126 6.43845   2
  23   1  -1 55.2182 4.95839   3
  23   1  -1 53.4500 6.16600   2
 -23   1   1 55.7548 4.50847   4
 -23   1   1 55.9488 5.69027   2
 -22  -1   1 3.58402 3.56113   2
  22  -1  -1 3.49384 3.25003   3
 -22  -1   1 7.28668 2.02488   4
  22  -1  -1 -4.3602 3.78571   2
 -22   1   1 1.07065 3.39859   2
  22   1  -1 3.44302 3.31529   3
  22   1  -1 7.79712 4.27086   2
 -22   1   1 4.00405 2.33612   4
  21  -1  -1 18.2826 4.37746   2
 -21  -1   1 15.5041 3.89869   2
 -21  -1   1 13.8332 2.16605   4
  21  -1  -1 14.4906 3.47285   3
 -21   1   1 17.0257 2.67485   4
  21   1  -1 12.3633 4.34086   2
  21   1  -1 12.3043 3.34926   3
 -21   1   1 8.20052 3.46766   2
 -20  -1   1 3.23304 3.19224   2
  20  -1  -1 1.49516 3.71116   2
 -20  -1   1 3.87357 1.84281   4
  20  -1  -1 3.35082 3.08443   3
  20  -1  -1 6.35648 3.35934   2
  20   1  -1 6.28996 3.80010   2
 -20   1   1 5.75304 2.24961   4
  20   1  -1 7.67480 3.07013   3
 -20   1   1 2.10424 3.07852   2
  20   1  -1 6.10095 3.31033   2
  19  -1  -1 28.8354 3.58678   3
 -19  -1   1 30.7562 4.14429   2
  19  -1  -1 23.6365 4.28530   2
 -19  -1   1 31.6231 2.95709   4
  19  -1  -1 26.6094 3.94278   2
  19   1  -1 31.2733 3.58532   3
 -19   1   1 29.5631 3.89667   2
  19   1  -1 25.1120 4.35281   2
  19   1  -1 28.9132 4.08294   2
 -19   1   1 28.6094 2.86434   4
 -18  -1   1 3.77919 1.67045   4
  18  -1  -1 3.46276 2.70191   3
  18  -1  -1 2.34927 3.24781   2
 -18  -1   1 1.57187 2.84442   2
  18  -1  -1 2.20812 2.92569   2
 -18   1   1 6.44911 3.05727   2
  18   1  -1 4.17657 3.37382   2
 -18   1   1 3.47730 1.96853   4
  18   1  -1 2.16099 2.61052   3
  18   1  -1 2.33515 2.93309   2
  18   1  -1 2.97412 1.56802   4
  17  -1  -1 5.11142 3.22396   2
 -17  -1   1 4.88674 1.60483   4
  17  -1  -1 3.30044 1.77173   4
 -17  -1   1 -1.3589 2.77459   2
  17  -1  -1 0.73915 2.80004   2
  17  -1  -1 2.43028 2.53447   3
  17   1  -1 2.98213 1.54610   4
  17   1  -1 5.72228 2.56628   3
  17   1  -1 4.95128 3.14867   2
 -17   1   1 4.19686 2.87905   2
 -17   1   1 4.28906 1.99462   4
  17   1  -1 1.40345 2.79199   2
  16  -1  -1 6.28296 2.89995   2
  16  -1  -1 11.1145 3.37066   2
  16  -1  -1 13.3328 1.99579   4
  16  -1  -1 18.3267 2.83302   3
 -16  -1   1 13.0164 1.72163   4
 -16  -1   1 15.6452 3.09655   2
  16   1  -1 12.5657 1.71035   4
  16   1  -1 18.7713 3.19628   2
 -16   1   1 12.2534 3.00719   2
  16   1  -1 13.9454 2.64823   3
 -16   1   1 11.6399 2.13616   4
  16   1  -1 9.49508 3.18261   2
 -15  -1   1 195.699 8.10470   2
  15  -1  -1 202.939 8.47430   2
  15  -1  -1 203.340 7.43417   3
 -15  -1   1 192.855 6.43110   4
  15  -1  -1 192.728 8.06372   2
 -15  -1   1 182.214 7.75427   2
  15  -1  -1 192.957 6.69491   4
 -15   1   1 211.839 6.82836   4
 -15   1   1 182.805 7.81330   2
  15   1  -1 195.923 8.09532   2
 -15   1   1 203.099 8.09739   2
  15   1  -1 194.260 6.39800   4
  15   1  -1 202.358 7.39276   3
  15   1  -1 212.381 8.51330   2
 -14  -1   1 22.2621 1.82362   4
  14  -1  -1 20.0320 1.98387   4
  14  -1  -1 19.2323 2.62146   3
 -14  -1   1 23.9178 3.07269   2
  14  -1  -1 16.0166 2.85296   2
 -14  -1   1 16.8311 2.71096   2
  14  -1  -1 23.0052 3.33688   2
 -14  -1   1 24.6131 2.75298   3
  14   1  -1 19.9671 1.73031   4
  14   1  -1 20.9682 3.24475   2
 -14   1   1 20.5367 2.98788   2
 -14   1   1 22.8531 2.13286   4
  14   1  -1 24.6670 2.64986   3
 -14   1   1 20.3768 2.84569   2
  14   1  -1 20.0372 3.03993   2
  13  -1  -1 84.6990 4.40312   3
  13  -1  -1 91.0113 5.07745   2
 -13  -1   1 91.1468 4.67869   2
  13  -1  -1 87.4868 3.70831   4
 -13  -1   1 86.9458 4.01796   3
  13  -1  -1 89.2494 4.85992   2
 -13  -1   1 93.3239 4.82847   2
 -13  -1   1 91.0692 3.50052   4
  13   1  -1 90.6407 3.46286   4
  13   1  -1 84.5650 4.82104   2
 -13   1   1 91.8255 4.81674   2
  13   1  -1 85.3853 4.32782   3
 -13   1   1 90.4013 3.81583   4
 -13   1   1 93.0735 4.89883   2
 -13   1   1 91.9995 4.09578   3
  13   1  -1 85.0736 5.05866   2
 -12  -1   1 4.03126 2.10319   2
 -12  -1   1 6.82563 1.21127   4
  12  -1  -1 10.3228 2.43316   2
  12  -1  -1 6.24700 2.16938   2
  12  -1  -1 6.33702 1.42976   4
 -12  -1   1 7.05309 2.09271   2
  12  -1  -1 4.26270 1.83372   3
 -12  -1   1 5.72832 1.65852   3
  12   1  -1 2.75777 2.23907   2
  12   1  -1 3.74775 2.10105   2
  12   1  -1 5.49875 1.17495   4
 -12   1   1 5.15494 1.47151   4
 -12   1   1 8.07954 2.23057   2
 -12   1   1 5.37547 2.03941   2
  12   1  -1 5.28512 1.82935   3
 -12   1   1 4.46568 1.63710   3
 -11  -1   1 490.772 14.6801   3
 -11  -1   1 506.084 15.2518   2
  11  -1  -1 515.060 15.4750   2
 -11  -1   1 510.035 14.2675   4
  11  -1  -1 489.486 15.3271   2
 -11  -1   1 505.383 15.3283   2
  11  -1  -1 502.431 14.4782   4
  11  -1  -1 503.060 14.8154   3
 -11   1   1 505.276 15.2685   2
 -11   1   1 504.478 14.7656   3
  11   1  -1 503.108 14.2506   4
 -11   1   1 504.261 15.2178   2
  11   1  -1 491.475 15.3021   2
 -11   1   1 516.053 14.5403   4
  11   1  -1 511.858 15.4587   2
 -10  -1   1 203.830 6.09093   4
 -10  -1   1 204.500 6.57558   3
 -10  -1   1 205.682 7.14877   2
 -10  -1   1 198.206 6.99491   2
  10  -1  -1 203.458 6.64182   3
  10  -1  -1 213.295 7.32288   2
  10  -1  -1 194.720 6.29393   4
  10  -1  -1 200.575 7.18095   2
  10   1  -1 201.421 6.07533   4
  10   1  -1 200.130 7.16303   2
  10   1  -1 209.798 7.29085   2
 -10   1   1 197.122 7.09253   2
 -10   1   1 197.522 7.00425   2
  10   1  -1 205.805 6.61307   3
 -10   1   1 199.552 6.54763   3
 -10   1   1 203.593 6.36518   4
   9  -1  -1 105.581 4.45895   2
   9  -1  -1 102.158 4.55083   2
  -9  -1   1 102.910 4.50479   2
  -9  -1   1 107.918 4.39836   2
   9  -1  -1 102.392 4.01518   3
   9  -1  -1 104.426 3.74378   4
  -9  -1   1 104.051 3.45813   4
  -9  -1   1 108.902 4.02306   3
   9   1  -1 105.168 4.00955   3
  -9   1   1 103.106 3.95732   3
   9   1  -1 105.301 3.45628   4
   9   1  -1 109.574 4.55720   2
  -9   1   1 108.569 3.83316   4
   9   1  -1 105.563 4.59543   2
  -9   1   1 106.988 4.39613   2
  -9   1   1 102.482 4.48609   2
   8  -1  -1 164.886 4.94869   4
   8  -1  -1 152.920 5.62363   2
   8  -1  -1 156.421 5.19277   3
  -8  -1   1 152.122 5.05168   3
   8  -1  -1 150.050 5.60218   2
  -8  -1   1 154.348 4.64146   4
  -8  -1   1 150.128 5.55373   2
  -8  -1   1 154.913 5.53313   2
   8   1  -1 156.175 5.60138   2
   8   1  -1 158.157 5.16565   3
  -8   1   1 150.711 5.53031   2
   8   1  -1 147.616 4.61794   4
  -8   1   1 148.115 5.49420   2
  -8   1   1 148.438 4.93732   4
   8   1  -1 152.841 5.68832   2
  -8   1   1 150.736 5.12904   3
   7  -1  -1 17.3125 1.89270   2
   7  -1  -1 18.1109 1.66314   3
  -7  -1   1 18.9870 1.86980   2
   7  -1  -1 19.0474 1.98477   2
  -7  -1   1 16.3492 1.84472   2
   7  -1  -1 20.8619 1.74528   4
  -7  -1   1 17.0209 1.26107   4
  -7  -1   1 19.5374 1.60348   3
   7   1  -1 14.9713 1.86723   2
   7   1  -1 19.1711 1.86741   3
  -7   1   1 13.9130 1.50786   3
   7   1  -1 17.9625 1.95839   2
  -7   1   1 16.1212 1.87576   2
   7   1  -1 17.8221 1.25644   4
  -7   1   1 20.7141 1.78633   4
  -7   1   1 16.3031 1.86656   2
   6  -1  -1 184.807 5.99708   2
   6  -1  -1 186.287 5.43397   4
  -6  -1   1 175.872 5.15735   4
  -6  -1   1 180.796 5.90291   2
   6  -1  -1 174.580 5.59674   3
  -6  -1   1 180.413 5.90448   2
  -6  -1   1 176.265 5.54703   3
   6  -1  -1 176.899 5.90190   2
   6   1  -1 172.266 5.15335   4
   6   1  -1 177.250 5.95484   2
  -6   1   1 192.945 5.48222   4
  -6   1   1 179.471 5.90632   2
  -6   1   1 177.700 5.89495   2
   6   1  -1 175.583 5.94005   2
   6   1  -1 175.321 5.53624   3
  -6   1   1 177.064 5.59210   3
   5  -1  -1 -0.3327 1.31300   2
  -5  -1   1 0.59022 1.03605   3
  -5  -1   1 0.89226 0.55299   4
  -5  -1   1 1.67650 1.28244   2
   5  -1  -1 1.35039 1.07745   3
   5  -1  -1 1.72886 1.32908   2
   5  -1  -1 1.92784 0.93095   4
  -5  -1   1 2.03491 1.25977   2
   5   1  -1 0.26539 1.30339   2
  -5   1   1 0.67046 0.95994   4
   5   1  -1 2.21561 0.56904   4
   5   1  -1 2.44527 1.35699   2
  -5   1   1 1.66344 1.24968   2
  -5   1   1 2.13493 1.06518   3
   5   1  -1 2.06871 1.07692   3
  -5   1   1 2.26829 1.33371   2
   4  -1  -1 3.38708 0.99903   3
   4  -1  -1 -2.1441 1.13250   2
  -4  -1   1 2.08224 1.09277   2
   4  -1  -1 1.00813 0.90319   4
  -4  -1   1 0.70009 0.43478   4
   4  -1  -1 -0.8024 1.15951   2
  -4  -1   1 0.79855 0.92813   3
  -4  -1   1 1.15463 1.13111   2
  -4   1   1 0.11273 0.87380   4
  -4   1   1 0.32399 1.15250   2
   4   1  -1 -0.0813 0.43407   4
   4   1  -1 -0.3287 1.15660   2
   4   1  -1 -1.3236 1.15252   2
   4   1  -1 0.25030 0.94207   3
  -4   1   1 -1.0231 0.92169   3
  -4   1   1 3.42017 1.10830   2
   3  -1  -1 17.9408 1.32935   3
  -3  -1   1 26.2189 1.58791   2
  -3  -1   1 20.9486 1.71529   2
  -3  -1   1 19.1457 1.37894   3
   3  -1  -1 18.6750 1.64632   2
  -3   1   1 16.7426 1.32734   3
  -3   1   1 17.6866 1.31219   4
   3   1  -1 18.0813 1.76347   2
  -3   1   1 19.8301 1.65695   2
   3   1  -1 21.1592 1.72824   2
   3   1  -1 19.0725 1.32812   3
  -3   1   1 24.4670 1.52343   2
   2  -1  -1 1479.85 139.265   5
  -2  -1   1 1445.57 138.902   5
   2  -1  -1 1439.34 54.6588   1
  -2  -1   1 1181.23 53.1090   1
  -2   1   1 1444.93 137.907   5
   2   1  -1 1561.49 141.555   5
   2   1  -1 1423.03 54.1669   1
  -2   1   1 1153.46 59.1979   1
  -1  -1   1 -0.0533 0.39653   2
  -1   1   1 -0.4360 0.39817   2
   1  -1   1 1808.40 151.016   5
   1  -1   1 1794.48 65.7891   1
  -1  -1  -1 2085.28 158.562   5
  -1  -1  -1 1783.39 65.6995   1
  -1   1  -1 2156.57 162.970   5
  -1   1  -1 1732.29 65.3269   1
   1   1   1 1650.78 64.3418   1
   1   1   1 1682.32 147.614   5
  -2  -1  -1 5102.38 163.179   1
  -2  -1  -1 5223.83 302.894   5
   2  -1   1 5036.96 162.508   1
   2  -1   1 5814.91 316.971   5
   2   1   1 4954.39 161.942   1
  -2   1  -1 5451.73 311.373   5
   2   1   1 5104.31 300.248   5
  -2   1  -1 4915.14 161.914   1
   3  -1   1 679.821 18.6336   2
  -3  -1  -1 669.188 18.6167   2
  -3  -1  -1 647.050 18.5960   2
   3  -1   1 664.578 18.6102   2
   3   1   1 663.729 18.6150   2
   3   1   1 663.794 18.6120   2
  -3   1  -1 657.532 18.6101   2
  -3   1  -1 675.566 18.6315   2
  -4  -1  -1 530.426 15.0335   2
  -4  -1  -1 516.904 14.5544   4
  -4  -1  -1 517.455 14.6544   3
   4  -1   1 536.626 14.7043   4
  -4  -1  -1 536.900 15.0405   2
   4  -1   1 520.008 15.0079   2
   4  -1   1 524.303 15.0253   2
   4  -1   1 538.021 14.7666   3
   4   1   1 515.454 15.0024   2
  -4   1  -1 512.212 14.6870   4
  -4   1  -1 531.587 15.0350   2
   4   1   1 523.175 15.0165   2
   4   1   1 537.716 14.6773   3
  -4   1  -1 527.787 15.0350   2
  -4   1  -1 530.339 14.7418   3
  -5  -1  -1 1224.97 34.1308   2
  -5  -1  -1 1201.22 34.0960   2
   5  -1   1 1249.65 34.1567   2
   5  -1   1 1273.84 34.1711   2
  -5   1  -1 1236.69 34.1258   2
   5   1   1 1223.60 34.1271   2
   5   1   1 1234.66 34.1304   2
  -5   1  -1 1189.66 34.1054   2
   6  -1   1 38.5720 2.72443   2
   6  -1   1 36.1383 2.71699   2
  -6  -1  -1 32.2349 2.57572   2
  -6  -1  -1 35.8226 1.74684   4
   6  -1   1 33.9807 2.03393   4
   6  -1   1 33.0941 2.22307   3
  -6  -1  -1 40.0408 2.69758   2
  -6  -1  -1 30.9233 1.94872   3
   6   1   1 31.5452 1.70991   4
   6   1   1 33.4290 2.15272   3
  -6   1  -1 34.9040 1.95223   4
   6   1   1 30.9701 2.77625   2
  -6   1  -1 33.4915 2.70118   2
   6   1   1 31.7664 2.56270   2
  -6   1  -1 34.2693 2.20048   3
  -6   1  -1 32.4486 2.60429   2
  -7  -1  -1 25.8210 2.08465   3
   7  -1   1 27.9691 2.17090   3
   7  -1   1 24.4673 1.97730   4
  -7  -1  -1 22.7648 2.20111   2
  -7  -1  -1 29.5785 2.58124   2
  -7  -1  -1 24.1168 1.66981   4
   7  -1   1 26.1529 2.55466   2
   7  -1   1 28.9457 2.74710   2
  -7   1  -1 25.2949 2.26512   2
  -7   1  -1 26.8013 1.90397   4
  -7   1  -1 26.8652 2.09277   3
   7   1   1 28.0224 2.59729   2
   7   1   1 26.4203 2.03016   3
   7   1   1 28.0279 1.66480   4
  -7   1  -1 20.9744 2.21344   2
   7   1   1 26.6125 2.71070   2
  -8  -1  -1 41.2464 3.14958   2
   8  -1   1 45.1639 3.10745   2
   8  -1   1 42.6593 2.34134   4
  -8  -1  -1 53.3588 3.10416   2
   8  -1   1 41.2944 3.28186   2
  -8  -1  -1 43.0334 2.42336   3
   8  -1   1 44.9116 2.73041   3
  -8  -1  -1 45.3239 2.13347   4
  -8   1  -1 45.9673 2.34932   4
  -8   1  -1 44.4487 3.13114   2
  -8   1  -1 49.6956 2.65132   3
   8   1   1 43.6381 3.12169   2
   8   1   1 47.7406 2.64275   3
   8   1   1 44.9380 2.10376   4
   8   1   1 45.9482 3.25698   2
  -8   1  -1 45.5070 3.15077   2
  -9  -1  -1 26.3883 1.78323   4
   9  -1   1 20.2719 2.39639   2
  -9  -1  -1 15.8437 2.20974   2
   9  -1   1 25.6884 2.43672   2
   9  -1   1 23.3158 1.90401   4
  -9  -1  -1 22.4973 2.15660   3
   9  -1   1 26.3250 2.06734   3
  -9  -1  -1 22.4050 2.31695   2
   9   1   1 24.8914 2.41063   2
   9   1   1 21.0454 1.71709   4
  -9   1  -1 25.0293 1.97809   4
  -9   1  -1 22.8276 2.36152   2
  -9   1  -1 22.3492 2.40444   2
  -9   1  -1 22.1903 1.93935   3
   9   1   1 21.3339 2.41901   2
   9   1   1 20.3764 1.86716   3
 -10  -1  -1 5.42830 1.16363   4
 -10  -1  -1 3.00481 1.93583   2
 -10  -1  -1 4.02591 1.46978   3
  10  -1   1 3.60078 1.32201   4
 -10  -1  -1 4.73076 1.91159   2
  10  -1   1 2.64513 1.87932   2
  10  -1   1 5.21943 2.08316   2
  10  -1   1 4.27014 1.67449   3
 -10   1  -1 5.07393 1.40505   4
  10   1   1 3.76524 1.10478   4
 -10   1  -1 5.64737 2.00860   2
  10   1   1 3.10722 1.54391   3
 -10   1  -1 2.55547 1.86648   2
  10   1   1 7.66900 2.15096   2
  10   1   1 4.59980 1.90830   2
 -10   1  -1 5.75836 1.53243   3
  11  -1   1 4.79442 2.29233   2
  11  -1   1 5.23815 1.76127   3
  11  -1   1 10.6379 1.58650   4
 -11  -1  -1 4.99739 2.18543   2
 -11  -1  -1 13.5603 2.26534   2
 -11  -1  -1 7.26861 1.65918   3
  11  -1   1 5.19205 2.08356   2
 -11  -1  -1 9.54201 1.39707   4
 -11   1  -1 7.47983 2.15744   2
  11   1   1 4.82074 2.06109   2
  11   1   1 9.39040 1.37016   4
 -11   1  -1 7.91205 1.64028   4
 -11   1  -1 11.7690 2.35896   2
  11   1   1 5.93464 2.34874   2
 -11   1  -1 7.80646 1.68691   3
  11   1   1 8.90831 1.81890   3
  12  -1   1 70.2221 3.30446   4
  12  -1   1 70.4939 4.77523   2
  12  -1   1 69.6074 4.51101   2
 -12  -1  -1 79.0275 4.59450   2
  12  -1   1 76.2323 3.91436   3
 -12  -1  -1 74.7211 3.23038   4
 -12  -1  -1 69.2310 3.65743   3
 -12  -1  -1 76.1338 4.37767   2
  12   1   1 74.4197 4.82213   2
  12   1   1 77.1827 3.19820   4
  12   1   1 71.0372 4.49378   2
 -12   1  -1 74.8620 4.41425   2
 -12   1  -1 70.5295 3.62486   3
 -12   1  -1 79.6399 3.57807   4
 -12   1  -1 72.8619 4.52997   2
  12   1   1 72.5504 3.89080   3
 -13  -1  -1 377.526 11.8020   3
  13  -1   1 403.340 12.1119   3
 -13  -1  -1 388.730 12.6479   2
 -13  -1  -1 399.532 12.8428   2
  13  -1   1 387.445 12.8906   2
 -13  -1  -1 390.258 11.4302   4
  13  -1   1 386.414 11.6141   4
  13  -1   1 368.030 12.6372   2
  13   1   1 383.668 11.9223   3
 -13   1  -1 386.996 12.7825   2
  13   1   1 409.817 12.9628   2
  13   1   1 373.532 11.3739   4
 -13   1  -1 401.251 11.6862   4
 -13   1  -1 362.748 11.8783   3
 -13   1  -1 377.687 12.5977   2
  13   1   1 379.196 12.7007   2
  14  -1   1 44.8582 4.30987   2
 -14  -1  -1 36.3483 2.73042   4
  14  -1   1 43.0223 3.63346   3
  14  -1   1 39.1383 3.02360   4
 -14  -1  -1 34.7630 3.76183   2
  14  -1   1 37.2600 3.94658   2
 -14  -1  -1 39.2352 4.04069   2
  14   1   1 33.5451 3.02564   3
 -14   1  -1 35.7390 3.65927   2
 -14   1  -1 39.0341 3.61362   2
  14   1   1 34.8065 2.64026   4
  14   1   1 32.6456 3.81119   2
  14   1   1 41.7912 3.82265   2
 -14   1  -1 45.0998 3.25070   4
  15  -1   1 16.9026 2.12358   4
 -15  -1  -1 16.4935 2.88435   2
 -15  -1  -1 16.3213 2.00232   4
  15  -1   1 16.1346 2.70587   3
  15  -1   1 16.0872 3.38180   2
 -15  -1  -1 17.9719 3.26187   2
  15  -1   1 18.0560 3.23854   2
 -15   1  -1 15.2099 3.26151   2
 -15   1  -1 20.5240 3.06545   2
  15   1   1 20.5908 2.81633   3
  15   1   1 13.4504 3.35422   2
  15   1   1 20.5009 3.28497   2
 -15   1  -1 18.8860 2.27933   4
  15   1   1 13.9845 1.80358   4
 -16  -1  -1 164.307 7.59079   2
 -16  -1  -1 169.175 5.80914   4
  16  -1   1 178.353 7.88891   2
  16  -1   1 147.829 6.71606   3
  16  -1   1 149.990 7.41593   2
  16  -1   1 146.346 6.32517   4
  16   1   1 167.227 7.99500   2
  16   1   1 169.709 6.74091   3
  16   1   1 148.526 7.40927   2
 -16   1  -1 157.890 7.69355   2
 -16   1  -1 161.874 6.15381   4
  16   1   1 152.670 5.67312   4
  17  -1   1 21.0643 3.16963   3
  17  -1   1 22.0210 3.49244   2
 -17  -1  -1 29.4478 3.87290   2
  17  -1   1 21.1402 3.87882   2
 -17  -1  -1 19.5926 2.18140   4
  17   1   1 27.5232 3.99334   2
 -17   1  -1 21.1514 2.49492   4
  17   1   1 20.7085 3.04474   3
 -17   1  -1 20.0808 3.73526   2
  17   1   1 14.0752 3.36447   2
  18  -1   1 26.4651 3.78513   2
 -18  -1  -1 25.7272 2.46551   4
  18  -1   1 22.7102 3.42726   3
 -18  -1  -1 21.3615 3.77728   2
  18  -1   1 26.1112 4.19228   2
  18   1   1 21.3021 3.17914   3
  18   1   1 25.9644 4.16935   2
 -18   1  -1 24.9104 2.82215   4
 -18   1  -1 26.5060 4.00903   2
  18   1   1 21.9942 3.77123   2
 -19  -1  -1 6.29496 3.48500   2
 -19  -1  -1 10.0325 2.15138   4
  19  -1   1 3.89580 3.63155   2
  19  -1   1 12.7294 3.19933   3
 -19   1  -1 10.1821 3.56531   2
 -19   1  -1 10.0213 2.39346   4
  19   1   1 10.1051 3.85433   2
  19   1   1 10.6899 3.10347   3
  20  -1   1 0.19684 3.01700   3
 -20  -1  -1 -5.2475 3.10353   2
 -20  -1  -1 2.79910 1.98350   4
  20  -1   1 -3.6193 3.65451   2
 -20   1  -1 5.62917 3.60941   2
 -20   1  -1 0.98615 2.27265   4
  20   1   1 -0.9372 2.91261   3
  20   1   1 2.32604 3.78719   2
  21  -1   1 2.55903 3.89889   2
  21  -1   1 -2.8525 3.08513   3
 -21  -1  -1 0.81864 2.00068   4
 -21  -1  -1 3.70003 3.68345   2
  21   1   1 2.98909 3.14852   3
 -21   1  -1 7.66817 3.75973   2
 -21   1  -1 3.35696 2.56032   4
  21   1   1 -4.0595 3.79416   2
 -22  -1  -1 6.67144 3.96797   2
 -22  -1  -1 4.94383 2.24514   4
  22  -1   1 0.94525 3.35033   3
  22  -1   1 11.9692 4.41872   2
  22   1   1 2.24628 3.25110   3
 -22   1  -1 9.04007 2.75247   4
  22   1   1 8.02043 4.32550   2
 -22   1  -1 7.43592 3.85821   2
  23  -1   1 -2.3261 3.35401   3
 -23  -1  -1 -0.6671 4.38328   2
 -23  -1  -1 0.13599 2.10846   4
  23  -1   1 -1.7957 3.96037   2
 -23   1  -1 0.34859 6.51485   2
  23   1   1 3.40780 3.50737   3
 -23   1  -1 2.73578 2.52095   4
  23   1   1 -1.9172 4.16652   2
  24  -1   1 4.38436 4.23006   2
 -24  -1  -1 -1.0799 2.05749   4
  24  -1   1 5.20208 3.66759   3
  24   1   1 -2.9678 3.95200   2
 -24   1  -1 -1.2673 2.39870   4
  24   1   1 2.86267 3.48339   3
  24  -2  -1 22.4564 5.16040   2
  24  -2  -1 21.5931 4.23798   3
  24   2  -1 23.8466 4.15717   3
  24   2  -1 31.0845 5.37824   2
 -24   2   1 23.8524 3.28767   4
  23  -2  -1 2.78184 4.20689   2
  23  -2  -1 -1.2992 3.35734   3
 -23  -2   1 4.78805 1.79890   4
  23   2  -1 3.13844 3.31206   3
  23   2  -1 9.73958 4.55343   2
 -23   2   1 2.29674 2.66012   4
  22  -2  -1 7.14523 3.55037   3
  22  -2  -1 3.23084 3.95492   2
 -22  -2   1 3.26627 1.70028   4
 -22  -2   1 8.80751 3.81773   2
 -22   2   1 4.12654 3.52634   2
  22   2  -1 3.88195 4.10265   2
  22   2  -1 5.55616 3.40975   3
 -22   2   1 4.72300 2.54242   4
  21  -2  -1 3.08824 3.15202   3
 -21  -2   1 -0.0033 1.56351   4
 -21  -2   1 -1.9130 3.14820   2
  21  -2  -1 4.69811 3.87987   2
 -21   2   1 -1.2537 3.20016   2
  21   2  -1 4.70424 3.95786   2
  21   2  -1 0.32360 3.02845   3
 -21   2   1 -0.4221 2.36004   4
  20  -2  -1 1.85409 4.06346   2
  20  -2  -1 -0.3603 2.92427   3
 -20  -2   1 -3.3371 2.90640   2
 -20  -2   1 0.12869 1.55460   4
  20  -2  -1 4.45774 3.69886   2
 -20   2   1 1.24206 2.34069   4
  20   2  -1 3.43631 3.75830   2
 -20   2   1 5.21487 3.34229   2
  20   2  -1 1.95641 3.00066   3
  19  -2  -1 -1.6681 3.34993   2
 -19  -2   1 5.20707 3.16836   2
  19  -2  -1 -2.3099 2.74398   3
  19  -2  -1 -0.0923 2.98344   2
 -19  -2   1 1.24372 1.50261   4
 -19   2   1 0.61879 3.04193   2
  19   2  -1 -2.4967 3.00242   2
 -19   2   1 -2.2495 2.06782   4
  19   2  -1 2.17920 2.66334   3
  19   2  -1 1.60316 3.51915   2
 -18  -2   1 -1.0794 1.39166   4
 -18  -2   1 0.97032 3.06577   2
  18  -2  -1 -1.3231 3.14613   2
  18  -2  -1 4.69668 3.02821   2
  18  -2  -1 2.16189 2.74454   3
  18   2  -1 3.09548 2.68357   3
  18   2  -1 1.38091 3.29912   2
  18   2  -1 1.31773 3.03665   2
 -18   2   1 4.54404 2.91475   2
 -18   2   1 -2.9218 1.98889   4
 -17  -2   1 27.1276 3.73644   2
  17  -2  -1 30.2687 3.76358   2
 -17  -2   1 25.6010 2.05393   4
  17  -2  -1 23.6800 3.85105   2
  17  -2  -1 23.3282 3.19812   3
  17   2  -1 27.6048 3.80799   2
  17   2  -1 30.5592 4.06295   2
 -17   2   1 31.3800 2.85599   4
 -17   2   1 31.9705 3.83902   2
  17   2  -1 26.8043 3.12644   3
  16  -2  -1 35.7531 4.12218   2
  16  -2  -1 35.3330 3.85954   2
 -16  -2   1 32.2952 3.74384   2
  16  -2  -1 32.1577 3.26984   3
 -16  -2   1 38.5695 2.49759   4
 -16   2   1 41.4193 3.42709   4
  16   2  -1 35.6131 3.86837   2
 -16   2   1 28.5137 3.60922   2
  16   2  -1 28.8399 3.10869   3
  16   2  -1 32.2218 4.01542   2
  15  -2  -1 32.2487 3.83032   2
 -15  -2   1 35.0169 3.65853   2
 -15  -2   1 43.6026 2.48665   4
  15  -2  -1 38.2322 3.02474   4
  15  -2  -1 35.9526 3.24512   3
  15  -2  -1 38.3096 3.78017   2
  15   2  -1 37.0408 3.80918   2
  15   2  -1 36.1591 3.22740   3
  15   2  -1 36.6747 4.06376   2
 -15   2   1 33.8869 3.24281   4
 -15   2   1 41.9932 3.92442   2
 -14  -2   1 176.454 7.39830   2
  14  -2  -1 189.170 7.97361   2
 -14  -2   1 165.269 7.58091   3
  14  -2  -1 187.093 7.07665   3
 -14  -2   1 192.861 7.63270   2
  14  -2  -1 190.067 6.47198   4
 -14  -2   1 187.824 5.91989   4
  14  -2  -1 198.624 7.78047   2
  14   2  -1 177.520 7.70845   2
  14   2  -1 183.704 7.93292   2
  14   2  -1 194.115 6.98422   3
 -14   2   1 185.286 6.52578   4
 -14   2   1 188.122 7.49408   2
 -14   2   1 197.135 7.61492   2
  13  -2  -1 102.622 5.44320   2
 -13  -2   1 101.483 4.97344   2
 -13  -2   1 97.3430 5.20355   2
  13  -2  -1 98.8126 4.60107   3
  13  -2  -1 104.626 5.28820   2
 -13  -2   1 93.6547 4.23697   3
  13  -2  -1 93.2269 4.15227   4
 -13  -2   1 98.7420 3.60582   4
 -13   2   1 106.302 4.34127   4
  13   2  -1 101.549 4.53285   3
 -13   2   1 103.147 4.51180   3
 -13   2   1 99.7095 5.24586   2
 -13   2   1 100.173 5.03838   2
  13   2  -1 96.7274 5.41894   2
  13   2  -1 105.773 5.36506   2
  12  -2  -1 21.1408 1.95638   4
 -12  -2   1 18.2640 2.57542   2
  12  -2  -1 20.4188 2.27824   3
 -12  -2   1 19.0726 2.49389   2
 -12  -2   1 18.9669 1.98460   3
  12  -2  -1 15.7637 2.50008   2
 -12  -2   1 17.6729 1.63345   4
  12  -2  -1 18.1525 2.73587   2
 -12   2   1 14.8853 2.44102   2
 -12   2   1 17.0178 2.02769   3
  12   2  -1 17.7098 2.81244   2
 -12   2   1 11.2888 1.82927   4
  12   2  -1 18.8607 2.60550   2
 -12   2   1 18.0190 2.59809   2
  12   2  -1 15.2674 2.11125   3
 -11  -2   1 29.7588 2.68279   2
  11  -2  -1 27.8056 2.17808   4
  11  -2  -1 21.3374 2.18152   3
  11  -2  -1 28.8431 2.76707   2
 -11  -2   1 25.7195 1.65867   4
 -11  -2   1 24.1735 2.26728   3
  11  -2  -1 22.9622 2.73756   2
 -11  -2   1 24.4526 2.62362   2
  11   2  -1 30.6859 2.93152   2
  11   2  -1 25.1104 2.73133   2
 -11   2   1 27.2773 2.50766   3
 -11   2   1 24.4297 2.05159   4
 -11   2   1 24.8948 2.61077   2
  11   2  -1 18.7601 2.12755   3
 -11   2   1 24.2925 2.59472   2
 -10  -2   1 2.67074 1.76645   2
 -10  -2   1 3.74725 0.85333   4
  10  -2  -1 6.12725 1.97894   2
 -10  -2   1 3.29951 1.41001   3
  10  -2  -1 1.14252 1.90971   2
  10  -2  -1 3.81919 1.63576   3
  10  -2  -1 3.86226 1.34878   4
 -10  -2   1 3.75986 1.85042   2
 -10   2   1 3.02749 1.86477   2
  10   2  -1 6.81463 1.97025   2
  10   2  -1 4.54399 1.57198   3
  10   2  -1 7.11788 2.04756   2
 -10   2   1 4.21582 1.48976   3
 -10   2   1 3.96323 1.39967   4
 -10   2   1 3.67973 1.82481   2
  -9  -2   1 311.054 9.77736   2
  -9  -2   1 303.139 8.72011   4
   9  -2  -1 317.885 9.91636   2
  -9  -2   1 306.240 9.20850   3
   9  -2  -1 299.344 9.34762   3
  -9  -2   1 316.572 9.83514   2
   9  -2  -1 303.517 9.15120   4
   9  -2  -1 307.073 9.84134   2
   9   2  -1 304.656 9.23424   3
   9   2  -1 312.720 9.93620   2
  -9   2   1 302.827 9.73343   2
  -9   2   1 293.839 9.24836   3
  -9   2   1 292.999 9.16320   4
   9   2  -1 319.838 9.90138   2
  -9   2   1 319.175 9.85699   2
   8  -2  -1 249.429 8.15016   2
  -8  -2   1 240.332 7.00302   4
  -8  -2   1 244.338 8.03666   2
  -8  -2   1 248.160 7.48367   3
  -8  -2   1 241.646 7.98848   2
   8  -2  -1 245.450 8.07134   2
   8  -2  -1 248.901 7.45509   4
   8  -2  -1 250.748 7.64300   3
  -8   2   1 245.367 8.03001   2
  -8   2   1 250.908 7.49983   4
  -8   2   1 243.971 7.53413   3
  -8   2   1 249.975 8.08400   2
   8   2  -1 236.923 7.50359   3
   8   2  -1 248.676 8.15445   2
   8   2  -1 238.470 8.07346   2
   7  -2  -1 0.14681 1.27141   3
  -7  -2   1 0.84823 0.61387   4
  -7  -2   1 1.92625 1.52913   2
  -7  -2   1 0.44657 1.13324   3
   7  -2  -1 -0.8629 1.11351   4
  -7  -2   1 0.90816 1.48534   2
   7  -2  -1 0.90857 1.47876   2
   7  -2  -1 2.11332 1.66116   2
  -7   2   1 3.07120 1.57883   2
  -7   2   1 0.74040 1.54474   2
  -7   2   1 2.87503 1.26505   3
   7   2  -1 2.46580 1.60016   2
   7   2  -1 1.08076 1.26380   3
   7   2  -1 0.26429 1.59914   2
  -6  -2   1 256.284 7.24502   4
   6  -2  -1 252.870 7.67668   4
  -6  -2   1 257.908 7.23745   4
  -6  -2   1 253.769 7.62280   3
   6  -2  -1 259.924 7.70828   3
  -6  -2   1 243.069 7.99772   2
   6  -2  -1 264.514 8.19580   2
  -6  -2   1 262.594 8.12866   2
   6  -2  -1 256.934 8.10143   2
  -6   2   1 263.158 8.13696   2
   6   2  -1 267.520 8.20895   2
   6   2  -1 264.477 8.18120   2
  -6   2   1 258.781 7.69191   4
   6   2  -1 258.662 7.67608   3
  -6   2   1 252.703 7.69433   3
  -6   2   1 258.619 8.08816   2
  -5  -2   1 456.811 12.9111   2
  -5  -2   1 406.178 12.1739   4
   5  -2  -1 451.956 12.9463   2
   5  -2  -1 458.076 12.5906   3
   5  -2  -1 458.505 12.5793   4
  -5  -2   1 406.572 12.8425   2
   5  -2  -1 450.434 12.9708   2
  -5  -2   1 443.240 12.1925   4
   5   2  -1 445.150 12.9473   2
  -5   2   1 458.206 12.5703   3
  -5   2   1 442.917 12.9121   2
   5   2  -1 430.189 12.8970   2
   5   2  -1 434.441 12.5128   3
  -5   2   1 450.484 12.6020   4
  -5   2   1 456.302 12.9298   2
   4  -2  -1 12.9945 1.24183   3
   4  -2  -1 16.7224 1.69619   2
  -4  -2   1 15.9946 1.63116   2
   4  -2  -1 16.9712 1.58429   4
   4  -2  -1 15.3760 1.62223   2
  -4  -2   1 14.7115 1.55786   2
  -4  -2   1 17.6042 0.89492   4
  -4   2   1 23.0570 2.07964   2
   4   2  -1 16.8150 1.69188   2
  -4   2   1 13.6519 1.33022   4
  -4   2   1 14.2474 1.60768   2
  -4   2   1 19.0166 1.59115   3
   4   2  -1 12.3937 1.62656   2
   4   2  -1 14.3492 1.24093   3
   3  -2  -1 10.2346 1.15076   4
  -3  -2   1 9.80831 1.36744   2
  -3  -2   1 9.86722 1.39417   2
   3  -2  -1 10.8083 1.46185   2
   3  -2  -1 6.80537 1.34481   2
   3  -2  -1 9.84188 1.07321   3
  -3  -2   1 8.01715 0.61769   4
  -3   2   1 8.52019 1.42444   2
   3   2  -1 9.04971 0.83991   4
  -3   2   1 7.87487 1.02415   3
   3   2  -1 5.91084 1.38695   2
  -3   2   1 4.52796 1.31196   2
  -3   2   1 7.21971 1.11836   4
   2  -2  -1 2204.36 224.758   5
   2  -2  -1 2171.51 88.6151   1
  -2  -2   1 2299.80 229.821   5
  -2   2   1 2529.30 222.661   5
   2   2  -1 2134.99 88.3536   1
   2   2  -1 2203.36 230.886   5
  -2   2   1 2291.62 89.9567   1
   1  -2  -1 6671.63 372.597   5
  -1  -2   1 6634.62 377.955   5
   1  -2  -1 6605.42 210.229   1
  -1   2   1 7124.64 389.073   5
   1   2  -1 6671.73 210.484   1
  -1   2   1 6566.29 210.039   1
   1   2  -1 6902.18 376.898   5
   0  -2   1 0.19481 1.12480   2
   0  -2  -1 0.57667 1.06902   2
   0  -2  -1 2.01717 0.82884   4
   0  -2   1 -0.1369 0.80728   3
   0  -2   1 0.61001 0.76555   4
   0  -2  -1 2.09110 1.13000   2
   0  -2   1 -0.1583 1.10844   2
   0  -2  -1 1.12297 0.54139   3
   0   2  -1 1.69433 1.13669   2
   0   2  -1 1.52279 0.79709   4
   0   2   1 0.05215 0.52726   3
   0   2   1 0.79087 1.12134   2
   0   2   1 -0.0335 0.81708   4
   0   2  -1 0.78643 0.79067   3
   0   2   1 0.35154 1.11903   2
   0   2  -1 1.40646 1.10086   2
   1  -2   1 41.0571 1.88744   3
   1  -2   1 41.0324 1.86893   4
  -1  -2  -1 40.5298 1.67194   4
   1  -2   1 40.5906 2.26090   2
  -1  -2  -1 37.8137 2.25861   2
  -1  -2  -1 45.0041 2.32163   2
   1  -2   1 36.7472 2.23201   2
  -1   2  -1 44.4217 1.88973   3
  -1   2  -1 41.1121 1.89570   4
   1   2   1 43.1904 1.50255   3
   1   2   1 38.2800 2.22933   2
   1   2   1 42.2572 1.73861   4
   1   2   1 39.6139 2.25828   2
  -1   2  -1 40.3659 2.32890   2
  -1   2  -1 39.9134 2.27519   2
  -2  -2  -1 4977.41 161.478   1
   2  -2   1 4212.75 327.001   5
  -2  -2  -1 4605.27 331.839   5
   2  -2   1 4505.08 159.428   1
   2   2   1 4351.78 327.529   5
  -2   2  -1 4814.76 344.651   5
   2   2   1 4641.48 159.066   1
  -2   2  -1 4568.04 159.042   1
   3  -2   1 760.894 21.5221   2
   3  -2   1 782.436 21.2483   4
   3  -2   1 762.874 21.5326   2
  -3  -2  -1 776.623 21.5336   2
  -3  -2  -1 760.089 21.5342   2
   3   2   1 760.484 21.5298   2
  -3   2  -1 791.270 21.2662   4
   3   2   1 769.563 21.5382   2
  -3   2  -1 789.861 21.5576   2
  -3   2  -1 748.875 21.2046   3
  -3   2  -1 734.618 21.5046   2
   4  -2   1 1634.79 81.8837   1
  -4  -2  -1 1068.33 189.330   5
  -4  -2  -1 1585.86 81.0202   1
   4  -2   1 1298.50 221.637   5
  -4   2  -1 1231.45 193.264   5
   4   2   1 1753.90 82.6369   1
  -4   2  -1 1648.73 80.9530   1
   4   2   1 1491.20 218.527   5
  -5  -2  -1 642.933 18.0295   3
   5  -2   1 646.981 18.5496   2
   5  -2   1 622.756 18.1328   4
   5  -2   1 635.103 18.1778   3
  -5  -2  -1 644.408 18.5513   2
  -5  -2  -1 643.414 17.9110   4
  -5  -2  -1 647.119 18.5709   2
   5  -2   1 658.331 18.5838   2
  -5  -2  -1 661.461 17.9102   4
  -5   2  -1 685.520 18.2157   4
  -5   2  -1 662.005 18.5975   2
   5   2   1 655.752 18.5735   2
  -5   2  -1 654.310 18.5736   2
   5   2   1 654.520 18.0537   3
  -5   2  -1 607.557 18.1293   3
   5   2   1 651.956 18.5552   2
   6  -2   1 142.415 5.28955   2
  -6  -2  -1 141.771 4.44215   4
  -6  -2  -1 147.396 5.34979   2
   6  -2   1 139.788 4.80722   4
   6  -2   1 139.340 5.36586   2
  -6  -2  -1 140.578 5.30945   2
  -6  -2  -1 148.689 4.67368   3
   6  -2   1 150.810 4.88541   3
   6   2   1 143.519 4.67203   3
  -6   2  -1 150.717 5.42094   2
   6   2   1 142.159 5.37271   2
  -6   2  -1 151.585 4.90145   4
  -6   2  -1 150.046 4.89259   3
   6   2   1 152.978 5.40694   2
  -6   2  -1 149.476 5.39630   2
   7  -2   1 312.817 9.04579   3
   7  -2   1 298.478 9.50208   2
  -7  -2  -1 286.474 9.40098   2
  -7  -2  -1 294.002 9.47284   2
  -7  -2  -1 295.071 8.57922   4
  -7  -2  -1 293.467 8.79893   3
   7  -2   1 294.158 8.87662   4
   7  -2   1 303.469 9.50739   2
  -7   2  -1 308.139 9.53385   2
   7   2   1 305.141 8.88427   3
  -7   2  -1 289.060 8.92621   3
   7   2   1 304.748 9.46231   2
  -7   2  -1 304.739 9.51491   2
   7   2   1 311.235 9.57530   2
  -7   2  -1 287.646 8.94246   4
   8  -2   1 1032.53 29.2279   2
  -8  -2  -1 1032.16 29.1729   2
  -8  -2  -1 1012.79 28.5334   3
   8  -2   1 1006.21 28.5612   4
  -8  -2  -1 1024.67 28.2867   4
   8  -2   1 1054.06 29.2094   2
  -8  -2  -1 1022.79 29.1282   2
   8  -2   1 1054.18 28.7286   3
   8   2   1 1040.03 29.1870   2
  -8   2  -1 1017.65 29.1331   2
  -8   2  -1 1022.01 29.1646   2
  -8   2  -1 1024.20 28.6545   3
   8   2   1 1015.13 28.5544   3
  -8   2  -1 1028.65 28.6070   4
   8   2   1 1015.27 29.1808   2
  -9  -2  -1 21.9598 2.40623   2
   9  -2   1 21.4920 2.49406   2
   9  -2   1 24.5242 2.10707   3
   9  -2   1 23.8175 2.06414   4
  -9  -2  -1 20.6117 1.66841   4
  -9  -2  -1 21.3995 2.37417   2
   9  -2   1 26.5416 2.52840   2
  -9  -2  -1 23.9972 2.10524   3
   9   2   1 22.6444 2.47043   2
  -9   2  -1 21.1714 2.42602   2
  -9   2  -1 20.3873 2.42465   2
   9   2   1 28.4025 2.66490   2
   9   2   1 21.5063 2.11806   3
  -9   2  -1 20.5109 1.90846   3
  -9   2  -1 23.5687 1.92223   4
 -10  -2  -1 425.967 13.5215   2
 -10  -2  -1 432.828 12.4071   4
 -10  -2  -1 418.806 13.4102   2
  10  -2   1 436.202 13.5198   2
  10  -2   1 433.121 12.9493   3
 -10  -2  -1 432.660 12.7650   3
  10  -2   1 451.280 13.6421   2
  10  -2   1 417.334 12.7082   4
  10   2   1 443.277 13.6137   2
 -10   2  -1 429.236 12.7756   4
 -10   2  -1 443.438 12.9133   3
  10   2   1 429.416 13.5119   2
 -10   2  -1 446.990 13.5233   2
 -10   2  -1 451.968 13.5932   2
  10   2   1 428.572 12.8064   3
 -11  -2  -1 187.393 5.89483   4
  11  -2   1 190.385 7.22287   2
 -11  -2  -1 183.411 7.06026   2
 -11  -2  -1 190.979 6.39228   3
  11  -2   1 184.180 6.25341   4
  11  -2   1 196.271 6.62362   3
  11  -2   1 183.677 7.35669   2
 -11  -2  -1 200.614 7.31670   2
  11   2   1 181.686 7.20507   2
 -11   2  -1 174.130 6.27783   4
 -11   2  -1 185.890 7.22703   2
 -11   2  -1 198.568 7.35165   2
  11   2   1 193.673 6.51710   3
  11   2   1 185.975 7.38443   2
 -11   2  -1 192.622 6.52509   3
  12  -2   1 17.6013 2.84165   2
  12  -2   1 17.9511 2.74127   2
 -12  -2  -1 20.7766 1.98205   4
  12  -2   1 16.3109 2.30541   3
 -12  -2  -1 16.1147 2.60842   2
 -12  -2  -1 14.2179 1.92319   3
  12  -2   1 14.7444 1.93478   4
 -12  -2  -1 16.0714 2.70396   2
 -12   2  -1 16.7757 2.11697   3
 -12   2  -1 16.1894 2.67406   2
  12   2   1 19.7381 2.22737   3
 -12   2  -1 14.0014 2.03387   4
  12   2   1 17.2974 2.74450   2
 -12   2  -1 19.8268 2.78803   2
  12   2   1 22.2152 3.04436   2
  13  -2   1 96.4063 5.30555   2
 -13  -2  -1 89.9481 5.10417   2
 -13  -2  -1 90.1929 5.17460   2
 -13  -2  -1 96.5833 4.30504   3
  13  -2   1 93.2803 4.74301   3
  13  -2   1 92.2699 5.56080   2
  13  -2   1 84.6650 4.11028   4
 -13  -2  -1 92.2974 3.63683   4
 -13   2  -1 87.1255 5.06118   2
  13   2   1 88.7036 5.26146   2
  13   2   1 87.1350 4.44978   3
  13   2   1 94.2258 5.65351   2
 -13   2  -1 87.9777 5.30413   2
 -13   2  -1 89.7274 4.28946   4
  14  -2   1 101.190 4.88674   3
 -14  -2  -1 94.3362 3.86339   4
  14  -2   1 90.2755 5.51075   2
  14  -2   1 107.082 5.95937   2
 -14  -2  -1 89.0248 5.51395   2
 -14  -2  -1 92.7912 5.30021   2
  14  -2   1 92.1765 4.42797   4
  14   2   1 114.210 6.12760   2
 -14   2  -1 93.6789 4.54610   4
 -14   2  -1 104.311 5.89239   2
  14   2   1 96.2750 5.56356   2
  14   2   1 94.6615 4.76101   3
 -14   2  -1 89.9097 5.45989   2
 -15  -2  -1 3.61374 2.81713   2
 -15  -2  -1 3.64358 1.52773   4
  15  -2   1 6.21919 2.49682   3
  15  -2   1 2.86262 2.70188   2
  15  -2   1 1.10117 2.94552   2
  15   2   1 2.79185 2.74731   2
 -15   2  -1 3.95081 2.06449   4
  15   2   1 1.86540 2.31682   3
 -15   2  -1 2.43401 2.84030   2
  15   2   1 1.69286 3.05035   2
 -16  -2  -1 38.8525 2.78349   4
 -16  -2  -1 35.0555 3.93680   2
  16  -2   1 35.7738 4.24529   2
  16  -2   1 31.3819 3.29227   3
  16  -2   1 28.2134 3.73017   2
  16   2   1 26.9665 3.70210   2
 -16   2  -1 29.0318 3.91535   2
  16   2   1 36.2179 4.26569   2
  16   2   1 41.5000 3.79007   3
 -16   2  -1 30.4811 2.88395   4
  17  -2   1 -2.3568 3.06966   2
  17  -2   1 -0.8469 2.52905   3
  17  -2   1 1.71191 2.76596   2
 -17  -2  -1 3.10091 1.59602   4
 -17  -2  -1 -2.0692 2.87611   2
 -17   2  -1 3.72331 3.07011   2
 -17   2  -1 -0.2407 2.17494   4
  17   2   1 -3.8993 2.41634   3
  17   2   1 0.63059 3.24972   2
  17   2   1 2.92000 2.93569   2
 -18  -2  -1 -1.3583 1.60067   4
 -18  -2  -1 -0.2404 3.03024   2
  18  -2   1 -0.0289 2.89201   2
  18  -2   1 -3.6020 3.11511   2
  18  -2   1 -0.7439 2.63797   3
  18   2   1 5.61903 3.55889   2
  18   2   1 -1.4165 2.49549   3
 -18   2  -1 -0.8636 2.21599   4
 -18   2  -1 -1.2551 3.04349   2
  18   2   1 2.53633 3.05601   2
 -19  -2  -1 53.8187 3.43350   4
  19  -2   1 53.3681 5.32855   2
 -19  -2  -1 51.7024 5.07912   2
  19  -2   1 49.6754 4.82467   3
  19   2   1 46.2910 4.13630   3
 -19   2  -1 51.3262 4.97585   2
  19   2   1 45.5741 5.16579   2
 -19   2  -1 60.5444 4.30676   4
  20  -2   1 4.61177 3.81737   2
 -20  -2  -1 3.45769 1.84877   4
  20  -2   1 2.50470 3.09489   3
 -20  -2  -1 2.28815 3.46583   2
 -20   2  -1 10.0736 3.74598   2
  20   2   1 6.15535 3.05981   3
  20   2   1 1.45530 3.80769   2
 -20   2  -1 0.83254 2.51566   4
  21  -2   1 5.17811 3.93150   2
 -21  -2  -1 -0.8675 3.45286   2
  21  -2   1 7.16402 3.35003   3
 -21  -2  -1 2.77413 1.90655   4
  21   2   1 0.04223 3.90937   2
 -21   2  -1 1.98460 3.47689   2
 -21   2  -1 3.10092 2.59313   4
  21   2   1 4.76612 3.12979   3
  22  -2   1 15.0444 4.63725   2
  22  -2   1 10.7809 3.61241   3
 -22  -2  -1 8.32676 4.01876   2
 -22  -2  -1 9.92336 2.11298   4
  22   2   1 15.2966 4.77057   2
 -22   2  -1 9.24286 3.92794   2
 -22   2  -1 10.0788 2.93676   4
  22   2   1 15.8184 3.71532   3
  23  -2   1 -1.2418 3.37561   3
 -23  -2  -1 -2.3771 1.87163   4
  23  -2   1 -6.4509 3.73579   2
  23   2   1 0.54595 3.30174   3
 -23   2  -1 -1.6601 2.68540   4
  23   2   1 2.39516 4.24626   2
  24  -2   1 4.48094 4.27000   2
 -24  -2  -1 -0.8042 1.87014   4
  24  -2   1 2.80541 3.63117   3
  24   2   1 2.29023 4.49589   2
  24   2   1 5.94372 3.52092   3
 -24   2  -1 1.03689 2.71249   4
  24  -3  -1 -2.4409 4.13029   2
  24  -3  -1 0.09764 3.50794   3
  24   3  -1 -3.0873 4.10741   2
 -24   3   1 1.45995 2.87431   4
  24   3  -1 -3.7663 3.15614   3
  23  -3  -1 9.97902 4.56831   2
  23  -3  -1 11.7357 3.76218   3
 -23  -3   1 9.61930 1.56232   4
  23   3  -1 9.10700 4.31365   2
  23   3  -1 4.45923 3.44467   3
 -23   3   1 8.01375 2.91421   4
 -22  -3   1 0.15501 1.39096   4
  22  -3  -1 2.78858 3.36247   3
 -22  -3   1 -0.0986 3.37787   2
  22  -3  -1 1.20067 4.02613   2
 -22   3   1 -2.0823 3.26783   2
  22   3  -1 -2.2706 2.99078   3
  22   3  -1 1.86488 4.00516   2
 -22   3   1 1.31576 2.74872   4
 -21  -3   1 1.30576 3.33003   2
  21  -3  -1 -4.5545 3.05046   3
 -21  -3   1 2.13622 1.40508   4
  21  -3  -1 1.33662 3.78319   2
 -21   3   1 1.74703 2.63398   4
 -21   3   1 -2.6745 3.04288   2
  21   3  -1 1.12055 3.06261   3
  21   3  -1 16.8121 4.37995   2
  20  -3  -1 3.87892 3.84313   2
 -20  -3   1 6.28843 1.47041   4
 -20  -3   1 5.82023 1.32901   4
 -20  -3   1 5.30696 3.40516   2
  20  -3  -1 8.15437 3.23602   3
  20   3  -1 6.17566 3.04620   3
 -20   3   1 4.86463 3.35695   2
 -20   3   1 4.72391 2.57708   4
  20   3  -1 8.97286 4.06229   2
 -19  -3   1 8.43627 1.49138   4
  19  -3  -1 7.11816 3.22680   2
  19  -3  -1 11.1544 3.13811   3
 -19  -3   1 9.55802 3.32298   2
  19  -3  -1 7.28660 3.69129   2
 -19  -3   1 7.28205 1.36205   4
 -19   3   1 13.6245 3.39754   2
  19   3  -1 11.9491 2.98356   3
  19   3  -1 14.5398 3.97060   2
 -19   3   1 4.54251 2.52410   4
  19   3  -1 11.2862 3.70028   2
  18  -3  -1 -2.8469 3.18251   2
 -18  -3   1 2.52907 2.99474   2
 -18  -3   1 1.82330 1.18138   4
  18  -3  -1 3.50154 3.00529   2
  18  -3  -1 -3.2019 2.56238   3
 -18  -3   1 1.31563 1.26502   4
 -18   3   1 -0.1573 2.27197   4
  18   3  -1 0.20566 2.54438   3
 -18   3   1 -1.2214 2.78614   2
  18   3  -1 2.31978 3.34586   2
  18   3  -1 1.44549 3.05264   2
 -17  -3   1 97.6549 6.13952   2
  17  -3  -1 93.1144 6.50708   2
  17  -3  -1 97.1909 5.57794   3
  17  -3  -1 88.0229 5.96062   2
 -17  -3   1 88.1133 3.58972   4
 -17   3   1 94.7685 4.78407   4
  17   3  -1 95.6993 5.30835   3
  17   3  -1 90.9651 6.20209   2
  17   3  -1 84.4151 6.51027   2
 -17   3   1 92.2788 6.05462   2
 -16  -3   1 20.4117 3.34787   2
 -16  -3   1 23.9441 2.03905   4
  16  -3  -1 13.7443 2.88116   3
  16  -3  -1 21.9134 3.69685   2
  16  -3  -1 18.6399 3.26130   2
  16   3  -1 25.1744 3.02666   3
  16   3  -1 19.0343 3.70100   2
 -16   3   1 20.1649 3.49961   2
  16   3  -1 17.0276 3.34887   2
 -16   3   1 22.9311 2.64934   4
 -15  -3   1 1.26817 1.15161   4
 -15  -3   1 1.92148 2.54854   2
  15  -3  -1 2.15898 3.00927   2
  15  -3  -1 1.62586 2.56347   2
  15  -3  -1 6.41222 2.54973   3
  15   3  -1 -0.6481 2.63097   2
  15   3  -1 4.70558 2.27735   3
  15   3  -1 2.97905 2.93451   2
 -15   3   1 6.43591 2.81480   2
 -15   3   1 7.58952 2.27867   4
  14  -3  -1 41.3220 3.65776   3
  14  -3  -1 44.4076 3.87895   2
 -14  -3   1 41.4913 2.19078   4
  14  -3  -1 36.3274 3.10539   4
  14  -3  -1 37.0887 3.88962   2
 -14  -3   1 46.1618 4.44016   2
 -14  -3   1 46.3317 4.08531   2
 -14   3   1 35.5797 3.42442   4
 -14   3   1 40.9508 3.74426   2
  14   3  -1 34.6141 3.67218   2
  14   3  -1 40.9368 3.46446   3
  14   3  -1 30.4993 3.83399   2
 -14   3   1 31.6897 3.42878   2
 -13  -3   1 107.197 5.51408   2
  13  -3  -1 111.980 4.52100   4
  13  -3  -1 104.501 5.05229   3
  13  -3  -1 130.897 5.99301   2
 -13  -3   1 111.228 5.36688   2
  13  -3  -1 108.110 5.53579   2
 -13  -3   1 107.945 3.67753   4
 -13  -3   1 100.404 4.55474   3
  13   3  -1 112.151 5.72296   2
 -13   3   1 108.276 5.70745   2
 -13   3   1 95.3647 6.60265   3
  13   3  -1 111.333 4.89107   3
  13   3  -1 99.7515 5.87326   2
 -13   3   1 106.182 4.75256   4
 -13   3   1 108.084 5.57218   2
 -12  -3   1 57.3613 2.33780   4
  12  -3  -1 51.8070 4.46139   2
 -12  -3   1 56.5334 2.32194   4
 -12  -3   1 57.3399 4.21891   2
  12  -3  -1 55.5255 3.22973   4
  12  -3  -1 54.4090 3.74985   3
  12  -3  -1 55.1553 4.19018   2
 -12  -3   1 55.2185 3.79036   2
 -12  -3   1 53.9541 3.09861   3
  12   3  -1 56.6992 4.28767   2
 -12   3   1 59.1641 3.35692   4
 -12   3   1 59.6688 4.09299   2
 -12   3   1 53.4929 4.07777   2
  12   3  -1 61.9841 3.62495   3
 -12   3   1 56.7463 3.26801   3
  12   3  -1 59.4403 4.45840   2
  11  -3  -1 112.222 4.46412   4
 -11  -3   1 109.961 5.13827   2
 -11  -3   1 111.355 3.64074   4
 -11  -3   1 113.236 3.65400   4
  11  -3  -1 111.050 4.76919   3
 -11  -3   1 111.117 4.45731   3
  11  -3  -1 114.545 5.44937   2
 -11  -3   1 107.312 5.19916   2
  11  -3  -1 123.474 5.49195   2
 -11   3   1 120.917 5.40922   2
 -11   3   1 103.179 4.43852   3
  11   3  -1 115.857 5.56267   2
  11   3  -1 108.585 5.33191   2
 -11   3   1 118.718 5.19577   2
 -11   3   1 118.228 4.63711   4
  11   3  -1 114.861 4.51237   3
  10  -3  -1 52.5511 3.21097   3
 -10  -3   1 49.0143 1.97311   4
 -10  -3   1 54.3916 3.63416   2
 -10  -3   1 47.0467 3.48026   2
  10  -3  -1 45.2164 2.74405   4
  10  -3  -1 52.2642 3.72081   2
 -10  -3   1 49.2527 1.95959   4
 -10  -3   1 47.7750 2.81445   3
  10  -3  -1 44.3545 3.69750   2
  10   3  -1 49.1212 3.01652   3
  10   3  -1 45.9052 3.59953   2
 -10   3   1 45.9790 2.80079   3
 -10   3   1 48.5242 3.46403   2
 -10   3   1 56.3297 3.10059   4
 -10   3   1 47.8986 3.71022   2
  10   3  -1 48.9324 3.88342   2
   9  -3  -1 0.98152 1.31206   4
   9  -3  -1 1.40709 1.88588   2
  -9  -3   1 0.87646 0.68657   4
  -9  -3   1 0.01523 1.71306   2
   9  -3  -1 0.27498 1.44345   3
   9  -3  -1 0.97079 1.76304   2
  -9  -3   1 -0.7296 1.19874   3
  -9  -3   1 1.20838 0.68637   4
  -9  -3   1 2.54859 1.72801   2
  -9   3   1 2.97054 1.40044   3
   9   3  -1 1.06098 1.80712   2
  -9   3   1 0.08908 1.72010   2
  -9   3   1 3.77452 1.80655   2
   9   3  -1 3.39995 2.01908   2
   9   3  -1 0.48302 1.42173   3
  -9   3   1 -0.2008 1.41603   4
  -8  -3   1 83.5790 4.09939   2
   8  -3  -1 80.9266 4.04201   2
   8  -3  -1 84.4536 4.15187   2
   8  -3  -1 82.2056 3.53053   3
   8  -3  -1 79.2223 3.40503   4
  -8  -3   1 87.3467 2.66880   4
  -8  -3   1 80.1803 2.65916   4
  -8   3   1 76.4133 3.96295   2
   8   3  -1 83.9534 3.33934   3
  -8   3   1 81.0927 3.46032   4
   8   3  -1 82.5278 4.21016   2
  -8   3   1 83.9331 4.10089   2
   8   3  -1 82.0073 4.06157   2
  -8   3   1 81.6936 3.44885   3
   7  -3  -1 118.695 4.80296   2
  -7  -3   1 119.085 3.61324   4
  -7  -3   1 129.188 3.63092   4
   7  -3  -1 113.477 4.25001   4
  -7  -3   1 122.489 4.86205   2
   7  -3  -1 119.307 4.28595   3
   7  -3  -1 117.712 4.99153   2
  -7   3   1 122.772 4.89301   2
   7   3  -1 117.386 4.15552   3
  -7   3   1 122.029 4.21722   3
   7   3  -1 118.581 4.86614   2
   7   3  -1 120.898 4.92842   2
  -7   3   1 122.252 4.33658   4
  -7   3   1 119.418 4.78236   2
   6  -3  -1 28.6964 2.19738   3
  -6  -3   1 26.9846 1.28067   4
  -6  -3   1 26.4377 2.44563   2
  -6  -3   1 29.1353 2.74703   2
   6  -3  -1 28.0495 2.07520   4
   6  -3  -1 27.8191 2.30736   2
   6  -3  -1 27.7716 2.42110   2
   6   3  -1 28.8130 2.80832   2
  -6   3   1 27.8675 2.61506   2
   6   3  -1 27.2726 2.02789   3
  -6   3   1 26.3234 2.30791   2
  -6   3   1 26.4965 2.03919   3
  -6   3   1 30.7433 2.22758   4
   6   3  -1 27.5761 2.71033   2
  -5  -3   1 444.247 12.5471   4
  -5  -3   1 472.393 13.4455   2
   5  -3  -1 453.070 13.3926   2
   5  -3  -1 458.272 12.9429   3
  -5  -3   1 440.929 13.3205   2
   5  -3  -1 455.004 13.4751   2
   5  -3  -1 464.730 13.0103   4
  -5   3   1 446.314 13.0185   4
   5   3  -1 449.210 13.4281   2
  -5   3   1 445.403 13.3577   2
  -5   3   1 450.741 12.8990   3
   5   3  -1 464.989 12.8908   3
  -5   3   1 459.043 13.4098   2
   5   3  -1 449.732 13.4132   2
  -4  -3   1 78.4734 3.50721   2
  -4  -3   1 82.1315 2.55343   4
   4  -3  -1 82.5737 3.70558   2
  -4  -3   1 80.7245 3.58575   2
   4  -3  -1 76.5024 2.97942   3
   4  -3  -1 80.7897 3.10240   4
   4  -3  -1 84.7748 3.59527   2
   4   3  -1 81.0770 3.55992   2
  -4   3   1 77.1470 3.63333   2
   4   3  -1 80.3522 3.71277   2
  -4   3   1 77.9004 3.62294   2
  -4   3   1 78.6371 3.12657   4
   4   3  -1 78.4129 2.91965   3
  -4   3   1 76.3310 2.94142   3
   4   3  -1 76.6957 2.57727   4
   3  -3  -1 35.3126 1.83105   3
   3  -3  -1 34.1957 2.03109   4
   3  -3  -1 37.2384 2.58518   2
  -3  -3   1 34.0796 2.50774   2
   3  -3  -1 32.1003 2.51558   2
  -3  -3   1 33.6061 2.54788   2
  -3  -3   1 37.5353 1.54198   4
  -3   3   1 33.4068 2.59206   2
  -3   3   1 32.6968 1.82533   3
   3   3  -1 35.1100 2.69153   2
  -3   3   1 28.4556 2.45615   2
  -3   3   1 36.3956 2.10035   4
   3   3  -1 36.1462 2.58672   2
   3   3  -1 34.9073 1.57309   4
   3   3  -1 33.9179 1.87807   3
   2  -3  -1 1004.87 27.8422   2
  -2  -3   1 998.201 27.7906   2
  -2  -3   1 1022.73 27.8358   2
   2  -3  -1 976.751 27.7903   2
  -2   3   1 978.294 27.3202   3
  -2   3   1 1004.75 27.8199   2
  -2   3   1 985.512 27.8008   2
   2   3  -1 1006.29 27.8291   2
   2   3  -1 1000.96 27.8333   2
   2   3  -1 986.944 27.3082   4
  -1  -3   1 912.448 25.0250   2
   1  -3  -1 903.983 25.0392   2
   1  -3  -1 885.662 24.6885   4
   1  -3  -1 873.994 25.0211   2
  -1  -3   1 876.062 24.5744   4
  -1  -3   1 889.867 25.0301   2
  -1   3   1 897.966 25.0333   2
  -1   3   1 891.784 24.5166   3
   1   3  -1 890.654 24.6099   3
   1   3  -1 902.618 25.0489   2
  -1   3   1 894.246 25.0301   2
   1   3  -1 901.135 24.6021   4
   1   3  -1 909.690 25.0608   2
   0  -3   1 33.0263 2.44285   2
   0  -3  -1 32.8409 2.45845   2
   0  -3  -1 35.8446 2.47530   2
   0  -3  -1 34.3673 1.52540   3
   0  -3  -1 31.9301 1.78876   4
   0  -3   1 30.8564 1.79533   4
   0  -3   1 37.3799 1.83859   3
   0  -3   1 31.8140 2.37956   2
   0   3   1 32.2955 1.51928   3
   0   3   1 34.0454 1.95125   4
   0   3  -1 37.4520 2.56220   2
   0   3  -1 32.6377 1.83757   4
   0   3  -1 32.3067 1.81899   3
   0   3   1 33.9557 2.39576   2
   0   3   1 32.7079 2.43893   2
   0   3  -1 39.1067 2.58288   2
  -1  -3  -1 181.532 5.79609   2
  -1  -3  -1 169.839 5.18274   4
  -1  -3  -1 179.044 5.70190   2
   1  -3   1 166.959 5.23262   3
   1  -3   1 174.511 5.75954   2
   1  -3   1 167.591 5.70304   2
   1  -3   1 175.447 5.25535   4
   1   3   1 172.456 5.02543   3
  -1   3  -1 172.639 5.21883   3
   1   3   1 176.686 5.23589   4
  -1   3  -1 171.517 5.27183   4
  -1   3  -1 165.828 5.75056   2
  -1   3  -1 170.949 5.74918   2
   1   3   1 180.404 5.79530   2
   1   3   1 163.869 5.68229   2
   2  -3   1 104.069 4.04899   2
   2  -3   1 97.6037 3.52449   4
   2  -3   1 103.893 3.51768   3
  -2  -3  -1 97.5978 3.92461   2
   2  -3   1 98.6898 3.93395   2
  -2  -3  -1 102.349 3.32207   4
  -2  -3  -1 105.365 4.06761   2
  -2   3  -1 101.557 3.48216   3
   2   3   1 98.9959 3.97230   2
   2   3   1 99.5417 3.18578   3
  -2   3  -1 100.140 3.57416   4
   2   3   1 101.017 3.34734   4
  -2   3  -1 103.529 4.09801   2
  -2   3  -1 102.915 4.03166   2
  -3  -3  -1 2.11630 1.44148   2
  -3  -3  -1 0.52900 1.49881   2
  -3  -3  -1 0.66650 0.81216   4
   3  -3   1 0.10982 1.49112   2
   3  -3   1 1.07366 1.07017   4
   3  -3   1 0.95903 1.45238   2
   3  -3   1 -0.0317 1.10724   3
   3   3   1 1.56439 1.52500   2
   3   3   1 0.82744 1.49201   2
  -3   3  -1 -0.2597 1.04780   3
  -3   3  -1 0.98287 1.18805   4
  -3   3  -1 5.66479 1.62697   2
   3   3   1 0.91822 0.80265   3
  -3   3  -1 0.43710 1.49310   2
   3   3   1 1.65118 0.90748   4
  -4  -3  -1 2.59850 1.64157   2
   4  -3   1 2.06403 1.60575   2
  -4  -3  -1 1.87884 0.82748   4
  -4  -3  -1 5.67991 1.60102   2
   4  -3   1 4.85821 1.63600   2
   4  -3   1 5.04517 1.25995   4
   4  -3   1 2.23871 1.22107   3
  -4   3  -1 2.50390 1.60831   2
   4   3   1 6.33193 1.02304   3
  -4   3  -1 4.34363 1.23468   3
  -4   3  -1 4.25504 1.65108   2
   4   3   1 3.20182 1.67530   2
  -4   3  -1 1.49904 1.26332   4
   4   3   1 3.53577 0.89900   4
   4   3   1 5.35713 1.61970   2
   5  -3   1 21.6079 2.15946   2
  -5  -3  -1 30.9084 2.65478   2
   5  -3   1 23.5692 2.26676   2
   5  -3   1 22.1027 2.06678   3
  -5  -3  -1 20.6602 1.45868   4
   5  -3   1 24.4909 2.01496   4
   5   3   1 25.6810 1.77177   3
  -5   3  -1 22.3096 1.71964   3
   5   3   1 20.1530 2.19647   2
   5   3   1 25.3248 2.59171   2
  -5   3  -1 24.0630 2.23879   2
  -5   3  -1 18.0796 1.79746   4
  -5   3  -1 20.1117 2.17547   2
  -6  -3  -1 18.1367 2.08534   2
  -6  -3  -1 13.7214 1.35737   4
  -6  -3  -1 16.2201 1.39534   3
  -6  -3  -1 16.5716 2.13516   2
   6  -3   1 17.2421 1.66463   4
   6  -3   1 16.7508 1.71060   3
   6  -3   1 15.4501 2.11903   2
   6  -3   1 18.6172 2.10528   2
   6   3   1 15.8724 2.11743   2
   6   3   1 17.1903 1.47284   3
  -6   3  -1 17.5857 1.68183   3
  -6   3  -1 19.8412 1.83380   4
  -6   3  -1 14.8663 2.07468   2
   6   3   1 15.8033 2.15972   2
  -6   3  -1 16.2726 2.06349   2
  -7  -3  -1 75.0245 3.75998   2
   7  -3   1 67.7682 3.77237   2
  -7  -3  -1 65.5959 2.58992   4
   7  -3   1 73.4463 3.14034   4
   7  -3   1 71.0640 3.93308   2
   7  -3   1 76.2644 3.24429   3
  -7  -3  -1 75.2089 3.88531   2
  -7  -3  -1 70.9826 2.91588   3
  -7  -3  -1 73.3831 2.62742   4
   7   3   1 69.3790 3.94885   2
  -7   3  -1 71.0313 3.22822   4
  -7   3  -1 75.7445 3.88456   2
  -7   3  -1 74.6775 3.13725   3
   7   3   1 72.6480 3.76068   2
  -7   3  -1 76.4038 3.83119   2
   7   3   1 67.5991 2.95910   3
   8  -3   1 44.5648 3.29220   2
  -8  -3  -1 45.9073 2.05903   4
  -8  -3  -1 43.4971 3.25657   2
   8  -3   1 45.0127 3.56487   2
  -8  -3  -1 49.0028 2.49953   3
   8  -3   1 46.8358 2.79072   3
  -8  -3  -1 46.3964 3.44272   2
  -8  -3  -1 48.2529 2.08361   4
   8  -3   1 42.7292 2.57857   4
   8   3   1 43.4287 3.33115   2
  -8   3  -1 50.7286 3.38533   2
  -8   3  -1 47.1312 3.54408   2
   8   3   1 48.0481 2.55596   3
  -8   3  -1 47.8683 2.75833   4
  -8   3  -1 46.9740 2.66493   3
   8   3   1 51.2263 3.47842   2
  -9  -3  -1 79.5064 2.95557   4
   9  -3   1 79.9329 3.50325   4
  -9  -3  -1 82.5887 2.98122   4
   9  -3   1 80.9488 4.22806   2
  -9  -3  -1 81.1450 3.39113   3
  -9  -3  -1 80.9060 4.26828   2
  -9  -3  -1 86.2662 4.41263   2
   9  -3   1 83.9135 4.44968   2
  -9   3  -1 81.2050 4.40633   2
  -9   3  -1 84.2644 3.66098   4
   9   3   1 82.7775 4.44920   2
  -9   3  -1 82.0211 4.46476   2
   9   3   1 80.7364 4.29679   2
   9   3   1 82.9782 3.52071   3
  -9   3  -1 80.6564 3.67998   3
 -10  -3  -1 10.3288 2.18731   2
  10  -3   1 6.35353 2.29607   2
  10  -3   1 6.35098 1.84867   3
 -10  -3  -1 9.81719 1.61730   3
  10  -3   1 6.84537 1.62559   4
 -10  -3  -1 8.80374 1.14601   4
 -10  -3  -1 9.93274 1.17389   4
 -10  -3  -1 9.51045 2.28894   2
  10  -3   1 9.13883 2.28876   2
  10   3   1 7.78837 2.39014   2
 -10   3  -1 8.09892 2.21925   2
  10   3   1 5.33123 1.59357   3
 -10   3  -1 10.2884 1.84283   4
 -10   3  -1 6.60700 1.70763   3
 -10   3  -1 8.17419 2.27737   2
  10   3   1 7.85701 2.22067   2
 -11  -3  -1 17.1189 2.54725   2
  11  -3   1 16.5034 2.62831   2
 -11  -3  -1 16.5482 1.88626   3
 -11  -3  -1 19.3276 1.73491   4
  11  -3   1 16.7732 1.97578   4
  11  -3   1 14.3476 2.18974   3
 -11  -3  -1 18.6048 2.76225   2
  11  -3   1 11.9791 2.68514   2
 -11  -3  -1 19.3539 1.77058   4
 -11   3  -1 22.2335 2.80420   2
  11   3   1 16.4770 2.00405   3
 -11   3  -1 14.0692 2.62313   2
  11   3   1 16.4757 2.63905   2
 -11   3  -1 15.9991 2.03945   3
 -11   3  -1 17.1313 2.14274   4
  11   3   1 16.6855 2.84794   2
  12  -3   1 1.19055 1.63812   4
 -12  -3  -1 4.22498 1.62967   3
 -12  -3  -1 -1.2963 2.23156   2
  12  -3   1 4.18459 2.05822   3
 -12  -3  -1 6.65068 1.25149   4
  12  -3   1 2.74501 2.34455   2
  12  -3   1 0.61273 2.44935   2
 -12  -3  -1 5.84813 2.26122   2
 -12   3  -1 4.39055 2.46234   2
  12   3   1 3.53362 2.57427   2
  12   3   1 3.87737 2.39776   2
  12   3   1 3.18677 1.82762   3
 -12   3  -1 5.74726 1.86634   3
 -12   3  -1 5.36310 2.40080   2
 -12   3  -1 4.27613 1.91435   4
 -13  -3  -1 52.0751 2.58468   4
  13  -3   1 46.6838 4.30148   2
 -13  -3  -1 50.4275 4.18927   2
  13  -3   1 47.1826 4.56192   2
  13  -3   1 42.3894 3.24472   4
 -13  -3  -1 52.2146 3.26596   3
 -13  -3  -1 51.2918 4.48557   2
  13  -3   1 48.1630 3.89837   3
  13   3   1 41.3119 4.03010   2
 -13   3  -1 50.9621 3.42656   4
  13   3   1 44.0425 4.33184   2
  13   3   1 49.6617 3.51040   3
 -13   3  -1 49.3992 4.57592   2
 -13   3  -1 41.1047 4.10471   2
 -14  -3  -1 80.5941 3.45765   4
 -14  -3  -1 86.3122 5.46771   2
  14  -3   1 85.6148 4.73402   3
 -14  -3  -1 83.4099 5.15716   2
  14  -3   1 96.7839 5.78184   2
  14  -3   1 86.2800 5.46792   2
  14   3   1 83.8659 5.39455   2
 -14   3  -1 89.9978 5.69409   2
  14   3   1 91.8654 5.97906   2
 -14   3  -1 81.8820 5.35622   2
  14   3   1 82.8005 4.57252   3
 -14   3  -1 87.8610 4.38866   4
  15  -3   1 4.99195 2.75341   2
  15  -3   1 5.91607 2.51519   3
  15  -3   1 7.85986 3.17555   2
 -15  -3  -1 6.67067 2.98978   2
 -15  -3  -1 6.87775 1.49717   4
  15   3   1 4.49241 2.32544   3
 -15   3  -1 3.80940 2.21485   4
  15   3   1 3.89041 2.83600   2
  15   3   1 6.06727 3.16073   2
 -15   3  -1 5.78869 3.00010   2
  16  -3   1 26.4579 3.33445   3
 -16  -3  -1 27.7955 3.85332   2
 -16  -3  -1 24.4846 1.99264   4
  16  -3   1 23.5840 3.89506   2
  16  -3   1 24.0106 3.57109   2
 -16   3  -1 26.2593 2.93487   4
 -16   3  -1 25.5778 3.85961   2
  16   3   1 21.4776 2.87264   3
  16   3   1 31.7102 4.14687   2
  16   3   1 24.6046 3.73007   2
 -17  -3  -1 9.86736 1.68219   4
  17  -3   1 19.2114 3.46783   2
  17  -3   1 16.3779 3.06718   3
  17  -3   1 17.1134 3.75771   2
 -17  -3  -1 12.7365 3.51546   2
  17   3   1 13.6875 3.48988   2
 -17   3  -1 17.9835 2.81073   4
  17   3   1 16.2785 3.86045   2
  17   3   1 16.3042 2.93538   3
 -17   3  -1 15.5013 3.48911   2
  18  -3   1 13.0663 3.18770   3
 -18  -3  -1 15.0415 1.74025   4
 -18  -3  -1 20.8577 3.82506   2
  18  -3   1 8.87779 3.80687   2
 -18  -3  -1 12.5094 1.79295   4
 -18   3  -1 16.4292 2.80274   4
  18   3   1 11.9167 2.87450   3
 -18   3  -1 12.3864 3.67350   2
  18   3   1 15.9681 4.03946   2
  19  -3   1 1.26138 3.62677   2
 -19  -3  -1 4.94324 1.65867   4
 -19  -3  -1 0.59093 1.35743   4
  19  -3   1 2.64389 2.92174   3
 -19  -3  -1 5.82611 3.44280   2
  19   3   1 0.60602 3.56119   2
  19   3   1 1.12705 2.93599   3
 -19   3  -1 4.07284 3.35757   2
 -19   3  -1 3.14708 2.61796   4
  20  -3   1 1.90369 3.69972   2
  20  -3   1 -4.0043 2.89081   3
 -20  -3  -1 0.51826 3.36693   2
 -20  -3  -1 -2.2348 1.52807   4
 -20  -3  -1 0.18491 1.35295   4
 -20   3  -1 3.03729 3.48576   2
 -20   3  -1 1.11422 2.73547   4
  20   3   1 -0.0095 3.60518   2
  20   3   1 1.46696 2.82962   3
 -21  -3  -1 3.07177 3.67967   2
  21  -3   1 4.82023 4.06494   2
  21  -3   1 1.55604 3.27996   3
 -21  -3  -1 5.29127 1.70783   4
  21   3   1 5.31002 4.18576   2
  21   3   1 2.43502 3.12924   3
 -21   3  -1 3.09311 3.61222   2
 -21   3  -1 3.82221 2.76974   4
 -22  -3  -1 8.42351 4.17741   2
 -22  -3  -1 1.92209 1.68214   4
  22  -3   1 2.83056 4.13124   2
  22  -3   1 3.60589 3.54474   3
 -22   3  -1 5.67828 2.92422   4
 -22   3  -1 3.85456 3.80746   2
  22   3   1 2.56266 3.05730   3
  22   3   1 7.22173 4.41971   2
 -23  -3  -1 6.69436 1.78705   4
  23  -3   1 7.65482 3.66942   3
  23  -3   1 11.6295 4.66041   2
 -23   3  -1 2.65528 2.91494   4
  23   3   1 6.19366 4.31899   2
  23   3   1 4.55025 3.45357   3
  24  -4  -1 1.42085 3.53029   3
  24  -4  -1 -1.9113 4.26491   2
 -24   4   1 1.52901 3.13404   4
  24   4  -1 10.8309 4.73765   2
  24   4  -1 4.66515 3.32698   3
  23  -4  -1 -1.9360 3.87254   2
  23  -4  -1 0.07090 3.44917   3
  23   4  -1 7.21057 4.35126   2
 -23   4   1 0.55071 2.95868   4
  23   4  -1 4.59187 3.41969   3
  22  -4  -1 16.7825 4.57863   2
  22  -4  -1 29.1225 4.21835   3
 -22  -4   1 25.0178 4.49658   2
 -22  -4   1 28.5624 2.23569   4
 -22   4   1 20.2557 5.12995   2
  22   4  -1 22.3408 4.83083   2
 -22   4   1 21.7633 3.40180   4
  22   4  -1 31.3011 4.07828   3
  21  -4  -1 12.4097 3.69673   3
 -21  -4   1 12.5421 1.32429   4
 -21  -4   1 21.9829 4.08197   2
  21  -4  -1 19.6592 4.53313   2
  21   4  -1 9.26582 3.23086   3
 -21   4   1 13.6919 3.15873   4
  21   4  -1 18.2090 4.57051   2
 -21   4   1 15.7341 4.01275   2
 -20  -4   1 2.75463 1.12471   4
  20  -4  -1 5.06935 3.19464   3
 -20  -4   1 2.97135 1.06313   4
 -20  -4   1 5.84509 3.49874   2
  20  -4  -1 5.66119 3.81012   2
 -20   4   1 10.3662 2.94043   4
 -20   4   1 5.81834 3.48386   2
  20   4  -1 0.01272 2.83628   3
  20   4  -1 2.25727 3.94636   2
 -19  -4   1 0.91884 3.13842   2
 -19  -4   1 0.56899 0.96979   4
  19  -4  -1 -3.2236 3.37102   2
 -19  -4   1 -1.0913 1.06595   4
  19  -4  -1 1.44694 2.94030   3
  19   4  -1 0.74006 3.68701   2
 -19   4   1 0.65399 3.10111   2
  19   4  -1 -2.8866 2.69216   3
 -19   4   1 -0.4643 2.53791   4
 -18  -4   1 0.14106 1.03762   4
  18  -4  -1 -3.9094 3.24770   2
 -18  -4   1 -3.5075 2.90837   2
 -18  -4   1 -0.0397 0.96702   4
  18  -4  -1 -2.6735 2.64788   3
  18  -4  -1 -0.5417 2.76473   2
 -18   4   1 -1.5946 2.92952   2
 -18   4   1 4.72671 2.52073   4
  18   4  -1 -1.2902 2.58410   3
  18   4  -1 -3.3183 3.42410   2
  18   4  -1 3.50436 3.16173   2
 -17  -4   1 1.09611 1.00254   4
 -17  -4   1 1.07523 2.88274   2
  17  -4  -1 2.16011 3.27490   2
  17  -4  -1 2.14884 2.71082   3
  17  -4  -1 -3.1823 2.74780   2
 -17  -4   1 1.07211 1.05042   4
 -17   4   1 -1.0459 2.30575   4
  17   4  -1 1.18872 2.87688   2
  17   4  -1 0.79222 2.51098   3
 -17   4   1 4.44325 2.98070   2
  17   4  -1 2.11058 3.36857   2
 -16  -4   1 109.028 6.22548   2
  16  -4  -1 119.263 5.71365   3
 -16  -4   1 106.426 3.82833   4
  16  -4  -1 111.682 6.31920   2
 -16  -4   1 113.243 3.86423   4
  16  -4  -1 120.111 6.97624   2
  16   4  -1 110.423 6.92987   2
  16   4  -1 118.690 5.57494   3
 -16   4   1 112.061 6.32355   2
  16   4  -1 108.705 6.36449   2
 -16   4   1 125.513 5.68018   4
  15  -4  -1 19.6546 3.64462   2
 -15  -4   1 24.0232 1.80019   4
 -15  -4   1 24.0028 3.42750   2
 -15  -4   1 27.8933 1.77806   4
  15  -4  -1 29.4791 3.18670   3
  15  -4  -1 23.7687 3.49941   2
 -15   4   1 23.3716 2.85996   4
 -15   4   1 26.0771 3.56332   2
  15   4  -1 26.4347 3.88701   2
  15   4  -1 26.8525 2.87014   3
  15   4  -1 28.5916 3.65355   2
  14  -4  -1 142.122 6.64022   2
 -14  -4   1 130.003 6.40357   2
  14  -4  -1 136.198 6.88749   2
 -14  -4   1 127.982 4.25758   4
 -14  -4   1 125.870 4.25051   4
  14  -4  -1 133.869 5.99397   3
  14   4  -1 132.070 5.73815   3
 -14   4   1 140.053 6.70747   2
 -14   4   1 127.799 5.75486   4
  14   4  -1 137.566 6.74316   2
  14   4  -1 145.770 6.92099   2
  13  -4  -1 326.158 10.7896   3
 -13  -4   1 329.050 9.50441   4
  13  -4  -1 312.860 11.5160   2
  13  -4  -1 345.599 11.8190   2
 -13  -4   1 328.581 9.51727   4
 -13  -4   1 347.870 11.5631   2
  13   4  -1 313.310 11.4220   2
  13   4  -1 352.235 10.6391   3
  13   4  -1 330.927 11.7826   2
 -13   4   1 330.154 10.6053   4
 -13   4   1 338.993 11.4993   2
 -13   4   1 330.687 11.4162   2
  12  -4  -1 11.1754 2.29353   3
 -12  -4   1 7.78530 0.97511   4
 -12  -4   1 9.65879 2.57395   2
 -12  -4   1 8.89061 0.99674   4
  12  -4  -1 8.13643 2.54400   2
  12  -4  -1 2.72130 2.62216   2
  12  -4  -1 11.2990 1.99324   4
 -12   4   1 7.23925 2.09543   4
 -12   4   1 7.83361 2.46466   2
 -12   4   1 7.82891 2.55171   2
  12   4  -1 9.47989 2.88024   2
  12   4  -1 8.36372 2.05115   3
  12   4  -1 7.37949 2.63536   2
 -12   4   1 7.29955 1.95235   3
  11  -4  -1 16.5599 2.08775   4
  11  -4  -1 23.1786 2.98769   2
 -11  -4   1 20.6552 1.41000   4
 -11  -4   1 21.0022 2.78883   2
 -11  -4   1 17.8873 1.35939   4
  11  -4  -1 20.9919 2.79445   2
  11  -4  -1 19.5536 2.29289   3
  11   4  -1 14.7837 2.04218   3
  11   4  -1 20.5544 2.99346   2
 -11   4   1 22.6177 2.34876   4
  11   4  -1 16.7268 2.75845   2
 -11   4   1 17.7286 2.74675   2
 -11   4   1 19.8231 2.69608   2
 -11   4   1 16.8276 2.09044   3
  10  -4  -1 89.1016 3.91173   4
 -10  -4   1 90.1362 4.52771   2
  10  -4  -1 97.5715 4.24320   3
 -10  -4   1 86.7568 4.67200   2
 -10  -4   1 88.0303 2.94286   4
 -10  -4   1 90.4196 2.95479   4
  10  -4  -1 97.3255 4.86578   2
  10  -4  -1 80.8196 4.85874   2
 -10   4   1 92.4921 4.81066   2
 -10   4   1 84.9324 3.91364   3
 -10   4   1 96.4375 4.89979   2
  10   4  -1 87.3514 4.71979   2
  10   4  -1 84.5516 3.90834   3
 -10   4   1 87.4754 4.04975   4
  10   4  -1 91.6393 5.06344   2
  -9  -4   1 5.48691 1.92160   2
   9  -4  -1 9.54692 2.23554   2
  -9  -4   1 6.11557 0.79451   4
  -9  -4   1 5.25067 2.02914   2
   9  -4  -1 2.44955 1.95348   2
  -9  -4   1 4.58887 0.77597   4
   9  -4  -1 5.06045 1.54479   4
   9  -4  -1 7.79145 1.77018   3
  -9   4   1 6.36459 1.53079   3
   9   4  -1 7.95431 2.13896   2
  -9   4   1 3.23994 1.97348   2
   9   4  -1 2.09884 2.18982   2
  -9   4   1 6.16149 1.68739   4
   9   4  -1 2.64626 1.46252   3
  -9   4   1 2.26117 2.00927   2
  -8  -4   1 -0.1081 0.63241   4
  -8  -4   1 0.57240 0.66531   4
   8  -4  -1 1.46066 1.45832   3
   8  -4  -1 1.76635 1.94041   2
   8  -4  -1 -1.1678 1.70421   2
  -8  -4   1 -1.1537 1.72243   2
   8  -4  -1 3.31513 1.41956   4
  -8  -4   1 -1.5403 1.56452   2
   8   4  -1 -1.4105 1.86579   2
  -8   4   1 0.78340 1.77823   2
   8   4  -1 -0.3944 1.81326   2
   8   4  -1 2.07430 1.31602   3
  -8   4   1 -1.0196 1.29334   3
  -8   4   1 0.29386 1.51691   4
  -8   4   1 1.67493 1.78189   2
   7  -4  -1 291.357 9.36917   2
   7  -4  -1 295.615 9.49538   2
   7  -4  -1 277.484 8.75081   4
  -7  -4   1 298.622 9.32429   2
  -7  -4   1 287.683 9.37034   2
  -7  -4   1 280.942 8.14350   4
   7  -4  -1 289.288 8.76515   3
  -7   4   1 285.329 8.84276   4
  -7   4   1 282.585 9.35356   2
  -7   4   1 282.572 8.67301   3
  -7   4   1 291.349 9.41780   2
   7   4  -1 289.159 9.43906   2
   7   4  -1 287.102 9.42862   2
   7   4  -1 286.126 8.61642   3
   6  -4  -1 0.27106 1.23012   4
  -6  -4   1 -1.3510 1.59822   2
  -6  -4   1 0.65720 1.55590   2
   6  -4  -1 1.82918 1.22817   3
  -6  -4   1 0.65548 0.66605   4
   6  -4  -1 1.30064 1.73389   2
   6  -4  -1 -1.9526 1.44696   2
   6   4  -1 1.50065 1.71317   2
   6   4  -1 0.00782 1.09676   3
  -6   4   1 0.39254 1.41381   4
  -6   4   1 0.65782 1.63513   2
  -6   4   1 -3.2718 1.10973   3
  -6   4   1 2.03460 1.72069   2
   6   4  -1 3.02846 1.80872   2
  -5  -4   1 679.179 19.5992   2
   5  -4  -1 680.234 19.0027   3
  -5  -4   1 659.055 19.5150   2
   5  -4  -1 666.010 19.5891   2
  -5  -4   1 664.819 18.6660   4
   5  -4  -1 676.413 19.1277   4
   5  -4  -1 681.777 19.6610   2
   5   4  -1 686.744 19.6424   2
  -5   4   1 693.125 19.1997   4
  -5   4   1 672.852 18.9611   3
   5   4  -1 665.883 18.9248   3
   5   4  -1 655.562 18.6833   4
   5   4  -1 683.648 18.9556   3
  -5   4   1 690.174 19.6180   2
  -5   4   1 673.892 19.5880   2
   5   4  -1 691.731 19.6831   2
   4  -4  -1 386.794 11.5568   4
  -4  -4   1 409.414 12.0825   2
  -4  -4   1 386.645 11.1515   4
  -4  -4   1 390.841 11.9769   2
   4  -4  -1 400.888 12.0277   2
   4  -4  -1 383.987 12.0490   2
   4  -4  -1 386.874 11.3914   3
  -4   4   1 401.824 11.3818   3
   4   4  -1 387.990 12.0274   2
   4   4  -1 392.142 11.3567   3
   4   4  -1 439.695 11.2198   4
  -4   4   1 399.921 12.0495   2
  -4   4   1 389.507 12.0326   2
  -4   4   1 400.635 11.6016   4
   3  -4  -1 414.507 12.7773   2
   3  -4  -1 431.909 12.1608   3
   3  -4  -1 434.095 12.8653   2
   3  -4  -1 423.404 12.3333   4
  -3  -4   1 422.097 12.7383   2
  -3  -4   1 417.358 12.7869   2
  -3  -4   1 440.214 12.0400   4
   3   4  -1 427.800 12.8296   2
   3   4  -1 448.635 12.9186   2
  -3   4   1 440.496 12.8276   2
  -3   4   1 423.067 12.1233   3
  -3   4   1 442.484 12.8455   2
   3   4  -1 421.853 12.1531   3
   3   4  -1 418.065 12.0534   4
  -3   4   1 418.129 12.3798   4
   2  -4  -1 6.53094 1.74379   2
  -2  -4   1 10.2623 1.10683   4
  -2  -4   1 9.04371 1.74650   2
   2  -4  -1 8.07943 1.68890   2
  -2  -4   1 10.9044 1.72404   2
  -2  -4   1 9.78018 1.19106   3
   2  -4  -1 9.74224 1.07931   3
   2   4  -1 9.90588 1.81247   2
  -2   4   1 8.44671 1.42599   4
  -2   4   1 7.55510 1.04363   3
   2   4  -1 11.7725 1.88558   2
  -2   4   1 9.09319 1.75571   2
   2   4  -1 9.40403 1.09944   4
   2   4  -1 10.0901 1.19707   3
  -2   4   1 8.25765 1.74661   2
   1  -4  -1 6.37276 0.96288   3
  -1  -4   1 10.1650 1.80329   2
   1  -4  -1 9.67494 1.28489   4
  -1  -4   1 6.56939 1.11668   3
   1  -4  -1 5.69677 1.74642   2
   1  -4  -1 7.56732 1.70448   2
  -1  -4   1 8.04113 1.70094   2
   1   4  -1 8.37121 1.80635   2
  -1   4   1 7.87442 1.72316   2
   1   4  -1 10.4662 1.87052   2
  -1   4   1 9.17819 1.00720   3
   1   4  -1 8.46939 1.20764   4
  -1   4   1 7.08807 1.77999   2
  -1   4   1 9.61887 1.37788   4
   1   4  -1 7.56016 1.14804   3
   0  -4   1 785.866 21.6380   3
   0  -4   1 780.875 21.6680   4
   0  -4   1 778.628 22.2042   2
   0  -4  -1 801.713 21.7041   4
   0  -4   1 791.398 22.1862   2
   0  -4  -1 760.876 21.4891   3
   0  -4  -1 769.873 22.2076   2
   0  -4  -1 771.938 22.1698   2
   0   4  -1 772.811 21.6134   3
   0   4   1 790.231 22.2319   2
   0   4   1 780.292 21.7125   4
   0   4   1 793.243 22.2172   2
   0   4  -1 769.514 22.1947   2
   0   4  -1 773.136 21.6864   4
   0   4  -1 777.864 22.2203   2
   0   4   1 776.924 21.4858   3
  -1  -4  -1 204.293 6.71061   2
   1  -4   1 203.928 6.19264   4
   1  -4   1 200.750 6.78295   2
  -1  -4  -1 201.720 6.07398   4
   1  -4   1 203.805 6.73750   2
   1  -4   1 204.340 6.14164   3
  -1  -4  -1 198.113 6.74360   2
  -1  -4  -1 197.963 5.89810   3
   1   4   1 194.586 6.77232   2
  -1   4  -1 205.307 6.81501   2
  -1   4  -1 201.114 6.76267   2
  -1   4  -1 197.706 6.19145   4
   1   4   1 208.699 6.16489   4
  -1   4  -1 200.767 6.10335   3
   1   4   1 196.239 5.89208   3
   1   4   1 197.608 6.75439   2
  -2  -4  -1 4.05732 1.04423   4
   2  -4   1 3.05534 1.21741   4
  -2  -4  -1 1.73518 1.60297   2
   2  -4   1 1.51565 1.65632   2
   2  -4   1 1.95536 1.09490   3
  -2  -4  -1 3.35870 1.59534   2
   2  -4   1 2.21155 1.56211   2
   2   4   1 2.79321 0.87820   3
   2   4   1 3.07257 1.65971   2
   2   4   1 1.16296 1.65672   2
  -2   4  -1 3.86687 1.68059   2
  -2   4  -1 2.55662 1.15733   3
  -2   4  -1 2.34991 1.27106   4
   2   4   1 3.90617 1.10281   4
  -2   4  -1 -0.1669 1.67124   2
  -3  -4  -1 347.506 10.6731   2
  -3  -4  -1 337.298 9.88654   4
   3  -4   1 345.088 10.6282   2
   3  -4   1 335.083 10.1055   4
  -3  -4  -1 340.667 10.5953   2
   3  -4   1 347.851 10.7223   2
   3  -4   1 357.734 10.0967   3
  -3   4  -1 343.526 10.1953   4
   3   4   1 348.854 10.6982   2
   3   4   1 345.822 9.82721   3
  -3   4  -1 357.569 10.7235   2
   3   4   1 350.241 10.6825   2
  -3   4  -1 348.965 10.0534   3
  -3   4  -1 334.724 10.6501   2
   3   4   1 342.034 9.91743   4
   4  -4   1 34.2567 2.17762   4
  -4  -4  -1 33.3741 2.79473   2
  -4  -4  -1 32.1749 1.72116   4
   4  -4   1 30.2614 2.95527   2
   4  -4   1 25.5878 2.63979   2
   4  -4   1 29.5775 2.21087   3
  -4  -4  -1 26.9061 2.59851   2
   4   4   1 28.3635 2.85051   2
   4   4   1 30.8978 2.85184   2
   4   4   1 28.5079 1.75770   3
   4   4   1 28.8315 1.82891   4
   4   4   1 29.4887 1.77823   3
  -4   4  -1 30.2478 2.89589   2
  -4   4  -1 28.3724 2.09359   3
  -4   4  -1 22.3247 2.36006   2
  -4   4  -1 32.0474 2.28233   4
   5  -4   1 119.727 5.00031   2
  -5  -4  -1 113.386 4.84889   2
   5  -4   1 119.953 4.29186   4
   5  -4   1 123.034 4.28208   3
   5  -4   1 124.125 4.92680   2
  -5  -4  -1 116.949 3.84202   4
  -5  -4  -1 126.569 5.04732   2
  -5   4  -1 117.329 4.25166   3
  -5   4  -1 129.059 4.43727   4
   5   4   1 120.543 3.96814   3
   5   4   1 114.430 3.88080   4
   5   4   1 114.579 4.93734   2
   5   4   1 115.361 4.97701   2
  -5   4  -1 117.464 4.94364   2
  -5   4  -1 117.021 5.02129   2
   6  -4   1 303.405 9.52780   2
  -6  -4  -1 284.498 8.35789   4
  -6  -4  -1 292.207 9.48487   2
   6  -4   1 290.303 8.80608   3
   6  -4   1 295.610 9.39816   2
  -6  -4  -1 296.880 9.41939   2
   6  -4   1 286.241 8.80729   4
  -6   4  -1 289.568 8.78231   3
  -6   4  -1 295.768 9.44561   2
   6   4   1 262.900 9.30024   2
   6   4   1 285.577 8.53441   3
   6   4   1 291.004 9.46805   2
  -6   4  -1 284.237 8.89661   4
  -6   4  -1 297.986 9.54041   2
  -7  -4  -1 105.210 3.49566   4
   7  -4   1 114.021 4.90500   2
  -7  -4  -1 103.259 4.77540   2
   7  -4   1 102.090 4.05301   4
   7  -4   1 100.945 4.69146   2
  -7  -4  -1 102.072 4.65598   2
   7  -4   1 106.368 4.25617   3
  -7   4  -1 103.528 4.01131   3
   7   4   1 101.524 4.73362   2
  -7   4  -1 107.441 4.19751   4
  -7   4  -1 111.443 4.87461   2
   7   4   1 99.1878 4.81170   2
   7   4   1 106.616 3.85622   3
  -7   4  -1 111.250 4.89256   2
  -8  -4  -1 12.8706 1.17957   4
  -8  -4  -1 14.9191 1.42765   4
  -8  -4  -1 12.1016 2.30753   2
   8  -4   1 17.7946 1.97975   3
   8  -4   1 13.5521 2.35633   2
   8  -4   1 14.6355 1.82913   4
   8  -4   1 15.4881 2.30608   2
   8   4   1 12.1471 1.56240   3
  -8   4  -1 10.1310 2.26846   2
   8   4   1 13.4602 2.40183   2
  -8   4  -1 18.1232 1.98479   4
  -8   4  -1 14.6179 2.34189   2
   8   4   1 12.2744 2.25933   2
  -8   4  -1 15.1392 1.79967   3
  -9  -4  -1 27.2407 1.75062   4
  -9  -4  -1 26.8895 1.77344   4
   9  -4   1 28.1096 2.86000   2
   9  -4   1 30.4101 3.02980   2
   9  -4   1 25.4042 2.46385   4
  -9  -4  -1 27.5240 2.88949   2
   9  -4   1 30.3047 2.89976   3
  -9   4  -1 34.6000 2.76857   4
  -9   4  -1 26.2063 2.47900   3
  -9   4  -1 25.6966 2.84102   2
   9   4   1 30.1586 2.40813   3
   9   4   1 27.4486 2.97754   2
  -9   4  -1 27.4312 2.87259   2
   9   4   1 32.5205 2.99559   2
 -10  -4  -1 109.706 3.64405   4
  10  -4   1 104.187 5.38779   2
  10  -4   1 101.435 5.14564   2
 -10  -4  -1 118.053 5.47801   2
 -10  -4  -1 102.215 3.60589   4
  10  -4   1 97.1555 4.62180   3
  10  -4   1 106.155 4.33964   4
  10   4   1 104.887 4.25522   3
 -10   4  -1 104.288 4.49721   3
 -10   4  -1 111.021 5.48132   2
  10   4   1 98.2658 5.23351   2
 -10   4  -1 104.252 5.38069   2
  10   4   1 91.0837 5.31985   2
 -10   4  -1 111.740 4.66328   4
  11  -4   1 -0.3276 1.94937   3
  11  -4   1 -0.6564 2.42074   2
 -11  -4  -1 0.20404 1.02699   4
 -11  -4  -1 -0.2064 0.97070   4
 -11  -4  -1 0.16308 2.27595   2
  11  -4   1 2.56926 2.29519   2
  11  -4   1 -0.4756 1.63241   4
 -11  -4  -1 -1.0743 2.06331   2
 -11   4  -1 -1.9189 1.84804   4
  11   4   1 -0.0102 2.32728   2
 -11   4  -1 -1.7641 2.18085   2
  11   4   1 1.59958 1.67605   3
 -11   4  -1 -0.7217 2.30320   2
  11   4   1 0.48351 2.47099   2
 -11   4  -1 3.79436 1.78909   3
  12  -4   1 185.817 7.75325   2
  12  -4   1 167.503 7.50056   2
 -12  -4  -1 178.587 7.36688   2
 -12  -4  -1 179.139 5.68887   4
 -12  -4  -1 180.058 5.69943   4
 -12  -4  -1 174.842 6.31643   3
  12  -4   1 186.826 6.88996   3
 -12  -4  -1 183.414 7.63777   2
  12   4   1 184.640 6.53873   3
  12   4   1 174.250 7.51687   2
  12   4   1 186.129 7.90487   2
 -12   4  -1 185.681 7.66223   2
 -12   4  -1 180.693 7.57964   2
 -12   4  -1 183.009 6.66738   4
  13  -4   1 26.4752 3.64086   2
 -13  -4  -1 32.2888 2.14773   4
  13  -4   1 30.2096 3.49641   2
 -13  -4  -1 31.7467 2.14312   4
  13  -4   1 39.1362 3.64903   3
 -13  -4  -1 32.9082 3.49010   2
 -13  -4  -1 35.0323 3.69994   2
 -13  -4  -1 31.5038 2.60512   3
 -13   4  -1 29.1079 3.68587   2
 -13   4  -1 34.2146 3.02851   4
  13   4   1 34.7054 2.93402   3
  13   4   1 38.3109 3.78793   2
  13   4   1 29.7910 3.73873   2
 -13   4  -1 32.5393 3.65148   2
 -14  -4  -1 123.880 4.45951   4
  14  -4   1 134.049 5.87893   3
 -14  -4  -1 121.636 6.57659   2
  14  -4   1 132.987 6.83817   2
  14  -4   1 123.417 6.59641   2
 -14  -4  -1 131.526 4.49623   4
  14   4   1 122.525 5.59021   3
  14   4   1 133.632 7.12910   2
 -14   4  -1 138.430 5.72171   4
 -14   4  -1 140.311 6.96179   2
  14   4   1 123.575 6.50874   2
 -15  -4  -1 6.24112 2.96326   2
 -15  -4  -1 5.36658 1.34959   4
  15  -4   1 4.26715 2.55050   3
 -15  -4  -1 4.28715 1.26675   4
  15  -4   1 0.24310 2.66858   2
 -15   4  -1 9.42803 3.29025   2
  15   4   1 5.08176 3.31731   2
  15   4   1 3.27344 2.91684   2
 -15   4  -1 2.04588 2.39183   4
  15   4   1 3.60175 2.31589   3
  16  -4   1 40.3515 3.72369   3
 -16  -4  -1 36.0154 2.36140   4
 -16  -4  -1 35.2180 2.42221   4
 -16  -4  -1 40.8739 4.33078   2
  16  -4   1 31.0997 3.91296   2
  16  -4   1 40.2142 4.55424   2
 -16   4  -1 37.9750 4.22935   2
  16   4   1 23.3579 4.10521   2
 -16   4  -1 40.7475 3.52684   4
  16   4   1 32.9123 3.16182   3
  16   4   1 37.8260 4.14543   2
 -17  -4  -1 -1.0628 1.14464   4
  17  -4   1 6.00332 2.95583   3
 -17  -4  -1 1.34879 1.32530   4
  17  -4   1 2.34366 3.23445   2
 -17  -4  -1 -2.7272 2.90910   2
  17   4   1 -0.2348 3.36875   2
 -17   4  -1 0.05409 3.08254   2
 -17   4  -1 0.03656 2.51893   4
  17   4   1 -1.1244 2.40200   3
 -18  -4  -1 3.71112 1.39953   4
  18  -4   1 -1.0625 2.76716   3
 -18  -4  -1 1.84254 1.23889   4
 -18  -4  -1 2.39968 3.21060   2
  18  -4   1 4.08738 3.51599   2
 -18   4  -1 -0.7977 3.10312   2
 -18   4  -1 3.03348 2.73548   4
  18   4   1 4.51500 2.79990   3
  19  -4   1 -7.0804 3.28580   2
 -19  -4  -1 0.49360 1.20291   4
  19  -4   1 -5.4198 2.84578   3
 -19  -4  -1 1.50071 1.38529   4
 -19  -4  -1 -3.2385 3.17489   2
 -19   4  -1 6.68112 3.55653   2
 -19   4  -1 -3.7441 2.66638   4
  19   4   1 0.43767 2.63886   3
  19   4   1 5.18051 3.88521   2
  20  -4   1 -5.0690 2.95105   3
 -20  -4  -1 2.68098 1.46287   4
  20  -4   1 -2.2215 3.64585   2
 -20  -4  -1 6.68858 3.70708   2
  20   4   1 0.59235 3.82799   2
  20   4   1 4.64566 3.03859   3
 -20   4  -1 0.19002 2.86457   4
 -20   4  -1 -0.5643 3.44582   2
  21  -4   1 25.7738 4.93656   2
 -21  -4  -1 19.7324 1.93253   4
 -21  -4  -1 28.5871 4.73894   2
  21  -4   1 31.3986 4.28344   3
 -21   4  -1 28.7133 3.67803   4
  21   4   1 27.3934 3.76340   3
  21   4   1 33.0682 5.17305   2
 -21   4  -1 24.2373 4.43397   2
 -22  -4  -1 103.297 10.3449   2
  22  -4   1 95.9791 6.80880   3
 -22  -4  -1 87.4899 3.78240   4
  22  -4   1 94.1870 8.22253   2
 -22   4  -1 89.3496 10.1824   2
  22   4   1 94.0917 6.16739   3
 -22   4  -1 91.7784 5.97795   4
  22   4   1 99.9505 8.36161   2
  23  -4   1 -3.0894 4.07666   2
  23  -4   1 -0.7099 3.47404   3
  23   4   1 -0.7124 3.27886   3
  23   4   1 -5.4026 4.07945   2
 -23   4  -1 1.22964 3.20751   4
  23  -5  -1 7.21128 4.39144   2
  23  -5  -1 4.78356 3.63993   3
 -23   5   1 9.80649 3.38070   4
  23   5  -1 9.68261 3.65606   3
  23   5  -1 12.4707 4.75577   2
  22  -5  -1 12.3205 4.46513   2
  22  -5  -1 9.69284 3.77632   3
  22   5  -1 10.2109 4.53691   2
  22   5  -1 9.38684 3.40085   3
 -22   5   1 4.64833 3.27039   4
  21  -5  -1 8.48600 3.50167   3
 -21  -5   1 9.30312 3.79796   2
  21  -5  -1 8.97788 4.41806   2
 -21   5   1 5.87267 3.67503   2
  21   5  -1 11.4178 3.22418   3
  21   5  -1 4.53747 4.26903   2
 -21   5   1 7.75738 3.19197   4
  20  -5  -1 -3.2203 3.76257   2
 -20  -5   1 5.13791 3.51112   2
  20  -5  -1 3.83806 3.26373   3
 -20   5   1 8.46831 3.67584   2
 -20   5   1 -1.7430 2.78171   4
  20   5  -1 4.49019 4.11180   2
  20   5  -1 1.39678 2.79671   3
  19  -5  -1 41.2201 5.16665   2
 -19  -5   1 36.9441 1.59765   4
 -19  -5   1 40.8992 1.60854   4
 -19  -5   1 48.6223 4.92349   2
  19  -5  -1 36.5366 4.09807   3
 -19   5   1 32.1115 4.42732   2
  19   5  -1 29.0071 4.97072   2
 -19   5   1 38.6344 3.84700   4
  19   5  -1 30.4809 3.59731   3
  18  -5  -1 9.83774 3.18423   3
 -18  -5   1 9.61512 0.93834   4
  18  -5  -1 12.1954 4.03800   2
 -18  -5   1 8.49932 3.39000   2
 -18  -5   1 10.2597 0.93482   4
 -18   5   1 10.5894 3.52724   2
  18   5  -1 10.7026 4.06992   2
 -18   5   1 8.08126 2.92719   4
 -17  -5   1 16.9130 1.38581   4
  17  -5  -1 11.7572 3.36484   2
 -17  -5   1 20.1775 3.62712   2
  17  -5  -1 15.8470 3.94419   2
  17  -5  -1 13.0283 3.04082   3
 -17  -5   1 17.2012 1.37623   4
 -17   5   1 21.6414 3.28018   4
  17   5  -1 19.7000 4.20393   2
 -17   5   1 15.9920 3.52668   2
  17   5  -1 17.3155 3.60786   2
  17   5  -1 13.8826 2.91156   3
  16  -5  -1 2.43982 3.34657   2
 -16  -5   1 5.15676 3.08100   2
 -16  -5   1 6.24801 0.94119   4
 -16  -5   1 5.14792 0.90925   4
  16  -5  -1 1.38120 2.85424   2
  16  -5  -1 5.88027 2.69184   3
 -16   5   1 8.52147 3.19998   2
 -16   5   1 3.20219 2.54266   4
  16   5  -1 -1.2783 3.22330   2
  16   5  -1 4.09196 2.45955   3
  16   5  -1 9.70887 3.21202   2
  15  -5  -1 97.0459 5.19479   3
 -15  -5   1 90.7608 3.19452   4
  15  -5  -1 97.2650 6.60646   2
  15  -5  -1 91.2618 5.97314   2
 -15  -5   1 97.7987 5.97665   2
 -15  -5   1 94.4162 3.20108   4
  15   5  -1 105.594 6.63937   2
 -15   5   1 94.0755 5.33638   4
  15   5  -1 98.7194 6.10262   2
 -15   5   1 103.024 6.30971   2
  15   5  -1 97.2975 4.95105   3
  14  -5  -1 78.0222 5.68167   2
 -14  -5   1 75.3984 5.25421   2
  14  -5  -1 73.0055 4.42049   3
 -14  -5   1 68.3059 2.50035   4
  14  -5  -1 64.9245 5.28570   2
 -14  -5   1 66.6834 2.50934   4
  14   5  -1 64.6184 5.79419   2
  14   5  -1 65.6442 5.37345   2
 -14   5   1 72.1493 5.36571   2
  14   5  -1 62.1774 4.24516   3
 -14   5   1 68.0518 4.38872   4
  13  -5  -1 38.7992 4.12029   2
  13  -5  -1 38.2482 3.82149   2
 -13  -5   1 35.7339 1.81660   4
 -13  -5   1 40.3562 3.84971   2
 -13  -5   1 40.9562 1.83310   4
  13  -5  -1 43.7430 3.91363   3
 -13   5   1 40.7922 3.94195   2
  13   5  -1 29.0878 3.73072   2
  13   5  -1 40.5510 3.61254   3
  13   5  -1 46.1692 4.32840   2
 -13   5   1 32.8746 3.18015   4
  12  -5  -1 286.647 9.34947   3
  12  -5  -1 275.057 10.0864   2
 -12  -5   1 260.140 9.84466   2
 -12  -5   1 280.406 10.1603   2
 -12  -5   1 278.263 7.98746   4
  12  -5  -1 289.173 10.4592   2
 -12  -5   1 272.165 7.97417   4
  12   5  -1 271.611 10.3243   2
 -12   5   1 281.030 9.30967   4
  12   5  -1 270.128 10.1240   2
 -12   5   1 282.002 10.0797   2
  12   5  -1 280.697 9.08299   3
 -12   5   1 282.532 10.2369   2
 -11  -5   1 18.7252 1.41989   4
 -11  -5   1 19.1830 1.43139   4
  11  -5  -1 8.72639 2.90682   2
  11  -5  -1 17.8688 2.95724   2
 -11  -5   1 20.3272 2.80488   2
  11  -5  -1 19.3879 2.48835   3
 -11  -5   1 16.4907 2.88728   2
 -11   5   1 23.7476 3.16279   2
  11   5  -1 19.8938 3.04936   2
  11   5  -1 21.5119 3.28522   2
 -11   5   1 18.0799 2.51979   4
 -11   5   1 21.6555 3.08276   2
  11   5  -1 21.5284 2.28894   3
 -11   5   1 21.5566 2.33165   3
 -10  -5   1 43.1772 1.85821   4
  10  -5  -1 46.5289 3.38024   3
 -10  -5   1 40.4569 3.93999   2
 -10  -5   1 35.3625 1.82377   4
  10  -5  -1 37.5376 3.13362   4
  10  -5  -1 34.2679 3.36281   2
  10  -5  -1 41.9298 3.68108   2
 -10  -5   1 45.1572 3.62371   2
 -10   5   1 42.4830 4.13337   2
 -10   5   1 42.4447 3.05250   3
  10   5  -1 33.0028 3.42172   2
  10   5  -1 43.9750 4.30837   2
  10   5  -1 44.2395 3.09993   3
 -10   5   1 50.3823 4.00063   2
 -10   5   1 46.1255 3.34485   4
  -9  -5   1 17.5270 1.38656   4
  -9  -5   1 15.0998 1.35788   4
  -9  -5   1 14.7584 2.64492   2
   9  -5  -1 17.4381 2.03059   4
   9  -5  -1 19.3113 2.66137   2
   9  -5  -1 17.3739 2.73478   2
  -9  -5   1 14.7725 2.45064   2
   9  -5  -1 14.5965 2.10974   3
   9   5  -1 21.1716 2.79088   2
  -9   5   1 15.1494 2.20746   4
  -9   5   1 18.8368 2.65563   2
   9   5  -1 13.1138 2.72944   2
   9   5  -1 14.3550 1.90561   3
  -9   5   1 14.0684 1.85230   3
  -9   5   1 16.9782 2.72453   2
   8  -5  -1 281.621 9.23800   4
  -8  -5   1 305.333 10.0826   2
   8  -5  -1 300.253 10.1854   2
  -8  -5   1 291.284 9.87219   2
   8  -5  -1 290.899 9.96127   2
  -8  -5   1 298.299 8.52012   4
   8  -5  -1 301.125 9.26806   3
  -8   5   1 293.863 9.98216   2
  -8   5   1 310.313 10.1444   2
   8   5  -1 304.285 9.11639   3
  -8   5   1 292.816 9.16144   3
  -8   5   1 303.920 9.45196   4
   8   5  -1 297.760 10.1624   2
   8   5  -1 294.260 10.0248   2
   7  -5  -1 15.5517 1.86617   3
   7  -5  -1 13.7450 2.29960   2
  -7  -5   1 13.7536 2.21422   2
   7  -5  -1 18.5944 2.59970   2
  -7  -5   1 18.3734 1.37466   4
   7  -5  -1 17.2229 1.88104   4
  -7  -5   1 15.1823 2.37043   2
   7   5  -1 13.1877 2.49602   2
  -7   5   1 16.1165 2.08048   4
  -7   5   1 19.2710 1.82549   3
   7   5  -1 15.3042 2.43290   2
   7   5  -1 16.4712 1.64258   3
   7   5  -1 13.5949 1.59028   3
  -7   5   1 13.4202 2.38180   2
  -7   5   1 16.8621 2.40515   2
  -6  -5   1 7.94188 2.02419   2
   6  -5  -1 10.4257 2.12392   2
   6  -5  -1 9.69888 2.05919   2
   6  -5  -1 9.63628 1.61217   4
  -6  -5   1 7.97185 1.92152   2
   6  -5  -1 7.13401 1.50581   3
   6   5  -1 8.74100 2.22084   2
   6   5  -1 8.09274 1.04114   4
  -6   5   1 4.00472 1.64502   4
   6   5  -1 7.34128 1.33474   3
  -6   5   1 4.37252 1.96516   2
  -6   5   1 6.91791 2.01530   2
   6   5  -1 9.75406 1.42885   3
   6   5  -1 7.89349 2.07842   2
  -6   5   1 9.32931 1.48378   3
  -5  -5   1 127.712 5.18121   2
  -5  -5   1 129.599 4.15628   4
   5  -5  -1 138.567 4.59442   3
   5  -5  -1 132.384 4.72944   4
   5  -5  -1 130.467 5.34382   2
   5  -5  -1 135.390 5.45996   2
  -5  -5   1 129.954 5.36564   2
  -5   5   1 131.087 5.35529   2
   5   5  -1 129.280 4.44873   3
   5   5  -1 133.186 4.22591   4
  -5   5   1 130.816 4.83061   4
  -5   5   1 135.373 4.50295   3
   5   5  -1 129.621 4.46749   3
   5   5  -1 122.421 5.37417   2
   5   5  -1 126.734 5.54506   2
  -5   5   1 132.124 5.40730   2
   4  -5  -1 260.422 8.04607   4
  -4  -5   1 254.402 8.59710   2
  -4  -5   1 255.656 8.66863   2
   4  -5  -1 256.527 8.63432   2
   4  -5  -1 260.252 7.84542   3
   4  -5  -1 263.786 8.74618   2
  -4  -5   1 260.184 7.61735   4
   4   5  -1 259.578 8.72432   2
  -4   5   1 270.864 7.83580   3
   4   5  -1 254.047 7.78851   3
  -4   5   1 258.708 8.12125   4
  -4   5   1 257.487 8.62195   2
   4   5  -1 267.479 8.83083   2
   4   5  -1 259.428 7.67183   4
  -4   5   1 268.247 8.76351   2
  -3  -5   1 264.359 8.73221   2
  -3  -5   1 260.642 8.64310   2
  -3  -5   1 271.212 7.76826   4
   3  -5  -1 265.569 7.85916   3
   3  -5  -1 254.316 8.62948   2
   3  -5  -1 264.533 8.10894   4
   3  -5  -1 265.740 8.76901   2
   3   5  -1 266.657 7.87210   3
  -3   5   1 259.646 8.75591   2
   3   5  -1 264.835 7.81476   4
   3   5  -1 269.879 8.82445   2
  -3   5   1 254.846 7.81261   3
  -3   5   1 270.397 8.75830   2
  -3   5   1 265.975 8.19627   4
   3   5  -1 260.197 8.67688   2
   2  -5  -1 140.705 5.53236   2
  -2  -5   1 137.420 4.51937   4
   2  -5  -1 142.220 5.40221   2
   2  -5  -1 147.063 4.53890   3
  -2  -5   1 136.734 5.42737   2
  -2  -5   1 138.677 5.33379   2
  -2  -5   1 145.960 4.61712   3
   2  -5  -1 137.353 4.79596   4
  -2   5   1 145.047 4.51251   3
   2   5  -1 136.762 5.53073   2
  -2   5   1 147.397 5.48468   2
  -2   5   1 133.282 5.43565   2
  -2   5   1 135.877 4.87853   4
   2   5  -1 136.197 4.59855   4
   2   5  -1 136.077 5.42610   2
   2   5  -1 140.965 4.58039   3
  -1  -5   1 2.25420 1.08504   3
   1  -5  -1 2.18973 1.66665   2
   1  -5  -1 3.22770 0.95297   3
  -1  -5   1 2.04673 1.04248   4
   1  -5  -1 1.99053 1.20316   4
  -1  -5   1 2.88466 1.63198   2
   1  -5  -1 2.27266 1.72793   2
  -1  -5   1 0.49684 1.70726   2
   1   5  -1 4.26329 1.83653   2
  -1   5   1 2.98502 1.32495   4
   1   5  -1 0.86314 1.16258   4
  -1   5   1 2.55803 0.94761   3
   1   5  -1 0.95307 1.02547   3
  -1   5   1 1.86537 1.70427   2
   1   5  -1 4.27575 1.87703   2
  -1   5   1 1.02570 1.72391   2
   0  -5  -1 357.719 11.3128   2
   0  -5  -1 359.014 10.5998   4
   0  -5  -1 352.345 11.2132   2
   0  -5   1 373.021 10.5452   3
   0  -5   1 364.688 10.5908   4
   0  -5   1 370.331 11.2768   2
   0  -5   1 354.511 11.2904   2
   0  -5  -1 361.992 10.3748   3
   0   5   1 375.629 11.3491   2
   0   5  -1 365.576 11.3299   2
   0   5  -1 374.966 11.3819   2
   0   5   1 358.956 10.6367   4
   0   5   1 365.600 11.3359   2
   0   5   1 365.117 10.3657   3
   0   5  -1 368.003 10.6261   4
   0   5  -1 351.635 10.4965   3
  -1  -5  -1 21.6682 1.89024   4
   1  -5   1 24.3489 2.28087   2
   1  -5   1 22.7554 1.90594   3
  -1  -5  -1 23.8887 2.37780   2
  -1  -5  -1 25.3269 2.35850   2
   1  -5   1 20.3392 1.88624   4
   1  -5   1 22.1713 2.29609   2
  -1  -5  -1 22.5733 1.61739   3
   1   5   1 25.9582 2.06944   4
  -1   5  -1 20.7251 1.87398   3
  -1   5  -1 24.6209 2.42271   2
   1   5   1 22.6229 2.37537   2
  -1   5  -1 23.0146 2.14056   4
  -1   5  -1 23.2763 2.34984   2
   1   5   1 25.0838 2.40134   2
   1   5   1 22.0359 1.59769   3
   2  -5   1 53.8405 2.66099   3
   2  -5   1 56.5300 3.34406   2
   2  -5   1 53.5306 2.67827   4
  -2  -5  -1 54.6717 3.31362   2
   2  -5   1 59.3538 3.45904   2
  -2  -5  -1 52.4110 2.52178   4
  -2  -5  -1 56.2746 3.45702   2
   2   5   1 55.2831 3.44021   2
  -2   5  -1 59.9080 3.50589   2
  -2   5  -1 55.1517 2.60268   3
   2   5   1 54.4375 3.51598   2
  -2   5  -1 57.1988 3.58141   2
  -2   5  -1 52.9257 2.88370   4
   2   5   1 58.4513 2.32804   3
   2   5   1 53.5518 2.59075   4
  -3  -5  -1 322.073 10.0275   2
   3  -5   1 308.736 9.31366   3
   3  -5   1 313.783 9.41944   4
   3  -5   1 317.029 10.0769   2
   3  -5   1 307.892 9.98371   2
  -3  -5  -1 320.733 10.1263   2
  -3  -5  -1 308.701 9.14195   4
   3   5   1 310.163 9.20182   4
   3   5   1 309.919 10.0465   2
  -3   5  -1 308.863 10.0899   2
   3   5   1 311.262 9.05170   3
  -3   5  -1 308.090 9.46575   4
  -3   5  -1 325.411 10.1702   2
  -3   5  -1 313.592 9.28665   3
  -4  -5  -1 132.281 4.27888   4
  -4  -5  -1 132.182 5.46990   2
   4  -5   1 129.039 4.57023   3
   4  -5   1 131.605 5.29702   2
   4  -5   1 126.831 5.38954   2
   4  -5   1 127.048 4.66472   4
  -4  -5  -1 128.787 5.23961   2
  -4   5  -1 133.223 4.76665   4
   4   5   1 134.974 5.53187   2
   4   5   1 131.633 4.22524   3
  -4   5  -1 128.778 5.40844   2
  -4   5  -1 136.173 5.48254   2
   4   5   1 129.134 4.36083   4
   4   5   1 118.269 5.25323   2
   4   5   1 125.522 4.23314   3
  -4   5  -1 130.312 4.48083   3
   5  -5   1 85.9392 4.37224   2
   5  -5   1 90.9936 3.69687   4
  -5  -5  -1 89.7025 4.50850   2
   5  -5   1 83.7830 4.41406   2
  -5  -5  -1 89.3507 4.26774   2
  -5  -5  -1 84.4619 3.18561   4
   5  -5   1 90.6138 3.71109   3
   5   5   1 90.2259 3.32064   3
   5   5   1 90.2230 3.30462   3
   5   5   1 83.1522 4.55590   2
   5   5   1 95.3047 4.51027   2
   5   5   1 94.6030 3.31787   4
  -5   5  -1 92.9193 3.66165   3
  -5   5  -1 88.1099 3.83433   4
  -5   5  -1 83.4558 4.45304   2
  -5   5  -1 94.2522 4.59537   2
  -6  -5  -1 538.172 15.8953   4
   6  -5   1 582.238 17.0937   2
   6  -5   1 566.740 16.3358   3
   6  -5   1 566.583 16.4072   4
  -6  -5  -1 565.318 17.0997   2
   6  -5   1 579.966 17.1785   2
  -6  -5  -1 550.750 16.9663   2
  -6   5  -1 557.394 17.0288   2
   6   5   1 558.347 17.0417   2
   6   5   1 588.519 17.1885   2
  -6   5  -1 565.022 16.4689   4
   6   5   1 564.818 16.0346   3
   6   5   1 562.131 16.0432   3
  -6   5  -1 557.706 16.2589   3
  -6   5  -1 593.751 17.1901   2
  -7  -5  -1 67.3275 3.97873   2
   7  -5   1 67.5757 4.31623   2
   7  -5   1 63.4802 3.35546   4
   7  -5   1 70.3533 4.22126   2
  -7  -5  -1 64.4396 2.68330   4
  -7  -5  -1 66.2578 4.22603   2
   7   5   1 78.3470 4.59788   2
   7   5   1 69.4459 4.19885   2
  -7   5  -1 72.6939 4.34175   2
  -7   5  -1 65.6618 4.28628   2
  -7   5  -1 73.0090 3.61855   4
  -7   5  -1 67.1402 3.41176   3
   7   5   1 75.3254 3.09011   3
   8  -5   1 84.9713 4.86905   2
   8  -5   1 81.8010 4.52149   2
   8  -5   1 84.3738 3.97921   3
  -8  -5  -1 67.2965 4.22366   2
  -8  -5  -1 75.8544 2.95526   4
  -8  -5  -1 75.2116 4.60508   2
   8  -5   1 74.3382 3.67459   4
   8   5   1 81.3302 4.71348   2
  -8   5  -1 73.4198 4.60263   2
  -8   5  -1 81.7996 3.80469   3
   8   5   1 79.5892 4.71809   2
  -8   5  -1 87.0428 4.07184   4
   8   5   1 78.0351 3.42968   3
  -8   5  -1 83.6854 4.74664   2
  -9  -5  -1 154.274 4.98741   4
   9  -5   1 153.610 6.58814   2
   9  -5   1 149.364 5.78011   4
  -9  -5  -1 159.537 4.97992   4
  -9  -5  -1 156.120 6.50154   2
  -9  -5  -1 163.843 6.73454   2
   9  -5   1 161.332 6.89965   2
   9  -5   1 156.725 5.89283   3
   9   5   1 156.577 5.49437   3
  -9   5  -1 160.201 6.64330   2
  -9   5  -1 155.985 5.92383   4
   9   5   1 169.406 6.96579   2
  -9   5  -1 159.094 6.83989   2
  -9   5  -1 150.714 5.69442   3
   9   5   1 148.388 6.70758   2
 -10  -5  -1 14.8117 1.35678   4
  10  -5   1 15.7888 2.39337   3
  10  -5   1 15.9131 2.78426   2
 -10  -5  -1 16.7781 1.38716   4
 -10  -5  -1 9.67686 2.48239   2
  10  -5   1 12.9615 2.90157   2
 -10  -5  -1 14.6681 2.88019   2
  10  -5   1 16.1285 2.48794   4
 -10   5  -1 15.2312 2.88397   2
 -10   5  -1 15.1372 2.13925   3
 -10   5  -1 17.2366 2.45414   4
  10   5   1 15.1106 2.92720   2
  10   5   1 14.9600 1.97463   3
  10   5   1 13.3630 3.05226   2
 -10   5  -1 15.6684 2.97234   2
 -11  -5  -1 128.052 6.46629   2
  11  -5   1 137.346 5.72406   3
  11  -5   1 135.583 6.61742   2
 -11  -5  -1 121.920 5.97931   2
  11  -5   1 131.917 6.30769   2
 -11  -5  -1 138.551 4.39865   4
 -11  -5  -1 126.913 4.33841   4
  11   5   1 136.323 6.74265   2
 -11   5  -1 130.462 6.35246   2
  11   5   1 127.851 6.45955   2
  11   5   1 121.652 5.09110   3
 -11   5  -1 129.944 6.43152   2
 -11   5  -1 131.263 5.53371   4
  12  -5   1 131.004 6.76829   2
 -12  -5  -1 132.909 4.44113   4
 -12  -5  -1 134.207 6.30885   2
  12  -5   1 133.365 5.69316   3
 -12  -5  -1 130.622 6.71603   2
 -12  -5  -1 128.908 4.39405   4
  12  -5   1 132.007 6.44885   2
 -12   5  -1 138.877 5.75492   4
  12   5   1 132.900 6.86933   2
 -12   5  -1 128.581 6.60825   2
  12   5   1 130.288 5.36834   3
 -12   5  -1 129.107 6.46970   2
  12   5   1 124.528 6.52473   2
 -13  -5  -1 4.73916 2.86241   2
 -13  -5  -1 8.30603 1.32963   4
  13  -5   1 9.34173 3.20476   2
  13  -5   1 9.97478 2.69127   3
  13  -5   1 6.95122 2.99654   2
 -13  -5  -1 10.7281 1.30509   4
  13   5   1 21.2134 3.46958   2
 -13   5  -1 9.60531 3.18693   2
  13   5   1 11.6750 2.33481   3
  13   5   1 12.5052 3.37889   2
 -13   5  -1 10.9181 2.58293   4
 -14  -5  -1 125.416 4.17656   4
  14  -5   1 127.934 5.78330   3
  14  -5   1 107.473 6.25732   2
 -14  -5  -1 119.843 6.65289   2
 -14  -5  -1 115.378 4.13145   4
  14  -5   1 133.837 7.12248   2
 -14   5  -1 121.980 6.64575   2
 -14   5  -1 117.954 5.61811   4
  14   5   1 122.461 5.40175   3
  14   5   1 112.538 6.48894   2
  14   5   1 103.314 6.67763   2
 -15  -5  -1 88.1510 3.42084   4
  15  -5   1 96.8664 6.51501   2
  15  -5   1 87.2709 5.20273   3
 -15  -5  -1 83.2776 3.37508   4
 -15  -5  -1 89.1551 6.06761   2
  15  -5   1 89.5341 6.01005   2
  15   5   1 91.4444 4.85589   3
  15   5   1 92.5725 6.64509   2
 -15   5  -1 82.3465 5.18097   4
  15   5   1 88.5772 6.07660   2
 -15   5  -1 88.4242 6.18876   2
 -16  -5  -1 33.5974 2.23277   4
  16  -5   1 37.0649 3.74551   3
  16  -5   1 26.3470 5.86460   2
  16  -5   1 36.3787 4.51219   2
 -16  -5  -1 34.3887 2.17968   4
 -16  -5  -1 35.0978 4.29446   2
  16   5   1 31.9082 4.49125   2
  16   5   1 37.1091 3.36590   3
 -16   5  -1 31.3705 3.53120   4
 -16   5  -1 34.1572 4.34513   2
 -17  -5  -1 -1.7871 3.08425   2
  17  -5   1 1.87414 2.82164   3
 -17  -5  -1 0.66822 1.08387   4
  17  -5   1 1.20590 3.45354   2
 -17  -5  -1 0.95602 1.18879   4
 -17   5  -1 -1.9713 3.13830   2
  17   5   1 0.77964 3.54060   2
  17   5   1 1.75965 2.47536   3
 -17   5  -1 3.22774 2.72005   4
 -18  -5  -1 17.8552 1.51597   4
 -18  -5  -1 19.7808 1.64765   4
  18  -5   1 21.5744 4.40375   2
 -18  -5  -1 21.0658 3.96539   2
  18  -5   1 19.4841 3.65156   3
 -18   5  -1 15.5068 3.94245   2
 -18   5  -1 14.3217 3.24365   4
  18   5   1 16.8073 3.02817   3
  18   5   1 13.5844 4.20807   2
 -19  -5  -1 25.9512 2.50135   4
 -19  -5  -1 25.2161 2.15647   4
  19  -5   1 24.4364 4.68124   2
  19  -5   1 20.6409 3.77693   3
 -19  -5  -1 42.5264 4.85618   2
 -19   5  -1 23.9378 4.33731   2
  19   5   1 24.7942 4.83088   2
  19   5   1 27.4917 3.41785   3
 -19   5  -1 29.3449 3.70923   4
 -20  -5  -1 2.13887 1.20894   4
  20  -5   1 0.37021 3.81515   2
  20  -5   1 -0.2361 3.20946   3
 -20  -5  -1 0.91670 3.73802   2
  20   5   1 0.47681 3.91430   2
 -20   5  -1 2.50487 3.71765   2
  20   5   1 2.13360 2.99339   3
 -20   5  -1 3.22293 3.09298   4
 -21  -5  -1 8.35879 4.10008   2
 -21  -5  -1 6.52308 2.04519   4
  21  -5   1 2.57123 4.19100   2
  21  -5   1 10.3576 3.68741   3
  21   5   1 5.81138 3.21679   3
 -21   5  -1 6.92968 3.27654   4
 -21   5  -1 5.47423 3.94375   2
  21   5   1 10.5609 4.51801   2
  22  -5   1 12.2956 4.81481   2
  22  -5   1 7.32148 3.70538   3
  22   5   1 11.4597 4.47913   2
 -22   5  -1 8.64363 3.48241   4
  22   5   1 7.16788 3.18023   3
  22  -6  -1 32.4114 5.22091   2
  22  -6  -1 32.2257 4.49369   3
 -22   6   1 35.2275 4.40931   4
  22   6  -1 34.2777 4.00143   3
  22   6  -1 33.0342 5.55917   2
  21  -6  -1 -4.8010 3.33339   3
  21  -6  -1 4.46524 4.01594   2
  21   6  -1 -3.7127 3.91079   2
  21   6  -1 -0.6140 2.90345   3
 -21   6   1 -1.8495 3.08723   4
  20  -6  -1 34.0757 5.01845   2
 -20  -6   1 24.3872 4.31521   2
  20  -6  -1 29.0723 4.06895   3
 -20   6   1 24.5539 3.84371   4
  20   6  -1 32.5642 3.77871   3
  20   6  -1 28.0407 5.05402   2
 -20   6   1 32.4899 4.69221   2
 -19  -6   1 4.23561 3.43350   2
  19  -6  -1 6.08141 3.31079   3
  19  -6  -1 -1.6922 3.67689   2
  19   6  -1 7.34765 4.31445   2
  19   6  -1 4.26323 2.97733   3
 -19   6   1 4.20233 3.13879   4
 -19   6   1 -4.5938 3.37463   2
  18  -6  -1 2.61672 3.76251   2
  18  -6  -1 6.69095 3.25743   3
 -18  -6   1 0.38793 3.33070   2
 -18   6   1 9.51252 3.24881   4
 -18   6   1 6.91003 3.65463   2
  18   6  -1 4.98856 2.85705   3
  18   6  -1 5.10944 4.07720   2
  17  -6  -1 35.0728 4.70062   2
  17  -6  -1 38.2276 3.93197   3
 -17  -6   1 40.4522 4.42972   2
  17   6  -1 36.6880 4.91838   2
  17   6  -1 38.6823 3.60049   3
 -17   6   1 33.0103 4.36010   2
 -17   6   1 35.4432 3.80164   4
 -16  -6   1 0.74260 0.48196   4
 -16  -6   1 0.66393 3.01263   2
  16  -6  -1 -1.2887 2.67211   3
 -16  -6   1 0.57660 0.54321   4
  16  -6  -1 -0.3924 2.88986   2
  16  -6  -1 0.56505 3.36712   2
  16   6  -1 -0.6108 3.43861   2
  16   6  -1 -5.1776 2.91198   2
  16   6  -1 1.81557 2.37615   3
 -16   6   1 4.49661 3.29229   2
 -16   6   1 2.76236 2.77341   4
  15  -6  -1 5.12872 3.41135   2
 -15  -6   1 1.11736 0.66711   4
 -15  -6   1 1.51382 0.64996   4
  15  -6  -1 3.99622 2.72591   3
 -15  -6   1 1.06744 2.86040   2
  15  -6  -1 0.31635 2.82940   2
 -15   6   1 4.33604 3.30471   2
 -15   6   1 -3.3355 2.51415   4
  15   6  -1 0.47318 2.23414   3
  15   6  -1 4.17044 3.17611   2
  15   6  -1 -4.5774 3.15773   2
  14  -6  -1 17.0775 3.33826   2
 -14  -6   1 8.53973 3.07026   2
 -14  -6   1 10.1949 0.91945   4
 -14  -6   1 10.4177 0.90745   4
  14  -6  -1 8.38223 2.65146   3
  14  -6  -1 6.71284 3.33537   2
  14   6  -1 9.13440 3.28486   2
 -14   6   1 11.8391 2.78256   4
 -14   6   1 8.37974 3.21780   2
  14   6  -1 7.36423 3.61538   2
  14   6  -1 4.30074 2.39532   3
 -13  -6   1 26.6583 1.52899   4
  13  -6  -1 25.0432 3.54278   2
  13  -6  -1 29.0292 3.89615   2
 -13  -6   1 27.9827 1.53178   4
  13  -6  -1 25.2533 3.00101   3
 -13  -6   1 24.8363 3.57021   2
  13   6  -1 29.2123 2.73495   3
  13   6  -1 28.8466 3.79359   2
  13   6  -1 34.2513 4.14251   2
 -13   6   1 30.6626 3.20325   4
 -13   6   1 27.5222 3.73550   2
  12  -6  -1 80.9494 5.38094   2
 -12  -6   1 75.0137 5.27976   2
  12  -6  -1 77.7328 4.36699   3
  12  -6  -1 73.4525 5.62454   2
 -12  -6   1 72.5350 2.67281   4
 -12  -6   1 75.6158 2.69059   4
 -12   6   1 72.0119 5.41919   2
  12   6  -1 81.1035 4.18876   3
 -12   6   1 77.6521 4.60105   4
  12   6  -1 81.2136 5.96505   2
  12   6  -1 72.6612 5.34372   2
 -11  -6   1 46.2348 3.97159   2
  11  -6  -1 39.5966 3.58962   3
  11  -6  -1 36.4650 3.95583   2
 -11  -6   1 41.0468 1.95609   4
 -11  -6   1 44.5441 1.99411   4
  11  -6  -1 51.3216 4.56453   2
 -11  -6   1 47.9742 4.30583   2
 -11   6   1 50.8050 4.58632   2
  11   6  -1 39.8224 4.17997   2
 -11   6   1 45.4038 3.82186   4
  11   6  -1 41.3227 4.06552   2
 -11   6   1 45.2862 4.13760   2
  11   6  -1 47.4592 3.41273   3
 -10  -6   1 130.444 6.27924   2
  10  -6  -1 116.530 6.11231   2
  10  -6  -1 138.956 6.57370   2
 -10  -6   1 119.849 5.91196   2
  10  -6  -1 123.893 5.20175   3
 -10  -6   1 122.717 3.94855   4
 -10  -6   1 124.866 3.97705   4
  10   6  -1 119.885 4.88543   3
 -10   6   1 124.442 5.43202   4
 -10   6   1 128.863 6.41972   2
  10   6  -1 125.160 5.00066   3
  10   6  -1 106.314 6.41073   2
 -10   6   1 120.651 4.88398   3
 -10   6   1 119.100 6.00068   2
  10   6  -1 119.994 6.16580   2
  -9  -6   1 427.796 13.9797   2
  -9  -6   1 451.503 14.2200   2
   9  -6  -1 455.531 14.4032   2
   9  -6  -1 429.911 14.1064   2
   9  -6  -1 447.770 13.2934   3
  -9  -6   1 433.468 12.3837   4
   9   6  -1 430.412 13.0051   3
   9   6  -1 420.563 14.1545   2
  -9   6   1 427.252 14.1240   2
  -9   6   1 448.821 14.2165   2
   9   6  -1 453.844 14.4132   2
  -9   6   1 424.377 13.1088   3
  -9   6   1 447.909 13.5039   4
  -8  -6   1 59.4066 2.44918   4
   8  -6  -1 52.8349 3.36946   4
  -8  -6   1 54.7288 3.91908   2
   8  -6  -1 62.4518 4.40387   2
   8  -6  -1 54.1213 3.48984   3
   8  -6  -1 54.7706 4.43427   2
  -8  -6   1 69.7625 4.59275   2
  -8   6   1 53.7750 3.16215   3
   8   6  -1 58.1750 4.41083   2
   8   6  -1 58.1447 3.18565   3
  -8   6   1 59.2140 3.88156   4
   8   6  -1 60.8729 3.26622   3
  -8   6   1 62.3649 4.43775   2
   8   6  -1 61.7475 4.83743   2
  -8   6   1 56.7364 4.34479   2
   7  -6  -1 23.5259 2.98496   2
   7  -6  -1 27.7873 2.59247   3
  -7  -6   1 22.9562 2.73508   2
  -7  -6   1 23.9270 1.69583   4
   7  -6  -1 24.6808 2.85875   2
   7  -6  -1 22.6676 2.23540   4
  -7  -6   1 27.6644 3.07702   2
   7   6  -1 19.1254 1.85511   3
  -7   6   1 25.1652 3.04063   2
  -7   6   1 23.6883 2.50559   4
   7   6  -1 26.0763 3.00627   2
  -7   6   1 27.1167 2.13692   3
   7   6  -1 15.2014 2.92188   2
   7   6  -1 19.6538 1.85828   4
   7   6  -1 20.2398 1.93274   3
  -7   6   1 24.6293 2.86699   2
   6  -6  -1 101.498 5.31658   2
  -6  -6   1 97.5153 5.11423   2
  -6  -6   1 97.6824 4.77980   2
   6  -6  -1 104.750 4.10444   3
   6  -6  -1 99.9434 4.99696   2
   6  -6  -1 99.8970 4.29924   4
  -6  -6   1 102.870 3.53708   4
  -6   6   1 102.205 4.53920   4
  -6   6   1 107.243 5.26444   2
   6   6  -1 101.206 5.23877   2
  -6   6   1 96.3076 5.10583   2
   6   6  -1 98.4747 3.93670   3
  -6   6   1 104.313 4.03406   3
   6   6  -1 104.682 5.37808   2
   6   6  -1 103.621 3.96230   3
   6   6  -1 98.9776 3.64109   4
  -5  -6   1 17.6670 1.39699   4
   5  -6  -1 18.7431 2.50191   2
   5  -6  -1 19.6805 2.61053   2
   5  -6  -1 14.0706 1.67021   3
  -5  -6   1 20.1795 2.47550   2
  -5  -6   1 19.3412 2.61435   2
   5  -6  -1 20.0912 2.01609   4
   5   6  -1 18.4683 1.63737   3
  -5   6   1 19.3484 2.66156   2
  -5   6   1 22.1707 2.22244   4
  -5   6   1 15.4771 2.48662   2
  -5   6   1 17.4830 1.66503   3
   5   6  -1 19.1585 1.55034   4
   5   6  -1 19.3215 2.64773   2
   4  -6  -1 8.03344 1.45013   3
  -4  -6   1 8.25303 2.20746   2
  -4  -6   1 10.6552 2.13301   2
   4  -6  -1 7.64291 2.08035   2
  -4  -6   1 5.91480 1.15479   4
   4  -6  -1 9.04076 2.26000   2
   4  -6  -1 11.3007 1.69980   4
  -4   6   1 7.65039 2.19478   2
  -4   6   1 5.13737 1.76215   4
  -4   6   1 7.61090 1.33458   3
   4   6  -1 6.44369 2.31245   2
   4   6  -1 11.3846 2.32411   2
   4   6  -1 7.25871 1.34092   3
   4   6  -1 9.15407 1.34313   4
  -4   6   1 4.76174 2.14069   2
  -3  -6   1 168.395 6.42995   2
   3  -6  -1 167.524 5.48532   3
   3  -6  -1 160.980 6.41035   2
   3  -6  -1 167.839 6.57425   2
  -3  -6   1 167.032 5.40168   4
  -3  -6   1 169.046 6.52507   2
   3  -6  -1 169.527 5.74773   4
  -3   6   1 165.870 6.55291   2
  -3   6   1 177.029 6.69937   2
   3   6  -1 173.908 5.53058   4
   3   6  -1 181.781 6.75561   2
  -3   6   1 173.150 5.44882   3
   3   6  -1 154.526 6.54091   2
   3   6  -1 173.303 5.50295   3
   2  -6  -1 83.2765 3.53671   4
  -2  -6   1 83.0196 4.13654   2
  -2  -6   1 79.6398 3.17598   4
   2  -6  -1 80.1533 3.14289   3
   2  -6  -1 86.0492 4.49487   2
  -2  -6   1 82.4699 3.27698   3
   2  -6  -1 76.6346 4.11674   2
  -2  -6   1 87.4910 4.37007   2
   2   6  -1 77.3492 3.21986   3
  -2   6   1 77.7643 4.35387   2
   2   6  -1 81.0534 4.47531   2
  -2   6   1 85.2736 4.47071   2
  -2   6   1 81.4159 3.59977   4
   2   6  -1 81.7230 3.37038   4
   2   6  -1 78.1180 4.42064   2
  -2   6   1 79.8092 3.14224   3
   1  -6  -1 245.076 7.57393   4
   1  -6  -1 237.009 7.26524   3
  -1  -6   1 246.103 7.44244   4
   1  -6  -1 241.577 8.30935   2
  -1  -6   1 239.884 8.26689   2
   1  -6  -1 235.947 8.36537   2
  -1  -6   1 247.129 8.43323   2
  -1  -6   1 241.109 7.39239   3
  -1   6   1 247.231 8.47087   2
   1   6  -1 244.876 8.53034   2
  -1   6   1 247.711 7.65785   4
  -1   6   1 240.579 8.41026   2
   1   6  -1 233.509 7.35215   3
   1   6  -1 245.986 8.41856   2
  -1   6   1 245.344 7.26006   3
   1   6  -1 233.975 7.48464   4
   0  -6  -1 15.1382 2.30305   2
   0  -6   1 13.6506 2.19323   2
   0  -6  -1 16.0087 2.26244   2
   0  -6   1 15.5831 1.58423   4
   0  -6  -1 14.4955 1.57851   4
   0  -6   1 13.5377 2.27315   2
   0  -6  -1 15.2156 1.31555   3
   0  -6   1 15.3637 1.53187   3
   0   6   1 14.1987 1.74270   4
   0   6   1 14.2122 1.28233   3
   0   6  -1 12.6601 2.36722   2
   0   6   1 11.4449 2.27058   2
   0   6   1 12.7236 2.25597   2
   0   6  -1 13.3533 1.66705   4
   0   6  -1 13.3577 2.31023   2
   0   6  -1 13.1677 1.42909   3
  -1  -6  -1 39.5243 3.41530   2
   1  -6   1 38.5364 2.37769   3
  -1  -6  -1 38.2329 3.24920   2
  -1  -6  -1 35.7040 2.05644   3
   1  -6   1 39.9244 2.37355   4
   1  -6   1 38.0152 3.14685   2
  -1  -6  -1 38.3856 2.41118   4
   1  -6   1 40.7065 3.40355   2
  -1   6  -1 38.5222 3.51692   2
   1   6   1 38.6151 3.43699   2
   1   6   1 37.8451 3.44523   2
  -1   6  -1 36.1382 2.53086   4
  -1   6  -1 40.2661 2.34377   3
   1   6   1 38.0549 2.59421   4
  -1   6  -1 35.3734 3.56549   2
   1   6   1 36.0555 2.02464   3
  -2  -6  -1 19.9070 1.63411   4
  -2  -6  -1 19.3656 2.37385   2
   2  -6   1 20.7590 2.53030   2
   2  -6   1 20.5939 1.78573   3
  -2  -6  -1 15.5373 2.40489   2
   2  -6   1 15.5817 2.32665   2
   2  -6   1 21.7680 1.85273   4
  -2   6  -1 19.8698 1.98708   4
   2   6   1 20.6088 1.71597   3
  -2   6  -1 22.3555 2.60290   2
  -2   6  -1 15.3746 2.47144   2
   2   6   1 17.3987 1.67946   4
   2   6   1 19.3384 2.57691   2
   2   6   1 15.3781 2.40453   2
  -2   6  -1 18.1216 1.64631   3
  -3  -6  -1 9.66796 2.12104   2
   3  -6   1 12.9025 1.69238   4
   3  -6   1 9.15453 2.09944   2
   3  -6   1 12.0860 1.65187   3
   3  -6   1 13.1771 2.32838   2
  -3  -6  -1 13.8249 1.47961   4
  -3  -6  -1 10.4036 2.29488   2
   3   6   1 12.7130 1.31619   3
   3   6   1 11.3370 1.53850   4
  -3   6  -1 15.5386 1.66667   3
  -3   6  -1 11.6860 2.34253   2
  -3   6  -1 6.64244 1.75942   4
  -3   6  -1 14.7564 2.47233   2
   3   6   1 10.8052 2.29766   2
   4  -6   1 185.547 7.03157   2
   4  -6   1 171.374 6.77501   2
   4  -6   1 175.503 6.14964   4
   4  -6   1 185.162 6.07027   3
  -4  -6  -1 188.602 7.02938   2
  -4  -6  -1 177.712 6.86304   2
  -4  -6  -1 178.110 5.75649   4
   4   6   1 185.234 6.98797   2
  -4   6  -1 181.224 6.28514   4
   4   6   1 182.546 5.67196   3
  -4   6  -1 180.920 7.12986   2
   4   6   1 184.607 5.87839   4
   4   6   1 174.477 7.02637   2
   4   6   1 177.958 5.68362   3
  -4   6  -1 181.888 7.01522   2
  -4   6  -1 183.463 5.98009   3
   5  -6   1 36.8440 3.30206   2
  -5  -6  -1 38.9887 3.80623   2
  -5  -6  -1 33.2578 2.13486   4
   5  -6   1 29.7252 2.72193   4
   5  -6   1 31.6824 3.00921   2
  -5  -6  -1 32.3414 3.01611   2
   5  -6   1 34.4627 2.64257   3
   5   6   1 33.5447 2.21114   3
  -5   6  -1 30.8755 3.11552   2
  -5   6  -1 34.3155 3.24429   2
   5   6   1 34.4271 2.33266   4
  -5   6  -1 37.6528 2.95347   4
   5   6   1 37.0539 3.26236   2
   5   6   1 31.3699 2.17818   3
   5   6   1 40.8957 3.79018   2
  -5   6  -1 30.4550 2.56927   3
   6  -6   1 40.4056 3.77448   2
   6  -6   1 41.9982 4.08770   2
  -6  -6  -1 39.7184 3.47899   2
  -6  -6  -1 41.4044 3.99233   2
  -6  -6  -1 40.0382 2.23348   4
   6  -6   1 44.5117 2.92109   4
   6  -6   1 35.3512 2.93884   3
   6   6   1 41.7571 4.26191   2
  -6   6  -1 42.4027 3.20328   4
   6   6   1 45.8586 2.50058   3
   6   6   1 41.1109 2.47848   3
   6   6   1 42.4192 2.51311   4
  -6   6  -1 40.3509 2.85363   3
  -6   6  -1 42.7704 3.99324   2
  -6   6  -1 40.3567 3.86376   2
   6   6   1 38.2084 3.92128   2
  -7  -6  -1 152.338 5.05549   4
  -7  -6  -1 155.551 6.50580   2
   7  -6   1 159.878 5.76396   3
   7  -6   1 157.870 6.79377   2
   7  -6   1 156.495 5.72613   4
  -7  -6  -1 165.016 6.80635   2
   7  -6   1 158.272 6.54974   2
  -7   6  -1 141.407 6.54708   2
   7   6   1 155.093 5.29458   3
  -7   6  -1 159.293 6.87698   2
   7   6   1 158.083 6.84098   2
   7   6   1 151.288 5.28705   3
  -7   6  -1 165.346 5.96755   4
   7   6   1 151.307 6.61400   2
  -7   6  -1 152.572 5.66699   3
  -8  -6  -1 27.3253 3.05410   2
  -8  -6  -1 26.5853 3.25207   2
   8  -6   1 28.6052 3.19545   2
  -8  -6  -1 22.8907 1.93222   4
   8  -6   1 25.5249 2.46145   3
   8  -6   1 29.6069 3.34604   2
  -8   6  -1 26.8995 2.42373   3
  -8   6  -1 19.3629 3.15473   2
   8   6   1 24.3868 2.03630   3
  -8   6  -1 26.4754 3.17381   2
   8   6   1 22.5884 1.93671   3
   8   6   1 25.4501 3.15129   2
  -8   6  -1 24.0031 2.68435   4
   8   6   1 27.9298 3.35926   2
  -9  -6  -1 8.50251 2.49375   2
   9  -6   1 9.86565 2.15218   3
  -9  -6  -1 14.2887 2.95397   2
  -9  -6  -1 9.15079 1.27144   4
   9  -6   1 10.1783 2.86167   2
   9  -6   1 8.57590 2.59431   2
   9   6   1 10.8517 1.85029   3
   9   6   1 10.4523 3.08070   2
  -9   6  -1 15.4780 3.04452   2
  -9   6  -1 10.9419 1.99870   3
   9   6   1 11.8356 2.83638   2
  -9   6  -1 6.68022 2.27485   4
  -9   6  -1 9.66978 2.75167   2
  10  -6   1 154.341 7.17707   2
  10  -6   1 174.082 7.63220   2
  10  -6   1 168.739 6.50153   3
 -10  -6  -1 170.602 7.47611   2
 -10  -6  -1 157.204 7.05219   2
 -10  -6  -1 166.635 5.32550   4
 -10  -6  -1 161.380 5.28399   4
  10   6   1 163.940 7.67270   2
 -10   6  -1 171.591 7.43513   2
 -10   6  -1 160.820 6.57485   4
  10   6   1 170.341 5.93494   3
 -10   6  -1 172.405 7.60032   2
  10   6   1 161.592 7.30124   2
  11  -6   1 16.1761 3.40219   2
  11  -6   1 32.4734 3.62437   2
 -11  -6  -1 24.6134 1.95677   4
 -11  -6  -1 28.6942 3.34574   2
 -11  -6  -1 31.8858 3.66307   2
  11  -6   1 29.0528 2.99331   3
 -11  -6  -1 29.5617 2.05716   4
 -11   6  -1 29.2398 3.08475   4
  11   6   1 25.4026 3.52860   2
 -11   6  -1 30.6224 3.57495   2
 -11   6  -1 32.1672 3.75855   2
  11   6   1 31.5154 2.57037   3
  11   6   1 29.2793 3.90834   2
 -12  -6  -1 0.48980 1.09782   4
  12  -6   1 2.34844 2.61042   2
 -12  -6  -1 1.98090 2.76275   2
  12  -6   1 -7.7569 2.59393   2
  12  -6   1 -3.4998 2.18494   3
 -12  -6  -1 0.61620 1.04354   4
  12   6   1 -0.5030 2.75788   2
  12   6   1 0.21014 1.81991   3
  12   6   1 3.83185 3.22665   2
 -12   6  -1 -2.4835 2.77654   2
 -12   6  -1 -0.1475 2.32877   4
 -13  -6  -1 1.81988 2.95802   2
 -13  -6  -1 0.93736 1.12238   4
  13  -6   1 5.10564 3.21921   2
  13  -6   1 -1.5409 2.32064   3
 -13  -6  -1 0.34076 1.04429   4
  13  -6   1 2.95214 2.71366   2
  13   6   1 0.24670 3.19078   2
  13   6   1 2.50108 2.05401   3
  13   6   1 4.82292 3.02248   2
 -13   6  -1 3.47785 2.47094   4
 -13   6  -1 2.35858 3.10745   2
  14  -6   1 4.75429 2.99887   2
  14  -6   1 9.09105 3.49478   2
 -14  -6  -1 7.63895 1.24577   4
 -14  -6  -1 4.26635 3.12117   2
 -14  -6  -1 8.14108 1.21765   4
  14  -6   1 14.2839 2.95181   3
  14   6   1 6.78909 3.51110   2
  14   6   1 5.63199 2.33951   3
  14   6   1 7.86135 3.25774   2
 -14   6  -1 8.07112 3.40776   2
 -14   6  -1 6.97982 2.76841   4
 -15  -6  -1 -0.9469 2.95967   2
 -15  -6  -1 -1.4357 1.01676   4
  15  -6   1 -0.8888 3.26326   2
  15  -6   1 -1.5984 2.50503   3
 -15  -6  -1 -0.5690 0.99731   4
 -15   6  -1 -4.7752 2.99996   2
  15   6   1 1.65928 2.30800   3
 -15   6  -1 3.44496 2.73448   4
  15   6   1 2.00866 3.43849   2
 -16  -6  -1 3.31265 3.19361   2
 -16  -6  -1 1.31985 1.00193   4
  16  -6   1 1.33787 2.72767   3
  16  -6   1 -2.1614 3.30676   2
 -16  -6  -1 1.78416 1.07288   4
 -16   6  -1 6.25683 2.92380   4
 -16   6  -1 0.41718 3.37154   2
  16   6   1 6.09203 3.78242   2
  16   6   1 1.57682 2.40055   3
 -17  -6  -1 8.17714 3.64711   2
 -17  -6  -1 14.2502 1.31412   4
  17  -6   1 15.2484 4.06917   2
 -17  -6  -1 18.1491 1.41176   4
  17  -6   1 23.7736 3.48761   3
  17   6   1 17.4109 3.02612   3
 -17   6  -1 18.8887 4.11404   2
  17   6   1 16.5002 4.34725   2
 -17   6  -1 17.3358 3.34239   4
 -18  -6  -1 4.55773 3.64885   2
 -18  -6  -1 -0.5503 0.95182   4
  18  -6   1 -2.3531 3.44606   2
 -18  -6  -1 0.56240 0.92373   4
  18  -6   1 1.04040 2.99338   3
 -18   6  -1 -0.8754 3.73292   2
 -18   6  -1 1.76472 3.06627   4
  18   6   1 -1.6798 3.82159   2
  18   6   1 -0.3404 2.63136   3
 -19  -6  -1 8.95712 3.89454   2
  19  -6   1 15.5048 4.35939   2
 -19  -6  -1 15.1551 1.43990   4
  19  -6   1 12.3384 3.56526   3
 -19   6  -1 9.22515 3.39929   4
  19   6   1 17.2682 4.66586   2
  19   6   1 15.1902 3.08597   3
 -19   6  -1 10.4664 4.10966   2
  20  -6   1 10.0694 3.71569   3
  20  -6   1 8.14194 4.37042   2
 -20  -6  -1 6.40131 3.87234   2
  20   6   1 14.7389 4.57761   2
 -20   6  -1 10.1342 4.20651   2
 -20   6  -1 15.9168 3.64551   4
  20   6   1 7.36800 2.98068   3
  21  -6   1 5.47670 3.48201   3
  21  -6   1 3.41947 4.14173   2
 -21   6  -1 3.63753 3.36408   4
  21   6   1 -1.6829 4.17954   2
  21   6   1 -1.8892 2.84493   3
  22  -6   1 6.81997 3.92491   3
  22  -6   1 -1.2559 4.00270   2
  22   6   1 8.10120 3.30609   3
 -22   6  -1 4.47422 3.44096   4
  22   6   1 6.50360 4.41801   2
  21  -7  -1 2.57202 3.47739   3
  21  -7  -1 0.01681 4.13150   2
  21   7  -1 5.02236 4.59042   2
 -21   7   1 0.45224 3.34944   4
  21   7  -1 -1.5525 2.82731   3
  20  -7  -1 -0.6766 4.00468   2
  20  -7  -1 2.97184 3.47479   3
  20   7  -1 5.61753 4.44319   2
 -20   7   1 4.79059 3.35401   4
  20   7  -1 3.22242 2.87861   3
  19  -7  -1 11.5442 4.40729   2
  19  -7  -1 8.47186 3.52553   3
 -19  -7   1 11.6991 3.95786   2
  19   7  -1 9.81179 4.47504   2
 -19   7   1 11.8277 3.50854   4
  19   7  -1 7.84283 2.88028   3
 -19   7   1 3.81634 3.88917   2
 -18  -7   1 50.6137 5.15312   2
  18  -7  -1 59.9376 5.91890   2
  18  -7  -1 52.6276 4.77784   3
  18   7  -1 58.3526 4.86685   3
 -18   7   1 65.6088 5.59918   4
  18   7  -1 47.6328 5.76411   2
 -18   7   1 56.4104 5.59680   2
 -17  -7   1 4.27134 3.39596   2
  17  -7  -1 10.5626 3.94393   2
  17  -7  -1 4.12190 3.12402   3
  17   7  -1 12.2999 4.22695   2
  17   7  -1 4.35736 2.65247   3
 -17   7   1 6.91098 3.26320   4
 -17   7   1 3.17822 3.58949   2
  16  -7  -1 -2.1262 2.74547   3
 -16  -7   1 2.07855 3.14334   2
  16  -7  -1 2.65444 3.56082   2
  16   7  -1 1.95608 2.55375   3
 -16   7   1 -0.5431 2.94308   4
  16   7  -1 0.68009 3.72968   2
 -16   7   1 3.37717 3.45260   2
 -15  -7   1 4.46774 3.20597   2
  15  -7  -1 10.0126 3.58175   2
  15  -7  -1 1.62215 2.64248   3
  15  -7  -1 3.56324 3.50370   2
 -15   7   1 4.68774 2.94780   4
  15   7  -1 0.14922 3.69772   2
 -15   7   1 2.24522 3.42102   2
  15   7  -1 5.64383 2.44386   3
 -14  -7   1 -0.2403 0.59851   4
  14  -7  -1 1.51122 2.68412   3
 -14  -7   1 0.84674 3.05319   2
  14  -7  -1 3.06737 2.97548   2
 -14  -7   1 0.46118 0.60472   4
  14  -7  -1 -2.4049 3.17903   2
 -14   7   1 2.24163 3.23403   2
  14   7  -1 1.08589 2.28759   3
 -14   7   1 -0.9816 2.69194   4
  14   7  -1 -3.1221 3.41414   2
  14   7  -1 1.13817 3.08687   2
 -13  -7   1 47.5060 1.98984   4
  13  -7  -1 51.5402 4.36147   3
 -13  -7   1 46.2566 4.53602   2
 -13  -7   1 48.4918 1.97478   4
  13  -7  -1 50.8944 5.14303   2
  13  -7  -1 46.6697 4.68930   2
 -13   7   1 54.0066 4.77947   4
  13   7  -1 61.6007 5.42017   2
 -13   7   1 49.8929 4.67822   2
  13   7  -1 52.8755 3.92228   3
  13   7  -1 44.3841 4.84506   2
  12  -7  -1 43.6916 4.24163   2
 -12  -7   1 45.9858 4.27176   2
  12  -7  -1 43.4224 3.93492   3
 -12  -7   1 41.6223 1.92373   4
 -12  -7   1 36.8864 1.86433   4
  12  -7  -1 35.1820 4.23411   2
  12   7  -1 41.3146 4.34984   2
  12   7  -1 41.3792 3.59055   3
  12   7  -1 42.2876 4.62353   2
 -12   7   1 43.2187 4.35676   2
 -12   7   1 40.7044 3.69439   4
 -11  -7   1 1.44084 2.72414   2
 -11  -7   1 1.49405 0.90323   4
 -11  -7   1 0.80929 0.92436   4
  11  -7  -1 1.18061 2.88121   2
  11  -7  -1 -0.1585 2.16272   3
  11  -7  -1 -2.2056 2.47099   2
  11   7  -1 -1.7069 1.75597   3
  11   7  -1 -0.8697 2.74445   2
  11   7  -1 2.15973 1.95871   3
 -11   7   1 -2.8460 2.25725   4
  11   7  -1 -0.5668 3.08052   2
 -11   7   1 -1.5560 2.79868   2
  10  -7  -1 25.0114 2.72941   3
 -10  -7   1 28.8910 1.80693   4
  10  -7  -1 28.9273 3.82568   2
 -10  -7   1 29.4078 3.62914   2
  10  -7  -1 31.6625 3.66656   2
 -10   7   1 26.8588 3.07937   4
  10   7  -1 28.8322 3.91283   2
  10   7  -1 24.6493 2.39730   3
 -10   7   1 26.0175 3.66848   2
  10   7  -1 25.0201 2.36879   3
  10   7  -1 33.0300 3.76896   2
  -9  -7   1 10.6810 2.93935   2
  -9  -7   1 11.4739 1.23238   4
   9  -7  -1 9.11225 2.71544   2
   9  -7  -1 9.91126 3.05502   2
   9  -7  -1 10.5678 2.28226   3
  -9  -7   1 9.73288 2.59547   2
   9   7  -1 10.3407 1.88325   3
  -9   7   1 8.29610 3.00827   2
   9   7  -1 14.6928 3.33483   2
   9   7  -1 10.5991 2.03914   3
   9   7  -1 14.2696 3.14894   2
  -9   7   1 9.33288 1.91386   3
  -9   7   1 13.5074 2.56801   4
  -9   7   1 11.8912 2.94119   2
  -8  -7   1 -0.7080 1.00059   4
   8  -7  -1 2.24500 2.36573   2
  -8  -7   1 -1.4050 2.13090   2
   8  -7  -1 1.52496 2.66437   2
   8  -7  -1 -0.3314 1.84683   3
  -8  -7   1 -3.8735 2.32289   2
  -8   7   1 4.39384 2.81181   2
  -8   7   1 0.77105 1.67842   3
  -8   7   1 -0.1240 2.39704   2
   8   7  -1 1.09105 2.92728   2
   8   7  -1 2.10935 1.72367   3
   8   7  -1 -3.7779 2.42699   2
   8   7  -1 -0.4040 1.51623   3
  -8   7   1 0.51224 2.22618   4
   7  -7  -1 73.5708 5.21688   2
   7  -7  -1 72.5926 4.71350   2
  -7  -7   1 68.8449 2.99205   4
   7  -7  -1 75.1236 3.82955   3
  -7  -7   1 73.4270 4.56177   2
  -7  -7   1 69.3791 4.87092   2
   7   7  -1 72.5507 3.52094   3
   7   7  -1 78.4519 3.64158   3
  -7   7   1 73.0242 3.61181   3
  -7   7   1 83.3698 4.48324   4
   7   7  -1 73.5640 3.24861   4
   7   7  -1 73.7785 5.09011   2
  -7   7   1 71.8324 4.99292   2
  -7   7   1 72.5303 4.97707   2
   7   7  -1 74.9643 5.28116   2
   6  -7  -1 44.7472 4.46381   2
   6  -7  -1 37.8198 3.62117   4
   6  -7  -1 51.0689 3.14863   3
  -6  -7   1 47.0228 4.01722   2
  -6  -7   1 47.0114 2.43897   4
   6  -7  -1 47.0608 4.19029   2
  -6  -7   1 47.8835 4.17658   2
  -6   7   1 44.1315 2.92623   3
  -6   7   1 47.6169 4.34877   2
   6   7  -1 43.4484 4.42627   2
   6   7  -1 47.0068 2.87627   3
  -6   7   1 48.2565 3.73489   4
   6   7  -1 43.7506 2.69480   4
  -6   7   1 43.9837 4.48323   2
   6   7  -1 48.4802 2.92790   3
   6   7  -1 47.1683 4.02306   2
  -5  -7   1 51.2657 4.17169   2
   5  -7  -1 48.7280 2.98587   3
  -5  -7   1 44.8349 2.45868   4
   5  -7  -1 36.9999 3.15398   4
   5  -7  -1 44.1951 3.88019   2
   5  -7  -1 47.8304 4.29717   2
  -5  -7   1 45.1407 3.85923   2
  -5   7   1 46.1515 4.31750   2
  -5   7   1 39.3842 3.66493   2
   5   7  -1 42.9939 4.31671   2
   5   7  -1 45.2292 2.72782   4
  -5   7   1 50.9581 2.82993   3
   5   7  -1 45.6848 2.81522   3
  -5   7   1 48.9043 3.43801   4
  -4  -7   1 264.627 9.29129   2
  -4  -7   1 238.263 9.04910   2
   4  -7  -1 253.316 9.18716   2
   4  -7  -1 258.448 8.02101   3
  -4  -7   1 253.897 7.84605   4
   4  -7  -1 250.856 9.32891   2
   4  -7  -1 247.773 8.31728   4
  -4   7   1 253.095 9.38278   2
   4   7  -1 258.697 7.97768   3
  -4   7   1 262.897 9.32327   2
  -4   7   1 259.021 8.48987   4
   4   7  -1 258.816 7.98451   4
  -4   7   1 259.286 7.98508   3
   4   7  -1 261.251 9.35262   2
   4   7  -1 279.423 9.60236   2
  -3  -7   1 60.5039 4.12627   2
  -3  -7   1 64.8042 4.31852   2
   3  -7  -1 53.8818 3.25538   4
   3  -7  -1 60.3159 4.31155   2
   3  -7  -1 64.0100 3.00934   3
   3  -7  -1 66.8431 4.24748   2
  -3  -7   1 57.8886 2.85592   4
  -3   7   1 62.6478 4.61886   2
  -3   7   1 60.5671 2.92311   3
   3   7  -1 57.9563 4.54939   2
  -3   7   1 59.7704 3.50804   4
  -3   7   1 60.6629 4.43429   2
   3   7  -1 55.4605 4.29019   2
   3   7  -1 57.6741 2.92592   3
   3   7  -1 58.6831 3.11044   4
  -2  -7   1 6.17005 2.36644   2
  -2  -7   1 10.0517 2.29045   2
   2  -7  -1 7.47944 1.69349   4
   2  -7  -1 7.62791 2.33025   2
   2  -7  -1 14.4105 2.68379   2
  -2  -7   1 9.31144 1.55926   4
   2  -7  -1 12.1632 1.54579   3
  -2   7   1 12.0464 2.65549   2
  -2   7   1 9.00733 2.00187   4
   2   7  -1 10.7722 1.73867   4
   2   7  -1 11.6578 2.58572   2
   2   7  -1 8.14107 1.47299   3
  -2   7   1 10.9718 1.44002   3
  -2   7   1 12.3892 2.57127   2
   2   7  -1 8.43031 2.59983   2
   1  -7  -1 346.753 11.4927   2
  -1  -7   1 338.583 10.4124   4
  -1  -7   1 335.850 11.3633   2
  -1  -7   1 353.078 11.5579   2
   1  -7  -1 350.783 11.6391   2
  -1  -7   1 350.735 10.3785   3
   1  -7  -1 355.727 10.2689   3
   1  -7  -1 341.469 10.5270   4
  -1   7   1 346.491 11.5826   2
   1   7  -1 357.014 10.6002   4
  -1   7   1 349.375 11.5779   2
   1   7  -1 359.744 11.7678   2
  -1   7   1 352.649 10.2426   3
   1   7  -1 348.039 11.6384   2
  -1   7   1 349.562 10.6861   4
   1   7  -1 338.392 10.3378   3
   0  -7   1 291.230 8.83466   3
   0  -7  -1 288.095 8.64783   3
   0  -7   1 278.718 8.91783   4
   0  -7  -1 282.473 9.84909   2
   0  -7  -1 293.026 8.93675   4
   0  -7   1 289.207 9.98551   2
   0  -7  -1 288.981 10.0944   2
   0  -7   1 284.073 9.90030   2
   0   7  -1 293.386 10.1249   2
   0   7   1 298.903 8.65329   3
   0   7  -1 286.257 10.1154   2
   0   7   1 300.522 10.1652   2
   0   7  -1 289.417 8.80434   3
   0   7   1 287.664 9.98764   2
   1  -7   1 243.482 7.93106   4
   1  -7   1 237.982 8.78127   2
  -1  -7  -1 254.433 9.11427   2
  -1  -7  -1 241.989 8.83930   2
   1  -7   1 248.573 7.80907   3
  -1  -7  -1 246.506 7.81612   4
   1  -7   1 254.071 8.98449   2
   1   7   1 247.275 7.56097   3
  -1   7  -1 254.353 8.11665   4
   1   7   1 256.057 9.10102   2
  -1   7  -1 246.722 7.78182   3
  -1   7  -1 243.690 9.10613   2
   1   7   1 252.391 9.02250   2
   1   7   1 269.703 8.08252   4
  -1   7  -1 252.798 9.07584   2
   2  -7   1 169.556 6.99474   2
   2  -7   1 172.495 7.14759   2
  -2  -7  -1 175.365 7.02680   2
   2  -7   1 185.941 6.00609   3
  -2  -7  -1 181.455 7.26040   2
   2  -7   1 172.615 6.02040   4
  -2  -7  -1 165.483 5.83707   4
  -2   7  -1 174.160 5.91369   3
   2   7   1 173.185 6.06453   4
  -2   7  -1 183.498 7.39230   2
   2   7   1 177.449 5.63846   3
  -2   7  -1 184.864 6.34928   4
  -2   7  -1 175.753 7.21169   2
   2   7   1 187.635 7.42768   2
   2   7   1 175.903 7.22377   2
   3  -7   1 44.1286 3.07309   4
   3  -7   1 48.7436 4.23023   2
   3  -7   1 42.8351 2.90254   3
   3  -7   1 46.7370 3.72778   2
  -3  -7  -1 49.4942 4.22994   2
  -3  -7  -1 46.1382 3.96870   2
  -3  -7  -1 45.9574 2.64641   4
   3   7   1 46.8983 2.94834   4
  -3   7  -1 51.0895 3.43727   4
  -3   7  -1 42.3000 2.80222   3
  -3   7  -1 49.4199 4.25258   2
  -3   7  -1 43.8452 4.44829   2
   3   7   1 47.7782 2.47321   3
   3   7   1 35.2151 3.47249   2
   4  -7   1 -1.6170 1.50416   3
   4  -7   1 -0.5642 2.05327   2
  -4  -7  -1 -0.4113 2.13732   2
   4  -7   1 -0.7917 1.61267   4
  -4  -7  -1 0.67096 1.31514   4
  -4  -7  -1 -1.6215 2.33200   2
   4  -7   1 0.83471 2.33788   2
  -4   7  -1 -0.5142 1.54570   3
   4   7   1 -0.5150 1.20260   3
  -4   7  -1 1.27271 1.96570   4
  -4   7  -1 -0.1091 2.48469   2
   4   7   1 1.92339 2.62780   2
   4   7   1 0.44437 2.32739   2
   4   7   1 0.56251 1.54187   4
   4   7   1 0.29371 1.18171   3
  -4   7  -1 0.23204 2.31455   2
   5  -7   1 256.947 9.32559   2
  -5  -7  -1 252.338 9.34384   2
  -5  -7  -1 248.397 7.68470   4
   5  -7   1 239.363 8.12027   4
   5  -7   1 252.963 8.12315   3
  -5  -7  -1 242.691 8.97892   2
   5  -7   1 244.089 9.01492   2
  -5   7  -1 252.756 9.26683   2
   5   7   1 243.541 7.84986   4
   5   7   1 240.416 7.63033   3
  -5   7  -1 251.433 9.33817   2
   5   7   1 243.470 9.22955   2
   5   7   1 246.194 9.30736   2
  -5   7  -1 239.168 7.97492   3
  -5   7  -1 258.898 8.52721   4
   5   7   1 254.335 7.65700   3
  -6  -7  -1 128.097 6.01317   2
   6  -7   1 128.491 5.12961   3
   6  -7   1 113.401 5.92776   2
   6  -7   1 133.256 6.47499   2
  -6  -7  -1 134.262 6.35175   2
  -6  -7  -1 117.447 4.46354   4
  -6   7  -1 125.027 6.33025   2
   6   7   1 120.800 6.26686   2
   6   7   1 121.860 4.67339   4
  -6   7  -1 126.599 4.99784   3
   6   7   1 130.211 6.59064   2
  -6   7  -1 139.475 6.64050   2
   6   7   1 121.742 4.56775   3
  -6   7  -1 127.335 5.52931   4
   6   7   1 123.414 4.59219   3
   7  -7   1 5.64509 2.83101   2
   7  -7   1 8.63509 2.57569   2
  -7  -7  -1 6.54209 2.80900   2
  -7  -7  -1 6.34518 1.38464   4
  -7  -7  -1 2.72686 2.33290   2
   7  -7   1 10.1353 2.13514   3
  -7   7  -1 3.97848 2.66394   2
  -7   7  -1 8.32731 2.93948   2
   7   7   1 8.58659 3.02936   2
   7   7   1 7.71317 1.58031   3
   7   7   1 8.31275 2.82683   2
  -7   7  -1 12.8394 2.01441   3
   7   7   1 7.15137 1.61630   3
  -7   7  -1 6.18753 2.38398   4
   8  -7   1 43.3958 3.45481   3
   8  -7   1 46.3077 4.16480   2
  -8  -7  -1 44.8813 3.99682   2
  -8  -7  -1 35.7426 2.34264   4
  -8  -7  -1 34.8047 3.49696   2
   8  -7   1 42.0653 3.77509   2
  -8   7  -1 37.0810 3.28097   4
   8   7   1 38.9274 2.77059   3
  -8   7  -1 36.0437 3.14965   3
  -8   7  -1 31.3051 3.78473   2
  -8   7  -1 37.5451 3.79215   2
   8   7   1 42.4848 4.09107   2
   8   7   1 34.8341 3.78124   2
   8   7   1 42.9687 2.87946   3
   9  -7   1 -0.2607 2.45760   2
  -9  -7  -1 0.74801 1.15323   4
   9  -7   1 -1.1069 2.62061   2
  -9  -7  -1 1.37897 2.38779   2
   9  -7   1 0.49545 2.05346   3
  -9  -7  -1 -1.6088 2.57022   2
   9   7   1 0.35922 2.90524   2
   9   7   1 0.79377 1.63036   3
  -9   7  -1 -0.5767 2.51718   2
  -9   7  -1 1.03247 2.35509   4
  -9   7  -1 -3.2724 2.76075   2
   9   7   1 -1.5670 1.52807   3
   9   7   1 -0.5665 2.68360   2
 -10  -7  -1 39.7873 4.11779   2
 -10  -7  -1 33.0459 3.84999   2
  10  -7   1 35.2555 3.15633   3
  10  -7   1 41.7024 3.98109   2
 -10  -7  -1 38.2141 2.27007   4
  10  -7   1 37.5478 4.07925   2
  10   7   1 28.6975 4.02830   2
  10   7   1 35.2611 3.04461   3
 -10   7  -1 34.5962 4.08180   2
 -10   7  -1 34.0948 3.33735   4
  10   7   1 31.0138 3.87721   2
  10   7   1 34.7088 3.00010   3
 -11  -7  -1 5.43487 3.09208   2
  11  -7   1 4.26868 3.15282   2
 -11  -7  -1 4.74709 1.22282   4
  11  -7   1 3.14291 2.71754   2
 -11  -7  -1 3.82224 1.27075   4
  11  -7   1 1.20395 2.36796   3
  11   7   1 3.28251 1.92521   3
 -11   7  -1 7.03941 2.63998   4
  11   7   1 2.86944 2.96110   2
  11   7   1 4.90586 1.93242   3
  11   7   1 -0.1253 3.16199   2
 -11   7  -1 7.00493 3.34728   2
 -12  -7  -1 29.2597 3.96461   2
  12  -7   1 32.7118 3.88918   2
 -12  -7  -1 30.8063 2.13153   4
 -12  -7  -1 28.2366 2.06214   4
  12  -7   1 28.4470 4.06125   2
  12  -7   1 36.2792 3.36796   3
  12   7   1 23.1162 3.82900   2
  12   7   1 29.3151 2.69286   3
 -12   7  -1 33.9558 3.53994   4
 -12   7  -1 38.0808 4.32798   2
  12   7   1 29.8171 4.24241   2
  12   7   1 28.5232 2.65154   3
 -13  -7  -1 25.1664 1.94314   4
 -13  -7  -1 24.4479 3.93077   2
  13  -7   1 29.6874 3.43096   3
  13  -7   1 30.9367 4.15201   2
 -13  -7  -1 25.7267 2.03197   4
  13   7   1 18.1763 4.16691   2
  13   7   1 26.6684 2.81277   3
 -13   7  -1 20.5996 3.94457   2
 -13   7  -1 32.4985 3.53624   4
 -14  -7  -1 36.9621 2.09871   4
 -14  -7  -1 34.4624 4.39745   2
  14  -7   1 41.9046 3.77223   3
 -14  -7  -1 38.8652 2.23268   4
  14  -7   1 45.2099 4.73335   2
 -14   7  -1 44.1899 4.65322   2
  14   7   1 35.9695 4.78634   2
  14   7   1 38.3099 3.76131   3
 -14   7  -1 35.4692 3.82244   4
 -15  -7  -1 11.8685 3.68135   2
 -15  -7  -1 11.1481 1.26188   4
  15  -7   1 13.2303 3.91604   2
 -15  -7  -1 12.1342 1.20272   4
  15  -7   1 10.9853 3.14902   3
 -15   7  -1 12.4731 3.24259   4
 -15   7  -1 5.17738 3.67035   2
  15   7   1 17.6347 4.20050   2
  15   7   1 11.6245 2.49939   3
 -16  -7  -1 0.96868 0.91610   4
  16  -7   1 4.99655 3.68217   2
 -16  -7  -1 3.77999 0.94475   4
 -16  -7  -1 -1.3978 3.21082   2
  16  -7   1 7.52160 3.04877   3
  16   7   1 4.62482 2.43090   3
 -16   7  -1 3.01491 3.09388   4
 -16   7  -1 1.50794 3.75990   2
  16   7   1 3.56648 3.91042   2
  17  -7   1 9.87490 4.09237   2
  17  -7   1 11.4428 3.32394   3
 -17  -7  -1 14.2457 1.33782   4
 -17  -7  -1 11.1701 3.81592   2
 -17  -7  -1 16.2664 1.39092   4
 -17   7  -1 19.7945 3.71325   4
  17   7   1 14.8784 2.76960   3
 -17   7  -1 15.6660 4.28960   2
  17   7   1 5.99115 4.16729   2
  18  -7   1 -2.0621 2.99538   3
  18  -7   1 -1.9730 3.55745   2
 -18  -7  -1 2.25189 3.49525   2
 -18   7  -1 -2.9180 3.00073   4
  18   7   1 -0.5664 2.43807   3
 -18   7  -1 5.09150 4.02393   2
  18   7   1 -0.2224 4.15036   2
  19  -7   1 2.17787 3.96690   2
  19  -7   1 2.79296 3.24461   3
 -19  -7  -1 -6.2952 3.43155   2
 -19   7  -1 -0.5593 3.85378   2
 -19   7  -1 2.61770 3.47690   4
  19   7   1 5.51584 4.36379   2
  19   7   1 -1.2059 2.54638   3
  20  -7   1 4.60460 3.47617   3
  20  -7   1 -0.4113 4.01332   2
 -20   7  -1 -6.5726 3.30293   4
  20   7   1 2.59930 2.77893   3
  20   7   1 -6.7221 3.84437   2
  21  -7   1 -0.9494 4.02515   2
  21  -7   1 -4.9038 3.39758   3
  21   7   1 -1.6078 2.85538   3
 -21   7  -1 0.29881 3.46234   4
  21   7   1 4.99045 4.47075   2
  20  -8  -1 9.47104 4.32650   2
  20  -8  -1 9.43387 3.67728   3
  20   8  -1 4.90155 2.86858   3
  20   8  -1 4.24985 4.64146   2
 -20   8   1 7.70334 3.71243   4
  19  -8  -1 12.6984 4.43363   2
  19  -8  -1 11.7948 3.66400   3
 -19   8   1 10.9621 3.80178   4
  19   8  -1 12.2307 3.04792   3
  19   8  -1 19.0392 5.00283   2
  18  -8  -1 4.36178 3.94913   2
 -18  -8   1 3.88109 3.62724   2
  18  -8  -1 3.37139 3.23588   3
  18   8  -1 0.05934 2.62687   3
  18   8  -1 0.25574 4.04222   2
 -18   8   1 -0.1908 3.58709   2
 -18   8   1 3.01234 3.37648   4
  17  -8  -1 -3.1357 3.58500   2
 -17  -8   1 3.45188 3.53723   2
  17  -8  -1 -1.3962 2.97164   3
  17   8  -1 -0.0989 2.64243   3
 -17   8   1 2.38255 3.60303   2
 -17   8   1 1.47713 3.26946   4
  17   8  -1 -5.7790 3.81452   2
  16  -8  -1 85.7636 7.33998   2
 -16  -8   1 97.5795 6.85571   2
  16  -8  -1 95.3991 6.05256   3
 -16   8   1 99.3641 6.48070   4
 -16   8   1 91.5015 7.22866   2
  16   8  -1 108.526 8.10885   2
  16   8  -1 95.6942 5.42194   3
  15  -8  -1 0.90676 2.77139   3
  15  -8  -1 2.84412 3.62793   2
 -15  -8   1 5.32475 3.47457   2
 -15   8   1 1.79951 3.42591   2
 -15   8   1 0.43231 3.04924   4
  15   8  -1 4.07774 2.39975   3
  15   8  -1 -1.0481 3.79531   2
  14  -8  -1 -2.9600 2.51413   3
  14  -8  -1 -0.0233 3.46144   2
 -14  -8   1 0.50142 3.07207   2
  14   8  -1 -0.6730 2.33128   3
  14   8  -1 -2.2571 3.60297   2
 -14   8   1 1.12691 3.33787   2
 -14   8   1 -2.8113 2.79776   4
  13  -8  -1 4.96590 2.59250   3
 -13  -8   1 0.08171 3.00091   2
  13  -8  -1 4.62418 3.38714   2
  13  -8  -1 6.86836 4.82467   2
 -13  -8   1 7.18831 0.86786   4
 -13  -8   1 6.03452 0.86013   4
  13   8  -1 2.52715 2.18970   3
 -13   8   1 4.10625 3.45616   2
 -13   8   1 6.67838 2.97343   4
  13   8  -1 5.03187 3.79435   2
 -12  -8   1 -0.0985 0.88482   4
  12  -8  -1 -3.7538 2.52239   2
 -12  -8   1 0.58592 2.93925   2
  12  -8  -1 3.54738 3.30589   2
  12  -8  -1 2.72868 2.39539   3
 -12  -8   1 -0.3962 0.81348   4
 -12   8   1 0.52209 3.22669   2
  12   8  -1 0.02921 1.99408   3
 -12   8   1 1.72806 2.72685   4
  12   8  -1 2.53630 3.16526   2
  12   8  -1 9.45010 3.82100   2
 -11  -8   1 11.5097 1.24573   4
  11  -8  -1 10.0203 3.13849   2
 -11  -8   1 8.59369 1.12342   4
 -11  -8   1 10.3552 3.24556   2
  11  -8  -1 10.5451 2.54428   3
  11  -8  -1 8.37738 3.47067   2
  11   8  -1 3.06155 2.05160   3
 -11   8   1 6.78502 3.37658   2
 -11   8   1 11.6749 2.90247   4
  11   8  -1 5.43922 3.20375   2
  11   8  -1 11.1336 3.70134   2
  10  -8  -1 5.56337 2.21022   3
 -10  -8   1 5.49498 1.11853   4
 -10  -8   1 2.60434 2.89825   2
  10  -8  -1 5.35280 3.25218   2
  10  -8  -1 4.20560 2.81739   2
  10   8  -1 -0.1166 1.77077   3
 -10   8   1 4.74534 2.72291   4
  10   8  -1 4.09673 2.00719   3
 -10   8   1 5.71816 3.17046   2
  10   8  -1 8.51830 3.52126   2
  10   8  -1 5.06924 3.10410   2
   9  -8  -1 8.51602 2.84034   2
   9  -8  -1 11.2961 3.31506   2
  -9  -8   1 6.72237 2.97028   2
   9  -8  -1 7.64957 2.15633   3
  -9  -8   1 8.95811 1.29292   4
   9   8  -1 8.07156 1.86569   3
   9   8  -1 9.64222 3.46491   2
  -9   8   1 6.75138 2.67140   4
   9   8  -1 9.96378 3.25874   2
   9   8  -1 8.78489 1.97199   3
  -9   8   1 3.28747 3.10141   2
  -8  -8   1 125.153 6.63014   2
   8  -8  -1 126.716 5.27091   3
   8  -8  -1 127.166 6.63590   2
   8  -8  -1 109.084 6.26745   2
  -8  -8   1 119.626 4.25062   4
   8   8  -1 122.269 7.02904   2
   8   8  -1 118.123 6.54931   2
   8   8  -1 127.125 4.96967   3
  -8   8   1 129.832 5.93654   4
   8   8  -1 117.659 4.85790   3
  -8   8   1 117.630 4.93524   3
  -8   8   1 129.415 6.76757   2
  -7  -8   1 7.92777 2.85920   2
   7  -8  -1 9.12079 1.97648   3
  -7  -8   1 7.81718 1.38088   4
   7  -8  -1 4.86293 2.91329   2
   7  -8  -1 9.26792 2.78888   2
  -7   8   1 6.22112 3.05943   2
  -7   8   1 4.97515 1.73473   3
   7   8  -1 7.22034 1.60553   4
   7   8  -1 3.93511 1.71812   3
   7   8  -1 15.4530 3.20257   2
   7   8  -1 8.88625 3.24171   2
  -7   8   1 3.30580 2.41447   4
   7   8  -1 8.50120 1.88251   3
   6  -8  -1 22.3282 2.32747   3
   6  -8  -1 22.2866 3.30890   2
  -6  -8   1 21.4446 3.35651   2
  -6  -8   1 22.8117 2.14357   4
  -6  -8   1 21.2364 3.02123   2
   6  -8  -1 29.3515 3.35632   2
  -6   8   1 23.2268 2.84484   4
   6   8  -1 16.8386 3.28950   2
  -6   8   1 18.3345 2.09708   3
   6   8  -1 19.1119 3.50471   2
  -6   8   1 25.5600 3.29723   2
   6   8  -1 21.4972 2.03235   4
   6   8  -1 13.8395 1.88747   3
   6   8  -1 20.5392 2.03038   3
  -6   8   1 23.8164 3.44138   2
   5  -8  -1 19.6339 2.05375   3
   5  -8  -1 23.6652 3.36760   2
  -5  -8   1 18.9040 2.93211   2
  -5  -8   1 21.6184 3.22650   2
  -5  -8   1 18.0347 1.75870   4
   5  -8  -1 21.6352 3.03751   2
   5   8  -1 19.2431 3.23156   2
  -5   8   1 21.9492 3.25520   2
   5   8  -1 18.7283 2.00419   4
  -5   8   1 19.6308 3.32864   2
  -5   8   1 16.7498 2.67612   4
  -5   8   1 23.0749 2.10059   3
   5   8  -1 17.4053 1.92882   3
  -4  -8   1 14.2383 1.65624   4
  -4  -8   1 13.5995 3.06324   2
   4  -8  -1 17.3886 2.87792   2
   4  -8  -1 15.5524 1.89919   3
   4  -8  -1 14.6941 3.07378   2
  -4  -8   1 13.8017 2.68618   2
   4   8  -1 13.4711 2.96277   2
  -4   8   1 16.4202 2.59033   4
  -4   8   1 15.4462 1.82084   3
   4   8  -1 11.4651 3.19185   2
  -4   8   1 14.0240 3.12682   2
   4   8  -1 13.2603 1.90165   4
  -4   8   1 12.9907 2.85776   2
   4   8  -1 9.80444 1.74447   3
  -3  -8   1 61.6904 3.19241   4
   3  -8  -1 66.6152 4.57047   2
  -3  -8   1 63.8262 4.56744   2
   3  -8  -1 59.1091 4.91720   2
  -3  -8   1 66.1443 4.77644   2
   3  -8  -1 63.4617 3.27465   3
   3   8  -1 62.8830 5.11216   2
   3   8  -1 71.7278 3.61959   4
  -3   8   1 66.6276 4.16453   4
   3   8  -1 63.6080 5.04717   2
  -3   8   1 69.4422 5.28542   2
  -3   8   1 63.2940 3.17250   3
  -3   8   1 63.7459 4.84435   2
   3   8  -1 59.9341 3.25319   3
   2  -8  -1 262.631 8.79758   4
  -2  -8   1 274.340 9.86539   2
   2  -8  -1 281.673 10.1981   2
  -2  -8   1 284.627 10.1506   2
   2  -8  -1 280.400 8.52517   3
   2  -8  -1 268.723 9.88895   2
  -2  -8   1 260.054 8.58068   4
   2   8  -1 278.952 10.3160   2
   2   8  -1 283.473 8.57237   3
  -2   8   1 278.387 10.1233   2
  -2   8   1 283.948 10.2805   2
  -2   8   1 262.887 8.42601   3
  -2   8   1 285.127 9.15749   4
   2   8  -1 274.300 8.84443   4
   2   8  -1 275.001 10.1242   2
   1  -8  -1 24.6417 3.16386   2
   1  -8  -1 24.0862 2.36090   4
   1  -8  -1 19.2996 3.27577   2
  -1  -8   1 32.0688 2.65287   3
  -1  -8   1 29.1018 3.44297   2
   1  -8  -1 28.4388 2.42892   3
  -1  -8   1 32.0061 3.28639   2
  -1  -8   1 27.5180 2.64145   4
   1   8  -1 30.6724 2.61335   3
  -1   8   1 22.2151 3.25027   2
  -1   8   1 29.2726 2.74608   4
  -1   8   1 30.0648 3.58573   2
  -1   8   1 23.5206 1.95142   3
   1   8  -1 27.4955 3.59040   2
   1   8  -1 24.3225 3.40004   2
   1   8  -1 25.6174 2.43291   4
   0  -8   1 150.837 6.86503   2
   0  -8  -1 156.902 6.99209   2
   0  -8   1 156.188 7.07461   2
   0  -8  -1 160.019 5.42477   3
   0  -8   1 152.248 5.76692   4
   0  -8  -1 170.342 7.35848   2
   0  -8  -1 156.203 5.76739   4
   0  -8   1 167.530 5.71173   3
   0   8   1 157.324 7.22424   2
   0   8   1 154.208 6.03029   4
   0   8   1 159.987 7.36219   2
   0   8  -1 167.968 7.37640   2
   0   8   1 156.047 5.38117   3
   0   8  -1 159.134 5.92250   4
   0   8  -1 183.280 7.64766   2
   0   8  -1 160.040 5.61610   3
   1  -8   1 1.19812 1.56194   4
   1  -8   1 1.23315 2.52015   2
  -1  -8  -1 2.82773 2.32394   2
  -1  -8  -1 3.06861 1.60399   4
   1  -8   1 1.97522 2.30693   2
   1  -8   1 1.38255 1.56177   3
  -1  -8  -1 3.25311 2.62901   2
   1   8   1 0.95742 2.68270   2
  -1   8  -1 -0.3256 1.96834   4
   1   8   1 -1.9327 2.45034   2
  -1   8  -1 1.60577 1.60437   3
  -1   8  -1 4.78352 2.83786   2
   1   8   1 1.86849 1.31973   3
  -1   8  -1 -1.4406 2.55113   2
   1   8   1 2.57959 1.96668   4
   2  -8   1 189.522 7.78396   2
  -2  -8  -1 182.747 7.67340   2
  -2  -8  -1 180.549 6.40844   4
  -2  -8  -1 205.054 8.14345   2
   2  -8   1 181.937 6.63346   4
   2  -8   1 198.673 8.06265   2
  -2   8  -1 191.811 7.97592   2
  -2   8  -1 193.094 6.88720   4
   2   8   1 178.979 7.89182   2
   2   8   1 187.698 6.14149   3
  -2   8  -1 201.240 8.21343   2
   2   8   1 197.914 8.25778   2
  -2   8  -1 189.623 6.44765   3
   2   8   1 196.632 6.71801   4
  -3  -8  -1 -1.7042 2.54949   2
   3  -8   1 0.70286 1.63093   3
   3  -8   1 1.86245 2.31558   2
  -3  -8  -1 -0.4548 2.28217   2
   3  -8   1 1.72476 2.57998   2
  -3  -8  -1 -0.2974 1.45058   4
  -3   8  -1 0.48256 2.61926   2
   3   8   1 1.55344 1.31932   3
  -3   8  -1 1.31102 2.79700   2
   3   8   1 1.56348 1.75283   4
   3   8   1 2.95298 2.67458   2
  -3   8  -1 -0.7588 1.52646   3
  -3   8  -1 2.53036 2.13915   4
   4  -8   1 71.0229 3.82955   3
  -4  -8  -1 74.9714 5.29995   2
   4  -8   1 73.1898 5.25630   2
  -4  -8  -1 79.2337 3.47735   4
  -4  -8  -1 76.6205 4.96577   2
   4  -8   1 74.8883 4.94728   2
  -4   8  -1 79.2845 5.67058   2
   4   8   1 71.4347 5.26464   2
  -4   8  -1 74.2239 4.41323   4
   4   8   1 66.8600 5.45720   2
   4   8   1 68.1122 3.22453   3
  -4   8  -1 73.0418 3.67691   3
   4   8   1 79.5426 3.82404   4
  -4   8  -1 60.8455 4.94962   2
   4   8   1 73.1109 3.28002   3
   5  -8   1 32.2518 3.18521   3
  -5  -8  -1 33.2794 3.55080   2
   5  -8   1 38.8507 3.91737   2
  -5  -8  -1 36.9418 2.55509   4
  -5  -8  -1 43.0609 3.97354   2
   5  -8   1 42.5064 3.81970   2
   5   8   1 34.5432 3.77181   2
  -5   8  -1 41.4707 3.64583   4
  -5   8  -1 36.8369 3.88110   2
   5   8   1 36.5952 2.62704   3
   5   8   1 35.1536 2.57596   3
  -5   8  -1 37.4618 3.00078   3
  -5   8  -1 40.0634 4.05740   2
   5   8   1 31.3902 3.92681   2
  -6  -8  -1 2.40455 1.41057   4
   6  -8   1 1.25751 1.97936   3
  -6  -8  -1 0.39594 2.38128   2
   6  -8   1 5.51806 2.55904   2
  -6  -8  -1 -0.3874 2.68730   2
   6  -8   1 0.16754 2.68481   2
   6   8   1 4.42844 2.85120   2
  -6   8  -1 3.02141 3.00885   2
   6   8   1 3.74881 1.75801   4
  -6   8  -1 3.98073 2.73497   2
  -6   8  -1 1.94109 2.33086   4
   6   8   1 3.72502 1.50770   3
  -6   8  -1 5.75800 1.79413   3
   6   8   1 0.68547 2.97119   2
   6   8   1 6.09660 1.53612   3
  -7  -8  -1 1.41221 1.33555   4
   7  -8   1 0.24457 2.72815   2
   7  -8   1 3.97331 2.09166   3
  -7  -8  -1 2.00530 2.82222   2
  -7  -8  -1 3.98294 2.51804   2
   7  -8   1 1.29589 2.47520   2
   7   8   1 2.31198 1.62814   4
  -7   8  -1 -2.0488 2.61039   2
   7   8   1 2.19936 1.55194   3
  -7   8  -1 0.41649 1.89084   3
   7   8   1 -0.7882 2.67493   2
   7   8   1 2.43335 1.50363   3
  -7   8  -1 3.14745 2.44814   4
   7   8   1 0.63946 3.10288   2
  -7   8  -1 0.31668 3.00061   2
   8  -8   1 -1.4858 2.82202   2
   8  -8   1 1.21161 2.12529   3
   8  -8   1 -2.1754 2.33279   2
  -8  -8  -1 0.23469 1.26048   4
  -8  -8  -1 0.43308 2.84561   2
   8   8   1 1.92926 1.55983   3
  -8   8  -1 -1.4122 2.40260   4
   8   8   1 -1.0040 2.66459   2
  -8   8  -1 -3.8808 2.97949   2
   8   8   1 -3.4590 3.06592   2
   8   8   1 1.71568 1.62671   3
   9  -8   1 27.9869 3.93998   2
   9  -8   1 32.4372 3.09681   3
  -9  -8  -1 35.3847 4.06692   2
  -9  -8  -1 30.9897 2.31815   4
   9  -8   1 35.6668 3.87135   2
   9   8   1 30.1109 2.81847   3
   9   8   1 34.0527 4.23251   2
   9   8   1 33.5326 2.96284   3
  -9   8  -1 26.2487 4.00752   2
  -9   8  -1 34.3756 3.49484   4
   9   8   1 37.9588 4.04221   2
 -10  -8  -1 16.5307 3.60610   2
  10  -8   1 17.3900 2.80533   3
 -10  -8  -1 14.0174 1.52010   4
  10  -8   1 11.6930 3.40573   2
  10  -8   1 13.4458 3.15848   2
  10   8   1 13.3365 2.03458   3
  10   8   1 12.0863 2.01120   3
 -10   8  -1 12.3244 2.98913   4
 -10   8  -1 10.2090 3.57370   2
  10   8   1 12.6871 3.70867   2
  10   8   1 10.8259 3.66069   2
 -11  -8  -1 -0.8627 1.11527   4
 -11  -8  -1 -0.4378 1.21338   4
  11  -8   1 -0.6279 3.08309   2
 -11  -8  -1 1.05559 3.05214   2
  11  -8   1 -1.8855 2.27093   3
  11   8   1 -1.2648 1.77086   3
  11   8   1 -3.0125 3.29402   2
  11   8   1 -1.4858 1.66509   3
 -11   8  -1 -2.1735 3.17558   2
 -11   8  -1 3.24002 2.75790   4
  12  -8   1 0.67980 3.23251   2
 -12  -8  -1 -0.2371 1.13964   4
  12  -8   1 2.31405 2.53656   3
 -12  -8  -1 -4.5286 2.98830   2
 -12  -8  -1 -0.1202 1.07160   4
 -12   8  -1 3.81166 3.50996   2
 -12   8  -1 6.51974 2.93194   4
  12   8   1 -1.2295 3.50206   2
  12   8   1 0.08817 1.93893   3
  13  -8   1 87.5100 5.36138   3
 -13  -8  -1 84.5801 3.23480   4
  13  -8   1 95.3919 6.74197   2
 -13  -8  -1 85.4066 6.54567   2
 -13  -8  -1 85.5949 3.31881   4
  13   8   1 84.3516 4.60863   3
 -13   8  -1 83.4989 6.87283   2
  13   8   1 77.6051 6.96648   2
 -13   8  -1 89.0233 5.50968   4
  14  -8   1 7.56286 3.69072   2
 -14  -8  -1 2.54343 1.01035   4
 -14  -8  -1 3.07730 1.11023   4
  14  -8   1 6.01178 2.93911   3
 -14  -8  -1 3.24755 3.47933   2
 -14   8  -1 4.47139 3.12875   4
 -14   8  -1 5.77340 3.73118   2
  14   8   1 3.72891 2.29093   3
  14   8   1 3.29830 3.91765   2
  15  -8   1 40.7712 4.98040   2
 -15  -8  -1 37.7200 1.92229   4
 -15  -8  -1 35.2543 1.83927   4
  15  -8   1 43.4688 4.21637   3
 -15  -8  -1 34.6701 4.70611   2
  15   8   1 34.4021 3.15789   3
  15   8   1 42.9020 5.22097   2
 -15   8  -1 36.7598 4.19278   4
 -15   8  -1 33.2202 4.85020   2
 -16  -8  -1 -2.5671 3.43108   2
  16  -8   1 -2.4155 3.72390   2
 -16  -8  -1 0.20207 0.67091   4
  16  -8   1 4.51710 3.07633   3
  16   8   1 -3.4478 3.87341   2
 -16   8  -1 -2.8025 3.22080   4
  16   8   1 0.36144 2.31383   3
 -16   8  -1 -1.1291 3.61100   2
  17  -8   1 -0.2109 3.81971   2
  17  -8   1 -5.1134 2.92388   3
 -17  -8  -1 -2.1006 3.41784   2
  17   8   1 5.79621 2.50092   3
  17   8   1 -4.2032 3.82500   2
 -17   8  -1 1.10388 3.82913   2
 -17   8  -1 -5.1226 3.11915   4
 -18  -8  -1 14.4067 4.27830   2
  18  -8   1 20.2647 3.85966   3
  18  -8   1 19.2020 4.63048   2
 -18   8  -1 12.6364 3.76598   4
 -18   8  -1 27.2804 4.82254   2
  18   8   1 20.5263 4.95105   2
  18   8   1 12.9256 2.85085   3
  19  -8   1 9.01771 4.41187   2
  19  -8   1 15.3273 3.81018   3
  19   8   1 3.35387 4.47967   2
 -19   8  -1 13.0611 3.85470   4
  19   8   1 10.9122 2.92485   3
  19  -9  -1 24.7940 4.09838   3
  19  -9  -1 18.1742 4.84582   2
 -19   9   1 27.6662 4.41150   4
  19   9  -1 26.5231 5.45042   2
  19   9  -1 17.2809 3.29804   3
  18  -9  -1 28.3205 5.05265   2
  18  -9  -1 16.0789 3.67890   3
  18   9  -1 23.0353 5.23088   2
  18   9  -1 20.6185 3.23967   3
 -18   9   1 18.3936 4.20844   4
 -17  -9   1 3.60213 3.72762   2
  17  -9  -1 1.24618 3.84542   2
  17  -9  -1 1.64785 3.20551   3
 -17   9   1 5.61212 4.81259   2
 -17   9   1 1.14304 3.45457   4
  17   9  -1 1.48506 2.56780   3
  17   9  -1 7.28342 4.57822   2
 -16  -9   1 31.0618 4.66506   2
  16  -9  -1 33.9797 5.04858   2
  16  -9  -1 34.4520 3.97494   3
 -16   9   1 36.9127 5.08885   2
 -16   9   1 30.1695 4.28920   4
  16   9  -1 28.8593 3.33626   3
  16   9  -1 26.3136 5.24382   2
 -15  -9   1 16.5385 3.95663   2
  15  -9  -1 6.03851 4.05072   2
  15  -9  -1 14.3043 3.36943   3
 -15   9   1 9.67140 3.97220   2
 -15   9   1 11.0272 3.56885   4
  15   9  -1 6.87476 4.34844   2
  15   9  -1 12.5378 2.71674   3
  14  -9  -1 55.3478 5.82036   2
  14  -9  -1 62.8017 5.05514   3
 -14  -9   1 65.8015 5.80828   2
  14   9  -1 63.6814 4.51949   3
  14   9  -1 64.8540 6.21416   2
 -14   9   1 51.2156 5.28033   2
 -14   9   1 64.2513 5.36048   4
  13  -9  -1 10.3961 3.87360   2
 -13  -9   1 8.22114 0.87013   4
  13  -9  -1 4.91106 2.69006   3
 -13  -9   1 9.27826 0.91395   4
 -13  -9   1 8.14357 3.52139   2
 -13   9   1 9.09848 3.92529   2
  13   9  -1 11.9923 4.27005   2
 -13   9   1 6.51407 3.26813   4
  13   9  -1 5.62277 2.33404   3
 -12  -9   1 4.90032 3.33824   2
 -12  -9   1 5.30122 0.99075   4
  12  -9  -1 2.05993 2.66590   3
  12  -9  -1 7.39836 3.74032   2
 -12  -9   1 7.13725 1.08930   4
 -12   9   1 4.32084 3.59848   2
 -12   9   1 4.66554 3.14387   4
  12   9  -1 2.97212 2.20472   3
  12   9  -1 6.36755 4.02901   2
 -11  -9   1 22.9733 1.84230   4
  11  -9  -1 24.7179 3.03928   3
  11  -9  -1 29.1214 4.34567   2
 -11  -9   1 26.2784 1.95762   4
 -11  -9   1 29.1077 4.05841   2
  11   9  -1 28.2807 2.70846   3
  11   9  -1 20.6405 4.31393   2
 -11   9   1 21.7572 4.01352   2
 -11   9   1 27.2712 3.63669   4
  10  -9  -1 7.32141 3.38288   2
  10  -9  -1 2.76508 2.32420   3
 -10  -9   1 1.79977 2.95413   2
 -10  -9   1 4.47591 1.17985   4
  10   9  -1 2.23633 3.62776   2
 -10   9   1 8.84574 3.52404   2
 -10   9   1 6.53623 3.01627   4
  10   9  -1 4.20354 2.01563   3
   9  -9  -1 3.56417 2.23321   3
  -9  -9   1 2.71593 1.22787   4
  -9  -9   1 2.85756 3.02976   2
   9  -9  -1 4.41536 3.21524   2
   9  -9  -1 4.60832 2.80127   2
   9   9  -1 4.24607 1.86282   3
   9   9  -1 8.24585 3.29261   2
  -9   9   1 6.85467 2.86009   4
   9   9  -1 4.78620 2.01850   3
   9   9  -1 3.97295 3.49296   2
  -9   9   1 -0.4315 3.21249   2
  -8  -9   1 3.01598 2.98168   2
   8  -9  -1 1.34094 3.00744   2
   8  -9  -1 1.08717 2.59085   2
   8  -9  -1 1.10474 1.95170   3
  -8  -9   1 1.44792 1.24246   4
   8   9  -1 3.23937 1.84974   3
   8   9  -1 0.16976 1.68970   3
  -8   9   1 0.52262 2.64145   4
  -8   9   1 0.99743 3.19531   2
   8   9  -1 1.59485 3.43610   2
   8   9  -1 2.65968 1.65580   4
   8   9  -1 -0.7202 2.95569   2
   7  -9  -1 30.0091 3.74762   2
  -7  -9   1 27.9002 3.73721   2
  -7  -9   1 27.9836 2.30832   4
   7  -9  -1 34.9214 4.20184   2
   7  -9  -1 26.6852 2.61674   3
  -7   9   1 34.6568 3.48669   4
   7   9  -1 25.8808 2.30166   4
  -7   9   1 22.2533 2.30890   3
   7   9  -1 26.6725 2.38727   3
  -7   9   1 21.4513 3.78468   2
   7   9  -1 35.5546 4.35815   2
   7   9  -1 34.7398 4.10826   2
   7   9  -1 26.3054 2.33167   3
   6  -9  -1 -0.0605 2.50745   2
  -6  -9   1 -0.4405 2.73374   2
  -6  -9   1 1.97366 1.36439   4
   6  -9  -1 2.74801 1.81209   3
   6  -9  -1 8.70949 3.08150   2
   6   9  -1 4.32393 1.80243   4
   6   9  -1 5.44078 3.05076   2
   6   9  -1 0.54704 1.63945   3
   6   9  -1 0.79574 1.66799   3
  -6   9   1 -0.2032 2.94888   2
  -6   9   1 2.23494 2.57513   4
  -6   9   1 -0.7309 1.65256   3
   6   9  -1 2.36393 3.28082   2
  -5  -9   1 13.2528 3.19391   2
   5  -9  -1 8.94188 2.85522   2
   5  -9  -1 11.7219 2.04158   3
  -5  -9   1 14.1219 1.78883   4
   5  -9  -1 14.0257 3.33276   2
   5   9  -1 11.1675 2.00019   4
   5   9  -1 14.9816 3.66716   2
  -5   9   1 8.01461 3.24653   2
   5   9  -1 12.2888 1.95109   3
   5   9  -1 7.20591 3.20442   2
  -5   9   1 11.0974 1.83278   3
   5   9  -1 10.0641 1.76390   3
  -5   9   1 13.5685 2.73199   4
  -4  -9   1 13.4308 1.80070   4
  -4  -9   1 11.3605 3.20001   2
   4  -9  -1 15.9299 2.04569   3
   4  -9  -1 17.0366 3.04501   2
   4  -9  -1 18.0998 3.44527   2
   4   9  -1 16.2938 1.93305   3
   4   9  -1 14.8414 2.22103   4
  -4   9   1 12.1684 3.35011   2
   4   9  -1 13.2561 3.25302   2
  -4   9   1 15.1531 1.87966   3
  -4   9   1 13.7687 2.74772   4
  -3  -9   1 2.69796 1.57314   4
   3  -9  -1 3.04546 2.62598   2
   3  -9  -1 2.11899 1.59519   3
   3  -9  -1 4.76973 2.91716   2
  -3  -9   1 -1.1755 2.69767   2
  -3   9   1 7.33837 3.22978   2
  -3   9   1 4.84838 2.38584   4
   3   9  -1 5.26468 2.07038   4
  -3   9   1 -0.1880 1.51830   3
   3   9  -1 -0.1001 1.53301   3
   3   9  -1 6.11785 3.25878   2
   3   9  -1 4.95633 2.93351   2
   2  -9  -1 90.4092 3.95970   3
   2  -9  -1 86.0786 5.95994   2
  -2  -9   1 82.4024 5.24879   2
  -2  -9   1 86.4215 4.05132   4
   2  -9  -1 85.8396 5.58712   2
  -2  -9   1 92.1249 5.86669   2
  -2   9   1 89.9614 3.85279   3
   2   9  -1 94.7442 6.40065   2
   2   9  -1 86.8272 5.95605   2
   2   9  -1 97.6588 4.52402   4
  -2   9   1 101.896 6.09047   2
   2   9  -1 90.1518 4.02105   3
  -2   9   1 76.0048 6.21211   2
  -2   9   1 91.0882 4.93444   4
   1  -9  -1 122.895 4.53332   3
   1  -9  -1 118.936 6.60552   2
  -1  -9   1 108.270 4.74939   4
  -1  -9   1 117.855 6.22879   2
   1  -9  -1 108.442 6.18139   2
  -1  -9   1 114.659 6.50095   2
  -1   9   1 128.829 6.99970   2
   1   9  -1 124.670 5.31177   4
   1   9  -1 128.677 6.99106   2
   1   9  -1 108.385 6.52011   2
  -1   9   1 104.460 6.33529   2
  -1   9   1 126.333 5.54701   4
  -1   9   1 117.920 4.46023   3
   1   9  -1 106.267 4.59481   3
   0  -9   1 43.3687 4.26135   2
   0  -9   1 47.0389 3.11424   3
   0  -9   1 44.6489 4.27978   2
   0  -9  -1 34.6531 3.75120   2
   0  -9  -1 44.5804 4.34563   2
   0   9  -1 30.8507 4.03698   2
   0   9   1 41.5382 4.27108   2
   0   9   1 47.3102 2.74759   3
   0   9   1 37.4273 3.97264   2
   0   9  -1 37.0900 3.64649   4
   0   9  -1 36.3089 2.95901   3
   0   9   1 40.2246 3.73825   4
   0   9  -1 38.0086 4.06691   2
  -1  -9  -1 117.882 6.89528   4
  -1  -9  -1 142.528 7.14466   2
  -1  -9  -1 129.395 6.65961   2
   1  -9   1 139.589 7.10030   2
   1  -9   1 139.167 6.70374   2
   1  -9   1 138.552 5.33445   3
  -1   9  -1 155.834 7.55545   2
  -1   9  -1 134.060 7.02713   2
   1   9   1 139.580 7.21979   2
   1   9   1 141.634 5.77640   4
   1   9   1 135.442 7.09489   2
  -1   9  -1 142.245 5.26978   3
   1   9   1 134.414 4.94298   3
  -1   9  -1 150.762 5.97142   4
   2  -9   1 -1.1401 1.73552   3
   2  -9   1 1.94895 2.44361   2
  -2  -9  -1 1.39296 2.87662   2
  -2  -9  -1 2.89492 1.70831   4
  -2  -9  -1 4.96718 2.61910   2
   2  -9   1 7.57620 3.06020   2
   2   9   1 2.05368 2.15626   4
   2   9   1 4.69229 1.46103   3
   2   9   1 2.02781 2.79355   2
   2   9   1 0.90092 3.01464   2
  -2   9  -1 -0.2050 2.75915   2
  -2   9  -1 3.89383 2.31708   4
  -2   9  -1 4.75547 3.20876   2
  -2   9  -1 1.35886 1.66706   3
  -3  -9  -1 0.90578 2.46783   2
   3  -9   1 2.89393 2.54583   2
   3  -9   1 6.11316 1.91703   3
  -3  -9  -1 6.07377 1.67512   4
  -3  -9  -1 4.17939 2.92156   2
   3  -9   1 3.69615 2.91318   2
  -3   9  -1 4.69869 2.45172   4
   3   9   1 2.83333 2.02607   4
   3   9   1 5.51660 2.91025   2
  -3   9  -1 3.38705 1.70769   3
  -3   9  -1 -0.4049 3.08862   2
   3   9   1 2.13207 1.43141   3
  -3   9  -1 8.15295 3.01073   2
   4  -9   1 25.2740 3.78652   2
  -4  -9  -1 34.2779 2.70581   4
   4  -9   1 31.2019 3.56003   2
  -4  -9  -1 31.5403 3.58152   2
  -4  -9  -1 29.8219 3.90317   2
   4  -9   1 30.6652 2.64533   3
   4   9   1 31.9164 2.51044   3
  -4   9  -1 34.7388 3.98616   2
  -4   9  -1 26.0970 3.94724   2
   4   9   1 37.3662 4.25871   2
   4   9   1 25.9019 3.69452   2
   4   9   1 25.6516 2.57895   4
  -4   9  -1 32.5856 3.23568   4
   4   9   1 28.0045 2.54814   3
  -4   9  -1 30.9453 2.96158   3
   5  -9   1 7.63437 2.70753   2
   5  -9   1 1.95320 2.05414   3
  -5  -9  -1 0.07695 2.85295   2
   5  -9   1 2.28548 2.84097   2
  -5  -9  -1 3.19200 1.53270   4
   5   9   1 5.26743 3.19888   2
   5   9   1 1.22989 1.40650   3
   5   9   1 1.78592 1.50161   3
   5   9   1 1.84059 3.19246   2
  -5   9  -1 0.55983 1.75061   3
  -5   9  -1 -1.7028 2.37599   4
   5   9   1 2.48754 1.97734   4
  -5   9  -1 0.14499 3.08838   2
   6  -9   1 21.0877 3.60615   2
  -6  -9  -1 16.0236 1.86007   4
  -6  -9  -1 15.7689 3.47645   2
   6  -9   1 16.5672 3.43947   2
   6  -9   1 16.0889 2.49989   3
  -6   9  -1 11.0795 3.55778   2
   6   9   1 15.1250 1.83589   3
  -6   9  -1 16.9441 2.90318   4
   6   9   1 13.2221 2.17692   4
   6   9   1 12.7718 3.62286   2
   6   9   1 15.3967 1.87210   3
   7  -9   1 48.8280 4.66584   2
  -7  -9  -1 50.3076 2.93547   4
  -7  -9  -1 50.1570 4.68246   2
   7  -9   1 56.1646 3.99488   3
   7   9   1 57.3342 3.22182   3
  -7   9  -1 56.3142 4.41703   4
   7   9   1 48.7321 3.44658   4
  -7   9  -1 51.0662 4.82191   2
   7   9   1 51.0197 3.08663   3
   7   9   1 51.0538 4.94823   2
  -8  -9  -1 5.11877 1.45259   4
   8  -9   1 6.27780 3.18493   2
   8  -9   1 5.04063 2.31881   3
  -8  -9  -1 5.44372 3.17972   2
  -8   9  -1 -0.2299 3.28351   2
   8   9   1 7.54463 3.64164   2
   8   9   1 4.32290 1.73440   3
  -8   9  -1 1.85335 2.76983   4
   8   9   1 3.95018 1.65696   3
  -9  -9  -1 19.6457 1.78784   4
   9  -9   1 20.7319 2.84554   3
   9  -9   1 15.2731 3.75961   2
  -9  -9  -1 22.2482 3.81650   2
  -9   9  -1 21.5052 3.31355   4
  -9   9  -1 30.3743 4.31756   2
   9   9   1 19.5768 2.13803   3
   9   9   1 20.0553 4.11031   2
   9   9   1 24.0357 2.26296   3
  10  -9   1 11.6516 3.69132   2
 -10  -9  -1 1.83426 3.26196   2
 -10  -9  -1 3.84910 1.31947   4
  10  -9   1 6.29595 2.64109   3
  10   9   1 4.80167 3.74143   2
  10   9   1 6.11787 1.76347   3
  10   9   1 5.97253 1.97274   3
 -10   9  -1 8.58646 3.12482   4
 -10   9  -1 0.98966 3.53121   2
 -11  -9  -1 0.52306 3.28467   2
 -11  -9  -1 -0.1635 1.18279   4
  11  -9   1 2.06974 2.46560   3
 -11  -9  -1 0.07411 1.29039   4
  11  -9   1 2.69184 3.40887   2
 -11   9  -1 2.01839 3.59420   2
 -11   9  -1 0.90814 2.99699   4
  11   9   1 -2.9765 3.59780   2
  11   9   1 0.76450 1.93092   3
 -12  -9  -1 49.8080 2.66184   4
  12  -9   1 57.3148 5.49768   2
 -12  -9  -1 33.4824 4.69207   2
  12  -9   1 51.2806 4.18367   3
 -12  -9  -1 45.7530 2.45547   4
  12   9   1 46.1755 5.35534   2
 -12   9  -1 47.8753 5.23698   2
  12   9   1 49.0354 3.78144   3
 -12   9  -1 51.3116 4.47545   4
  13  -9   1 8.30791 3.93723   2
 -13  -9  -1 8.96032 1.22707   4
  13  -9   1 6.24594 3.05895   3
 -13  -9  -1 10.5982 1.34922   4
 -13  -9  -1 11.5776 3.83948   2
  13   9   1 9.35990 4.28477   2
  13   9   1 11.0019 2.41497   3
 -13   9  -1 9.16917 4.05380   2
 -13   9  -1 9.37953 3.38284   4
 -14  -9  -1 3.54145 1.02680   4
  14  -9   1 5.54947 3.08563   3
  14  -9   1 4.45678 3.81441   2
 -14  -9  -1 5.79697 3.62838   2
  14   9   1 2.25547 2.17969   3
  14   9   1 4.77640 4.11647   2
 -14   9  -1 1.04446 3.78308   2
 -14   9  -1 0.63318 3.25262   4
  15  -9   1 11.0692 4.22482   2
  15  -9   1 2.80736 2.99438   3
 -15  -9  -1 8.00106 0.88927   4
 -15  -9  -1 6.91665 3.92283   2
 -15   9  -1 5.82858 4.04605   2
  15   9   1 14.3990 2.66486   3
 -15   9  -1 7.84923 3.58516   4
  15   9   1 11.3138 4.54896   2
  16  -9   1 4.33261 3.26768   3
  16  -9   1 0.85564 3.95578   2
 -16  -9  -1 1.52747 3.60671   2
  16   9   1 7.45132 4.37768   2
 -16   9  -1 1.18273 3.48632   4
  16   9   1 -0.8866 2.33651   3
 -16   9  -1 10.2929 4.31335   2
 -17  -9  -1 7.69887 4.03627   2
  17  -9   1 7.32869 4.33139   2
  17  -9   1 13.6894 3.56843   3
 -17   9  -1 9.42976 3.91993   4
  17   9   1 6.24736 4.54429   2
  17   9   1 11.4603 2.72031   3
 -17   9  -1 8.90205 4.39100   2
  18  -9   1 1.24335 3.39642   3
  18  -9   1 4.57497 4.20272   2
  18   9   1 -0.0026 4.37500   2
  18   9   1 0.80478 2.48257   3
 -18   9  -1 4.24681 3.72464   4
  17 -10  -1 5.70964 3.24255   3
  17 -10  -1 11.4320 4.56878   2
  17  10  -1 8.96726 4.81539   2
  17  10  -1 5.68099 2.66108   3
 -17  10   1 6.38049 3.92487   4
  16 -10  -1 6.20557 3.40325   3
  16 -10  -1 1.28887 3.89521   2
 -16  10   1 -0.4396 3.58645   4
  16  10  -1 -2.3626 4.22690   2
  16  10  -1 -0.1094 2.47722   3
 -15 -10   1 5.05029 3.80823   2
  15 -10  -1 12.6114 4.32342   2
  15 -10  -1 7.13091 3.19144   3
  15  10  -1 5.84376 4.64768   2
 -15  10   1 10.3433 3.88229   4
  15  10  -1 6.79539 2.51571   3
 -15  10   1 8.44697 4.33162   2
  14 -10  -1 5.40247 2.82856   3
 -14 -10   1 1.20529 3.50345   2
  14 -10  -1 0.64809 3.77184   2
 -14  10   1 -1.8119 3.79374   2
 -14  10   1 0.65180 3.47139   4
  14  10  -1 8.44465 4.62663   2
  14  10  -1 -0.0405 2.37863   3
  13 -10  -1 9.53175 4.02505   2
 -13 -10   1 5.67007 0.72465   4
 -13 -10   1 5.43024 3.61110   2
  13 -10  -1 9.32186 2.88344   3
  13  10  -1 -0.4906 4.14792   2
 -13  10   1 12.5078 3.70949   4
  13  10  -1 6.41312 2.34654   3
 -13  10   1 1.28576 3.87448   2
  12 -10  -1 3.55026 3.70530   2
 -12 -10   1 1.94798 3.49697   2
 -12 -10   1 0.06484 1.17863   4
  12 -10  -1 1.33903 2.66465   3
 -12 -10   1 0.74455 0.95641   4
  12  10  -1 1.09643 4.02118   2
  12  10  -1 1.21048 2.12858   3
 -12  10   1 1.56818 3.20618   4
 -12  10   1 -4.5089 3.46394   2
 -11 -10   1 -1.7306 3.43284   2
  11 -10  -1 5.73751 3.76731   2
 -11 -10   1 2.79070 1.07948   4
  11 -10  -1 7.25444 2.58018   3
 -11  10   1 3.56966 3.65253   2
 -11  10   1 8.28842 3.40047   4
  11  10  -1 0.65212 3.91097   2
  11  10  -1 2.11379 2.14142   3
 -10 -10   1 5.15017 3.41743   2
  10 -10  -1 0.35059 3.42950   2
  10 -10  -1 -2.0689 2.23232   3
 -10 -10   1 1.28786 1.13051   4
  10  10  -1 1.94769 2.02648   3
 -10  10   1 0.81304 3.10332   4
  10  10  -1 -1.8501 3.85623   2
 -10  10   1 -1.3472 3.47768   2
  -9 -10   1 17.1592 3.78420   2
   9 -10  -1 9.10499 3.77246   2
   9 -10  -1 13.4591 2.52463   3
  -9 -10   1 9.81372 1.47368   4
  -9  10   1 13.6773 3.98005   2
  -9  10   1 9.70266 3.33601   4
   9  10  -1 14.8758 2.35332   3
  -8 -10   1 11.6522 1.58591   4
  -8 -10   1 15.9960 3.76178   2
   8 -10  -1 18.2612 2.63554   3
   8 -10  -1 15.3797 3.87959   2
  -8  10   1 13.7943 3.32878   4
   8  10  -1 15.6586 2.15901   4
   8  10  -1 11.1355 2.30100   3
   8  10  -1 14.6908 2.24622   3
  -8  10   1 14.9244 3.86453   2
   8  10  -1 9.06732 4.10651   2
  -7 -10   1 17.0900 1.86328   4
   7 -10  -1 19.7716 2.58368   3
   7 -10  -1 20.7114 3.95830   2
  -7 -10   1 20.0022 3.80687   2
   7  10  -1 19.0075 2.33067   4
   7  10  -1 17.8064 4.18585   2
  -7  10   1 20.6714 3.39776   4
   7  10  -1 17.8518 2.11739   3
   7  10  -1 20.3306 2.38589   3
  -7  10   1 21.2887 4.04283   2
  -6 -10   1 8.56678 1.66238   4
   6 -10  -1 13.2843 2.29518   3
   6 -10  -1 17.0667 3.76496   2
  -6 -10   1 11.4037 3.39384   2
   6  10  -1 9.24164 1.94933   3
   6  10  -1 7.10083 3.79002   2
   6  10  -1 10.8328 2.12585   3
  -6  10   1 4.72389 2.90264   4
   6  10  -1 8.96236 2.16141   4
  -6  10   1 12.4076 3.73231   2
   5 -10  -1 7.58356 1.97358   3
   5 -10  -1 5.55786 3.33816   2
  -5 -10   1 6.67576 3.22668   2
  -5 -10   1 4.91831 1.62640   4
  -5  10   1 7.88905 1.84334   3
   5  10  -1 3.43172 1.86338   3
  -5  10   1 5.76598 3.48914   2
  -5  10   1 12.1761 2.98372   4
   5  10  -1 5.13188 3.69317   2
   5  10  -1 7.90375 1.82069   3
   5  10  -1 8.50226 2.25191   4
   4 -10  -1 43.1473 4.65121   2
  -4 -10   1 51.3578 4.72427   2
   4 -10  -1 47.5986 3.42825   3
   4  10  -1 46.6762 3.17071   3
   4  10  -1 49.7460 3.78996   4
  -4  10   1 41.7861 4.67748   2
  -4  10   1 55.4316 4.37401   4
  -4  10   1 45.1058 3.12125   3
  -3 -10   1 2.13123 3.14429   2
   3 -10  -1 2.61592 1.72658   3
   3 -10  -1 -0.1986 3.12420   2
   3  10  -1 4.69695 3.55417   2
   3  10  -1 4.22924 2.27797   4
  -3  10   1 3.71410 2.59864   4
  -3  10   1 4.81630 3.39241   2
  -3  10   1 3.73510 1.63560   3
   3  10  -1 2.11686 1.65460   3
   2 -10  -1 3.53460 3.16031   2
   2 -10  -1 0.89072 1.63571   3
  -2 -10   1 0.05572 2.97784   2
  -2  10   1 2.67726 2.56657   4
   2  10  -1 4.53908 1.72918   3
   2  10  -1 1.96758 2.20988   4
  -2  10   1 0.97593 1.52309   3
   2  10  -1 6.80417 3.57145   2
  -2  10   1 4.12862 3.40646   2
   1 -10  -1 1.15749 3.05398   2
  -1 -10   1 3.75769 3.03596   2
   1  10  -1 -1.9851 2.17947   4
   1  10  -1 -2.8745 1.55006   3
  -1  10   1 2.43341 3.33590   2
  -1  10   1 1.76595 1.45592   3
  -1  10   1 -3.2034 2.26316   4
   1  10  -1 1.61587 3.30906   2
   0 -10   1 50.9128 3.45285   3
   0 -10  -1 50.1976 4.83469   2
   0 -10   1 55.0279 4.95103   2
   0  10  -1 49.7598 4.27222   4
   0  10   1 52.9041 4.34065   4
   0  10  -1 48.1321 3.28964   3
   0  10  -1 49.5844 4.93739   2
   0  10   1 53.1758 3.02763   3
   0  10   1 58.5596 5.76874   2
   1 -10   1 7.64473 3.24366   2
  -1 -10  -1 9.88743 3.39073   2
   1 -10   1 8.86670 1.92838   3
   1  10   1 4.78495 2.45437   4
   1  10   1 6.08744 1.55332   3
  -1  10  -1 6.87160 3.49654   2
  -1  10  -1 8.10272 2.70310   4
   1  10   1 9.26138 3.57784   2
  -1  10  -1 4.67995 1.85231   3
   2 -10   1 3.51660 3.11166   2
  -2 -10  -1 4.78909 3.23389   2
   2 -10   1 4.13318 1.92400   3
  -2  10  -1 6.80909 3.59047   2
   2  10   1 6.01391 2.40407   4
  -2  10  -1 6.63496 1.91634   3
  -2  10  -1 6.12787 2.63462   4
   2  10   1 6.69672 1.57714   3
   3 -10   1 37.9405 4.48709   2
  -3 -10  -1 34.2500 4.36106   2
   3 -10   1 37.0379 3.43322   3
  -3  10  -1 35.5341 3.49274   3
  -3  10  -1 47.3982 4.87563   2
  -3  10  -1 33.5261 3.57061   4
   3  10   1 38.5502 3.25218   4
   3  10   1 40.7958 2.73731   3
  -4 -10  -1 66.3706 5.57532   2
   4 -10   1 67.0720 3.96099   3
   4 -10   1 65.4354 5.75345   2
   4  10   1 57.9416 4.13775   4
   4  10   1 57.2672 3.13584   3
  -4  10  -1 62.4410 6.27127   2
   4  10   1 52.4289 3.27929   3
  -4  10  -1 64.4744 4.76156   4
   4  10   1 71.8002 6.31187   2
   5 -10   1 4.27870 2.16274   3
  -5 -10  -1 6.64761 3.36442   2
   5 -10   1 4.29821 3.25621   2
   5  10   1 2.87118 3.49430   2
   5  10   1 6.78470 1.59625   3
  -5  10  -1 1.32108 2.86027   4
   5  10   1 0.48526 2.22441   4
  -5  10  -1 5.42563 3.60290   2
   5  10   1 2.06898 1.58824   3
   6 -10   1 27.0846 2.87692   3
   6 -10   1 26.1833 4.06553   2
  -6 -10  -1 22.6643 2.30577   4
  -6 -10  -1 30.1415 4.21319   2
   6  10   1 23.4972 2.19602   3
   6  10   1 28.9125 2.73095   4
  -6  10  -1 35.7222 4.58857   2
   6  10   1 31.9751 4.64450   2
  -6  10  -1 18.6284 3.37397   4
   6  10   1 32.0727 2.62773   3
  -7 -10  -1 0.65347 1.45958   4
   7 -10   1 2.71827 2.32673   3
  -7 -10  -1 0.29934 3.28307   2
   7 -10   1 1.66614 3.21694   2
   7  10   1 5.03326 3.68434   2
   7  10   1 -1.6856 1.59351   3
   7  10   1 1.27738 1.48550   3
   7  10   1 0.11175 2.04695   4
  -7  10  -1 1.62325 2.87785   4
  -7  10  -1 0.64887 3.43990   2
  -8 -10  -1 11.1377 1.72234   4
   8 -10   1 13.8542 2.69253   3
   8 -10   1 10.9497 3.62311   2
  -8 -10  -1 10.3379 3.66070   2
   8  10   1 10.0138 4.16564   2
  -8  10  -1 13.4697 3.23778   4
   8  10   1 11.4118 1.99878   3
  -8  10  -1 13.5388 4.00069   2
   8  10   1 9.98476 1.81374   3
   9 -10   1 9.20710 3.70217   2
  -9 -10  -1 13.6968 1.70100   4
   9 -10   1 9.40224 2.67726   3
  -9 -10  -1 11.7813 3.82833   2
   9  10   1 7.22567 4.08383   2
   9  10   1 13.1723 1.98597   3
  -9  10  -1 22.0073 4.26884   2
  -9  10  -1 11.8197 3.34374   4
   9  10   1 12.3566 2.08804   3
  10 -10   1 0.89115 3.39766   2
 -10 -10  -1 -0.6380 1.21476   4
  10 -10   1 -1.5141 2.54082   3
 -10 -10  -1 0.18864 3.37965   2
  10  10   1 1.09827 1.85097   3
 -10  10  -1 3.69510 3.70591   2
  10  10   1 -1.3201 3.80521   2
  10  10   1 0.57838 2.55777   3
 -10  10  -1 1.47694 3.10910   4
  11 -10   1 18.6134 4.27374   2
  11 -10   1 19.0875 3.19578   3
 -11 -10  -1 17.7329 4.16555   2
  11  10   1 16.8855 2.36566   3
  11  10   1 10.1512 4.41618   2
 -11  10  -1 21.9411 4.49930   2
 -11  10  -1 9.25459 3.50764   4
  12 -10   1 5.06020 2.88152   3
  12 -10   1 6.05973 3.81107   2
 -12 -10  -1 3.46294 1.36479   4
 -12 -10  -1 7.74481 3.78472   2
  12  10   1 8.93437 4.25964   2
 -12  10  -1 2.98005 3.38477   4
  12  10   1 5.32871 2.11472   3
 -12  10  -1 5.93176 4.02395   2
  13 -10   1 -0.5366 2.76056   3
 -13 -10  -1 2.03208 3.63282   2
  13 -10   1 3.64346 3.84911   2
 -13 -10  -1 2.72829 1.16334   4
 -13  10  -1 5.10856 3.55220   4
  13  10   1 4.80878 4.33951   2
 -13  10  -1 4.48200 4.01499   2
  13  10   1 1.73057 2.09068   3
  14 -10   1 -2.0961 2.83257   3
 -14 -10  -1 -1.2981 3.56642   2
  14 -10   1 -7.8369 3.46083   2
  14  10   1 -2.9219 4.09657   2
 -14  10  -1 -1.1878 3.38087   4
  14  10   1 -0.7845 2.09936   3
 -14  10  -1 -6.3191 3.86702   2
  15 -10   1 2.33779 3.19888   3
 -15 -10  -1 -0.8609 3.63773   2
  15 -10   1 1.12496 3.93642   2
 -15  10  -1 0.52488 3.58612   4
  15  10   1 3.31381 4.47604   2
  15  10   1 2.76201 2.35489   3
 -15  10  -1 2.29619 4.08429   2
  16 -10   1 -2.0430 3.05441   3
  16 -10   1 1.10986 4.01652   2
  16  10   1 3.65167 2.30257   3
  16  10   1 -0.1303 4.39249   2
 -16  10  -1 0.40894 3.58175   4
  15 -11  -1 4.29881 4.12815   2
  15 -11  -1 0.65151 2.86769   3
  15  11  -1 3.40085 2.42013   3
 -15  11   1 5.02933 3.88721   4
  15  11  -1 2.68920 4.62491   2
  14 -11  -1 4.92305 3.96357   2
  14 -11  -1 6.29838 2.98476   3
 -14  11   1 -3.1893 3.52529   4
  14  11  -1 0.34699 2.31028   3
  14  11  -1 0.48724 4.44744   2
 -13 -11   1 9.34417 3.97099   2
  13 -11  -1 9.41258 4.27724   2
  13 -11  -1 9.53451 3.06419   3
 -13  11   1 7.40815 4.55943   2
  13  11  -1 6.28925 2.41023   3
  13  11  -1 8.79929 4.70821   2
 -13  11   1 10.1446 3.94934   4
 -12 -11   1 2.79311 1.33555   4
  12 -11  -1 2.33580 3.88449   2
  12 -11  -1 3.66421 2.68730   3
 -12 -11   1 -2.6587 3.38317   2
 -12  11   1 5.06796 3.59000   4
  12  11  -1 1.50238 2.23787   3
  12  11  -1 -3.0916 4.09721   2
 -12  11   1 -2.1195 3.72835   2
 -11 -11   1 7.51745 3.87035   2
  11 -11  -1 7.03610 2.78264   3
  11 -11  -1 9.50536 4.18518   2
  11  11  -1 7.17521 2.32995   3
 -11  11   1 9.00121 3.61822   4
 -11  11   1 3.41730 3.94481   2
  11  11  -1 11.6459 4.44852   2
  10 -11  -1 -0.2181 2.46072   3
  10 -11  -1 -0.0079 3.50010   2
 -10 -11   1 4.47032 3.55980   2
  10  11  -1 -0.9114 2.11306   3
 -10  11   1 0.13264 3.62627   2
  10  11  -1 -1.9585 4.07886   2
 -10  11   1 -2.7817 3.27611   4
   9 -11  -1 5.11610 2.51325   3
  -9 -11   1 1.02363 3.43567   2
   9 -11  -1 1.94823 3.73833   2
   9  11  -1 3.31743 2.14685   3
  -9  11   1 -1.9412 3.61877   2
   9  11  -1 0.20301 4.16422   2
  -9  11   1 11.0189 3.59245   4
   8 -11  -1 4.34132 3.77965   2
  -8 -11   1 4.62999 3.60239   2
   8 -11  -1 10.7785 2.39550   3
   8  11  -1 5.77332 4.20001   2
   8  11  -1 8.11777 2.13332   3
  -8  11   1 3.59316 3.32686   4
  -8  11   1 5.78826 3.97785   2
   7 -11  -1 31.6594 2.95345   3
   7 -11  -1 27.9720 4.61722   2
  -7 -11   1 33.7589 4.71895   2
  -7  11   1 38.3493 4.16182   4
   7  11  -1 30.2469 2.72757   3
   7  11  -1 34.3002 2.96107   4
   7  11  -1 32.0287 5.01057   2
  -7  11   1 30.3744 4.65132   2
   6 -11  -1 -0.6752 3.43698   2
   6 -11  -1 9.11206 2.19800   3
  -6 -11   1 6.02957 3.43354   2
   6  11  -1 7.12576 2.07721   3
   6  11  -1 5.22452 4.00933   2
  -6  11   1 6.42789 3.22510   4
  -6  11   1 5.10514 3.92135   2
   6  11  -1 2.24282 2.20592   4
   5 -11  -1 4.80100 2.08382   3
  -5 -11   1 -0.2772 3.19452   2
   5 -11  -1 3.88854 3.48531   2
   5  11  -1 0.52972 3.97718   2
  -5  11   1 3.09308 3.62759   2
   5  11  -1 3.16944 1.96278   3
   5  11  -1 -0.0079 2.30455   4
  -5  11   1 0.89134 3.05104   4
   5  11  -1 -1.9865 1.72913   3
   4 -11  -1 0.84107 3.42560   2
   4 -11  -1 6.21970 1.97709   3
  -4 -11   1 2.84008 3.51803   2
  -4  11   1 2.01787 3.60765   2
   4  11  -1 7.18245 2.51341   4
  -4  11   1 4.11963 2.98426   4
   4  11  -1 7.80635 1.89608   3
   4  11  -1 5.31773 4.07873   2
   3 -11  -1 46.4410 3.38859   3
  -3 -11   1 41.7179 4.82084   2
   3 -11  -1 50.9479 5.04101   2
   3  11  -1 47.8416 4.16404   4
  -3  11   1 33.4530 4.75260   2
  -3  11   1 42.6876 2.99090   3
  -3  11   1 50.8542 4.22822   4
   3  11  -1 35.6243 3.10029   3
   2 -11  -1 0.32664 3.29768   2
  -2 -11   1 5.84246 3.47159   2
  -2  11   1 7.12606 3.75984   2
  -2  11   1 5.36560 1.64177   3
   2  11  -1 7.28493 2.59204   4
   2  11  -1 5.65907 1.77068   3
   2  11  -1 6.66130 3.85150   2
  -2  11   1 5.71317 2.93007   4
  -1 -11   1 1.15817 3.26602   2
   1 -11  -1 3.08652 3.40142   2
   1  11  -1 5.79664 2.58478   4
  -1  11   1 6.07857 1.67133   3
   1  11  -1 13.2592 4.08044   2
  -1  11   1 4.44413 2.88986   4
  -1  11   1 7.22338 3.76840   2
   1  11  -1 5.11433 1.99443   3
   0 -11   1 57.2087 5.69794   2
   0 -11  -1 57.5633 5.86995   2
   0  11   1 42.0420 3.69940   4
   0  11   1 47.2753 5.04614   2
   0  11   1 45.8432 2.93288   3
   0  11  -1 43.5038 5.03630   2
   0  11  -1 45.3661 3.92133   4
  -1 -11  -1 4.10457 3.39971   2
   1 -11   1 4.58296 2.02012   3
   1 -11   1 -1.7121 3.32847   2
   1  11   1 7.45196 2.81325   4
   1  11   1 2.76156 1.49001   3
  -1  11  -1 -4.4245 3.55956   2
  -1  11  -1 3.77204 2.68764   4
   2 -11   1 18.7344 2.50454   3
   2 -11   1 19.0961 3.97402   2
  -2 -11  -1 13.3791 3.78508   2
   2  11   1 16.6166 1.83460   3
   2  11   1 12.9283 2.90945   4
  -2  11  -1 17.6355 3.24093   4
  -2  11  -1 18.6207 4.21002   2
   3 -11   1 0.94552 3.32459   2
   3 -11   1 1.69958 2.05388   3
  -3 -11  -1 -3.5746 3.17351   2
   3  11   1 3.67437 1.48955   3
   3  11   1 6.50457 3.87379   2
   3  11   1 1.24996 1.57885   3
  -3  11  -1 -2.0342 2.83611   4
   3  11   1 -0.6870 2.50961   4
  -3  11  -1 3.45720 3.83256   2
   4 -11   1 0.97097 3.37387   2
   4 -11   1 2.41793 2.16192   3
  -4 -11  -1 -0.3930 3.29979   2
   4  11   1 4.20052 2.42150   4
   4  11   1 2.52602 1.46699   3
   4  11   1 3.07444 3.83670   2
   4  11   1 0.88029 1.57793   3
  -4  11  -1 3.86220 3.77204   2
  -4  11  -1 1.52245 2.87224   4
   5 -11   1 -0.4090 2.09651   3
  -5 -11  -1 5.01085 3.57374   2
   5 -11   1 -0.3631 3.36817   2
  -5  11  -1 2.54254 3.04860   4
   5  11   1 -1.3039 3.71963   2
  -5  11  -1 -1.0293 3.66544   2
   5  11   1 -1.2350 1.39603   3
   5  11   1 1.56377 1.67760   3
   5  11   1 7.68272 2.52389   4
   6 -11   1 24.8084 4.29443   2
   6 -11   1 21.9792 2.81783   3
  -6 -11  -1 21.6779 4.30429   2
   6  11   1 19.7529 2.79720   4
   6  11   1 16.1767 4.59717   2
  -6  11  -1 24.4391 4.68023   2
   6  11   1 20.3261 1.98646   3
  -6  11  -1 22.0481 3.77148   4
   6  11   1 16.4267 2.09158   3
   7 -11   1 1.64656 3.54249   2
   7 -11   1 -1.6969 2.30488   3
  -7 -11  -1 0.44185 3.52558   2
   7  11   1 -1.0408 1.58595   3
  -7  11  -1 -0.8143 3.27601   4
   7  11   1 5.24289 2.40046   4
   7  11   1 2.86476 1.76338   3
  -7  11  -1 4.73352 3.94815   2
   7  11   1 6.70616 4.19148   2
  -8 -11  -1 7.61136 3.79634   2
   8 -11   1 1.51506 2.45382   3
   8 -11   1 1.22082 3.64235   2
  -8  11  -1 6.27426 3.46880   4
   8  11   1 8.25865 4.31662   2
   8  11   1 2.93602 1.80453   3
  -8  11  -1 1.92569 3.97353   2
  -9 -11  -1 26.5387 4.48050   2
   9 -11   1 27.7002 4.74051   2
   9 -11   1 30.4878 3.31040   3
  -9  11  -1 20.4192 4.65757   2
   9  11   1 34.5742 5.18436   2
   9  11   1 24.3273 2.38937   3
  -9  11  -1 27.4471 4.05944   4
  10 -11   1 6.10112 3.91410   2
  10 -11   1 4.22212 2.70382   3
 -10 -11  -1 12.4543 4.07651   2
  10  11   1 5.89628 1.97266   3
 -10  11  -1 5.15732 4.15032   2
  10  11   1 8.06415 4.36875   2
 -10  11  -1 2.36876 3.50162   4
  11 -11   1 1.17315 3.80801   2
 -11 -11  -1 7.06105 3.97962   2
  11 -11   1 2.86507 2.87424   3
  11  11   1 1.86193 4.12883   2
 -11  11  -1 1.24692 3.44474   4
  11  11   1 2.92139 1.93667   3
 -11  11  -1 2.50085 4.11253   2
 -12 -11  -1 13.8272 1.60276   4
 -12 -11  -1 6.67527 4.06094   2
  12 -11   1 6.86715 4.02110   2
  12 -11   1 19.4186 3.26043   3
 -12  11  -1 19.0485 4.03632   4
  12  11   1 7.40472 4.47038   2
  12  11   1 10.6045 2.23983   3
 -12  11  -1 16.6473 4.65618   2
  13 -11   1 -6.2285 3.41551   2
  13 -11   1 0.68154 2.86793   3
 -13 -11  -1 -0.9669 3.68867   2
  13  11   1 -0.9695 1.94388   3
 -13  11  -1 -4.2627 3.53811   4
 -13  11  -1 4.12741 4.21374   2
  13  11   1 3.54062 4.64575   2
  14 -11   1 3.71291 3.09411   3
  14 -11   1 -2.3935 3.78054   2
  14  11   1 -0.0123 2.02969   3
 -14  11  -1 1.40060 3.84530   4
  14  11   1 -5.7445 4.25363   2
  12 -12  -1 5.35421 4.17523   2
  12 -12  -1 7.50680 2.81816   3
  12  12  -1 3.49446 4.57732   2
  12  12  -1 9.67488 2.36070   3
 -12  12   1 14.7150 4.13964   4
  11 -12  -1 7.34182 4.27001   2
  11 -12  -1 8.76898 2.76058   3
  11  12  -1 10.9171 4.72120   2
 -11  12   1 12.4276 3.99892   4
  11  12  -1 9.21498 2.31885   3
  10 -12  -1 14.1543 2.78985   3
  10 -12  -1 15.9833 4.52808   2
 -10 -12   1 7.57797 3.95798   2
 -10  12   1 8.71911 3.89462   4
 -10  12   1 4.15467 4.23156   2
  10  12  -1 8.15748 4.65024   2
  10  12  -1 10.6937 2.29944   3
   9 -12  -1 18.3752 2.84875   3
  -9 -12   1 28.5537 4.59419   2
   9 -12  -1 22.1231 4.68414   2
   9  12  -1 21.2241 2.58046   3
  -9  12   1 22.7100 4.82929   2
   9  12  -1 17.5052 5.02571   2
  -9  12   1 26.5836 4.18056   4
   8 -12  -1 0.54175 3.83363   2
  -8 -12   1 3.55646 3.56836   2
   8 -12  -1 0.71201 2.28952   3
   8  12  -1 1.18109 4.34778   2
  -8  12   1 -0.5021 3.71394   2
  -8  12   1 0.04074 3.36333   4
   8  12  -1 4.29259 2.12116   3
   7 -12  -1 1.20181 2.23758   3
   7 -12  -1 -0.1952 3.67057   2
  -7 -12   1 -1.9453 3.55620   2
   7  12  -1 0.44289 2.29716   4
  -7  12   1 -0.1335 3.79429   2
  -7  12   1 -5.4635 3.17497   4
   7  12  -1 1.15323 4.25624   2
   7  12  -1 4.60273 2.03566   3
   6 -12  -1 -2.8415 3.46057   2
  -6 -12   1 -2.9562 3.38170   2
   6 -12  -1 3.67073 2.18191   3
  -6  12   1 -0.3650 3.25462   4
   6  12  -1 -1.4553 4.04377   2
  -6  12   1 3.72159 3.97491   2
   6  12  -1 1.62700 2.40251   4
   6  12  -1 3.20509 2.03042   3
  -5 -12   1 0.57783 3.58336   2
   5 -12  -1 -1.4122 3.65120   2
   5 -12  -1 2.39286 2.09161   3
  -5  12   1 3.99101 3.92035   2
  -5  12   1 2.37452 3.24478   4
   5  12  -1 -2.5552 2.50077   4
   5  12  -1 2.73279 2.00480   3
   5  12  -1 4.61530 4.19178   2
   4 -12  -1 0.47067 1.91262   3
   4 -12  -1 -1.8276 3.40717   2
  -4 -12   1 -0.8275 3.42404   2
  -4  12   1 -5.0242 3.65810   2
   4  12  -1 3.70600 4.26095   2
  -4  12   1 -0.4042 3.17549   4
   4  12  -1 -2.0634 2.47845   4
   4  12  -1 -0.7198 1.88745   3
  -3 -12   1 61.4544 5.82000   2
   3 -12  -1 50.9456 5.57785   2
   3  12  -1 67.9912 4.93298   4
  -3  12   1 69.2643 7.10296   2
  -3  12   1 64.6761 5.65660   4
   2 -12  -1 19.8992 4.40103   2
  -2 -12   1 15.7997 4.20991   2
  -2  12   1 11.7724 4.59256   2
  -2  12   1 18.8652 3.51982   4
   2  12  -1 17.5522 3.19804   4
   1 -12  -1 134.861 8.36316   2
  -1 -12   1 128.852 8.28284   2
   1  12  -1 138.428 6.63389   4
   1  12  -1 138.624 8.65697   2
  -1  12   1 128.124 6.74622   4
  -1  12   1 139.238 8.80370   2
   0 -12  -1 45.2095 5.23630   2
   0 -12   1 35.9332 4.96041   2
   0  12  -1 41.8476 5.49245   2
   0  12  -1 40.1692 4.00995   4
   0  12   1 37.6166 4.00129   4
   1 -12   1 56.0110 5.51438   2
  -1 -12  -1 55.4399 5.61994   2
   1  12   1 49.3785 4.79769   4
  -1  12  -1 46.1686 5.46668   2
  -1  12  -1 56.5159 5.16746   4
  -2 -12  -1 1.32500 3.63064   2
   2 -12   1 -0.3672 3.50143   2
   2  12   1 -0.6024 1.60347   3
  -2  12  -1 0.79679 3.05988   4
  -2  12  -1 5.87158 4.21510   2
   2  12   1 1.58792 2.89369   4
   2  12   1 1.27227 4.11625   2
   3 -12   1 28.8777 4.75141   2
   3 -12   1 26.5430 2.87586   3
  -3 -12  -1 21.3174 4.47252   2
  -3  12  -1 26.7818 4.98618   2
   3  12   1 27.0482 4.92349   2
  -3  12  -1 30.4973 3.98139   4
   3  12   1 22.2508 2.20810   3
   3  12   1 26.0449 3.40926   4
  -4 -12  -1 4.24052 3.64397   2
   4 -12   1 1.61962 2.24581   3
   4 -12   1 -0.4729 3.64820   2
  -4  12  -1 -1.0382 3.78347   2
   4  12   1 3.24939 2.70425   4
   4  12   1 0.57757 3.99557   2
  -4  12  -1 2.85429 3.19872   4
   4  12   1 2.38904 1.67203   3
   5 -12   1 -2.9449 3.39029   2
   5 -12   1 0.11786 2.20514   3
  -5 -12  -1 4.17423 3.66668   2
   5  12   1 1.94869 2.62010   4
   5  12   1 4.08359 4.16983   2
   5  12   1 0.73767 1.62438   3
  -5  12  -1 0.39390 3.24157   4
  -5  12  -1 5.28349 4.18648   2
  -6 -12  -1 3.52957 3.83770   2
   6 -12   1 1.15109 3.63341   2
   6 -12   1 3.71519 2.42820   3
  -6  12  -1 4.24479 3.45250   4
   6  12   1 8.97558 4.42508   2
   6  12   1 4.30987 1.72666   3
   6  12   1 8.29898 2.69671   4
  -6  12  -1 3.57411 4.19684   2
   7 -12   1 -1.9100 3.62218   2
  -7 -12  -1 -3.4210 3.44292   2
   7 -12   1 -0.7668 2.44734   3
  -7  12  -1 1.14140 3.40234   4
   7  12   1 1.82311 1.66804   3
   7  12   1 1.82976 4.31625   2
  -7  12  -1 3.66258 4.19077   2
   8 -12   1 4.95749 2.60745   3
   8 -12   1 1.32972 3.84196   2
  -8 -12  -1 -2.1168 3.58260   2
  -8  12  -1 2.92843 4.19477   2
   8  12   1 5.38565 1.79075   3
  -8  12  -1 4.53322 3.56217   4
   8  12   1 -1.2019 4.25620   2
  -9 -12  -1 -4.3384 3.56002   2
   9 -12   1 -0.7386 3.74177   2
   9 -12   1 -0.7864 2.47814   3
  -9  12  -1 0.32481 3.54883   4
  -9  12  -1 -3.0256 3.96358   2
   9  12   1 -0.6813 1.66619   3
   9  12   1 -1.4195 4.17961   2
  10 -12   1 0.50049 2.59045   3
 -10 -12  -1 -0.8512 3.63268   2
  10 -12   1 -5.2813 3.71378   2
  10  12   1 9.07993 4.38259   2
  10  12   1 0.60345 1.81453   3
 -10  12  -1 3.11387 4.20048   2
 -10  12  -1 -3.2506 3.60570   4
 -11 -12  -1 2.57097 4.81901   2
  11 -12   1 -0.2694 2.80706   3
  11 -12   1 -2.6565 3.83486   2
 -11  12  -1 4.52545 3.80443   4
  11  12   1 -2.7865 4.39701   2
  11  12   1 0.49931 1.90581   3
  12  12   1 15.9002 5.20304   2
   8 -13  -1 0.57849 2.36430   3
   8 -13  -1 9.27610 4.30156   2
  -8  13   1 -1.4258 3.57883   4
   8  13  -1 0.11893 4.53539   2
   8  13  -1 -3.3564 1.90096   3
   7 -13  -1 4.63190 4.05346   2
   7 -13  -1 3.86788 2.36480   3
   7  13  -1 2.33137 2.42630   4
  -7  13   1 7.22547 3.76590   4
   7  13  -1 0.91265 1.93661   3
   7  13  -1 4.40845 4.74916   2
   6 -13  -1 -1.0080 2.02019   3
   6 -13  -1 4.43577 4.00372   2
  -6 -13   1 -3.6277 3.55052   2
   6  13  -1 1.04522 4.52925   2
  -6  13   1 -1.6743 4.51926   2
   6  13  -1 -2.9637 2.46476   4
   6  13  -1 -0.8037 1.87384   3
  -6  13   1 -1.9139 3.32983   4
  -5 -13   1 -2.5812 3.55065   2
   5 -13  -1 -1.4205 1.99663   3
   5 -13  -1 0.77210 3.85127   2
   5  13  -1 -0.0151 2.64063   4
   5  13  -1 -0.0225 4.23851   2
  -5  13   1 2.88152 4.21659   2
   5  13  -1 3.37108 1.98123   3
  -5  13   1 -0.8562 3.33185   4
   4 -13  -1 -2.8197 3.67060   2
  -4 -13   1 3.03503 3.92199   2
   4  13  -1 8.13047 4.62907   2
  -4  13   1 1.07540 3.53452   4
   4  13  -1 3.28789 2.02815   3
   4  13  -1 7.91854 2.98319   4
  -4  13   1 0.03842 4.12765   2
  -3 -13   1 -1.8851 3.72061   2
   3 -13  -1 6.88889 3.87604   2
   3  13  -1 2.71942 2.02166   3
   3  13  -1 4.97038 2.99372   4
  -3  13   1 -1.6530 3.24169   4
  -3  13   1 2.16577 4.28243   2
   3  13  -1 -1.0202 4.43628   2
   2 -13  -1 9.98271 4.32536   2
  -2 -13   1 15.4150 4.36304   2
  -2  13   1 22.3615 3.82104   4
  -2  13   1 25.0306 4.95725   2
   2  13  -1 21.0358 3.55406   4
  -1 -13   1 11.8667 4.35545   2
   1 -13  -1 14.8332 4.42849   2
  -1  13   1 15.5506 3.66718   4
   1  13  -1 19.3395 3.50993   4
   0 -13   1 27.3437 4.90241   2
   0 -13  -1 19.5141 4.62992   2
   0  13  -1 30.2319 4.00553   4
   0  13   1 26.4496 3.77282   4
   0  13  -1 30.3083 5.40433   2
   1 -13   1 8.32572 4.03448   2
  -1 -13  -1 0.18219 3.90457   2
   1  13   1 -0.2104 1.63283   3
   1  13   1 3.83705 3.28757   4
   1  13   1 -0.9289 4.32074   2
  -1  13  -1 -2.4958 3.03311   4
  -1  13  -1 -2.5515 4.10554   2
   2 -13   1 6.31391 4.02851   2
  -2 -13  -1 0.15531 3.82531   2
   2  13   1 2.11686 2.97267   4
  -2  13  -1 -4.3322 4.06360   2
   2  13   1 -0.1575 4.27089   2
  -2  13  -1 1.75973 3.33957   4
   2  13   1 -0.2837 1.61501   3
  -3 -13  -1 4.16125 3.89755   2
   3 -13   1 -0.8230 3.87452   2
   3  13   1 -2.4213 4.14899   2
   3  13   1 7.84910 3.07835   4
  -3  13  -1 2.16267 3.33147   4
  -3  13  -1 3.45547 4.43382   2
   3  13   1 5.19574 1.66922   3
   4 -13   1 -2.9781 3.68002   2
   4 -13   1 -1.0883 2.18727   3
  -4 -13  -1 -0.9491 3.58365   2
  -4  13  -1 -6.5395 4.02035   2
   4  13   1 -3.1860 4.26576   2
   4  13   1 -0.8933 1.53220   3
  -4  13  -1 2.49033 3.42891   4
   4  13   1 1.96303 2.90560   4
   5 -13   1 6.91774 2.46303   3
   5 -13   1 16.2986 4.45354   2
  -5 -13  -1 11.0474 4.11331   2
  -5  13  -1 5.78272 4.61124   2
   5  13   1 10.3842 3.04486   4
   5  13   1 13.8692 5.00442   2
  -5  13  -1 13.4289 3.80604   4
   6 -13   1 10.7718 2.74835   3
   6 -13   1 9.21655 4.10469   2
  -6 -13  -1 18.4983 4.42391   2
  -6  13  -1 0.73110 3.57819   4
   6  13   1 11.2378 4.81898   2
   6  13   1 3.09869 2.74755   4
  -6  13  -1 5.10716 4.30405   2
   7 -13   1 -2.7203 3.93886   2
  -7 -13  -1 0.81613 4.05242   2
   7 -13   1 2.96829 2.51516   3
  -7  13  -1 6.74571 5.47610   2
   7  13   1 5.83718 4.80149   2
  -7  13  -1 7.12525 3.77479   4
   8 -13   1 -0.0081 2.60132   3
   8 -13   1 -2.3072 4.04494   2
  -8  13  -1 4.37337 3.75646   4
  25   0  -2 21.8553 5.02355   2
 -25   0   2 16.1213 2.52559   4
  25   0  -2 11.6350 3.89102   3
 -24   0   2 0.25288 2.09600   4
  24   0  -2 -5.7773 3.29907   3
  24   0  -2 4.64370 4.33644   2
  23   0  -2 2.54377 4.09611   2
  23   0  -2 8.43291 3.42399   3
 -23   0   2 1.28306 2.07826   4
 -23   0   2 7.73663 3.40838   2
 -22   0   2 17.7192 3.82026   2
 -22   0   2 20.4676 2.58109   4
  22   0  -2 22.9778 4.65172   2
  22   0  -2 18.4092 3.67098   3
  21   0  -2 94.1159 6.71439   2
 -21   0   2 99.6892 4.81801   4
  21   0  -2 103.784 6.32538   3
 -21   0   2 99.6081 6.77839   2
  21   0  -2 115.911 7.48927   2
 -20   0   2 131.637 5.40086   4
 -20   0   2 136.215 7.34348   2
  20   0  -2 129.040 8.03696   2
  20   0  -2 134.529 6.58214   3
  20   0  -2 120.389 7.06236   2
 -19   0   2 4.83395 1.94349   4
  19   0  -2 5.73220 3.09954   2
  19   0  -2 8.85427 3.68493   2
  19   0  -2 10.2391 2.95447   3
  19   0  -2 6.10646 1.79855   4
 -19   0   2 5.83557 3.00196   2
 -18   0   2 60.7676 3.58268   4
  18   0  -2 67.2575 4.94133   3
  18   0  -2 57.4696 5.59183   2
  18   0  -2 66.7366 5.34117   2
 -18   0   2 60.4923 5.10932   2
  18   0  -2 56.9944 3.40614   4
  17   0  -2 39.3770 3.97212   2
  17   0  -2 41.5213 2.89585   4
  17   0  -2 37.0552 3.44381   3
 -17   0   2 39.3612 3.02616   4
 -17   0   2 45.2624 4.06372   2
  17   0  -2 37.6530 4.24405   2
  16   0  -2 87.8905 4.71800   3
  16   0  -2 92.3778 5.91733   2
  16   0  -2 76.8442 3.70148   4
 -16   0   2 77.4328 5.31633   2
 -16   0   2 94.2333 3.89127   4
  16   0  -2 82.6156 5.35404   2
 -15   0   2 -1.6007 1.98330   2
  15   0  -2 1.47486 2.37731   2
 -15   0   2 1.08576 2.30518   2
 -15   0   2 0.34129 1.44286   4
  15   0  -2 2.91775 2.69841   2
  15   0  -2 -0.0934 1.32509   4
  15   0  -2 -1.4722 2.08606   3
  14   0  -2 18.2637 2.98418   2
  14   0  -2 14.4064 2.34932   3
  14   0  -2 9.81345 2.52572   2
 -14   0   2 16.5199 1.67061   4
 -14   0   2 16.3413 2.69956   2
 -14   0   2 13.1546 2.09550   3
 -14   0   2 20.0213 2.63289   2
  14   0  -2 14.8441 1.59868   4
  13   0  -2 40.2432 3.27838   3
  13   0  -2 37.6000 3.37221   2
 -13   0   2 36.4301 2.80881   3
 -13   0   2 42.3805 3.55589   2
  13   0  -2 33.7507 3.16716   2
  13   0  -2 39.7302 2.39294   4
 -13   0   2 44.6582 2.48152   4
 -13   0   2 41.1070 3.58924   2
 -12   0   2 64.6056 3.85586   2
  12   0  -2 64.9427 4.18552   2
  12   0  -2 61.4849 2.73825   4
 -12   0   2 56.9002 2.75462   4
  12   0  -2 69.7593 4.03868   2
 -12   0   2 57.6696 3.80004   2
  12   0  -2 55.1478 3.32349   3
 -12   0   2 63.1946 3.36049   3
  11   0  -2 18.6398 2.01687   3
  11   0  -2 18.9176 1.72251   4
 -11   0   2 17.5996 2.22776   2
 -11   0   2 17.4680 2.17849   2
  11   0  -2 16.2538 2.21331   2
  11   0  -2 15.2665 2.33229   2
 -11   0   2 18.4226 1.88107   3
 -11   0   2 16.1672 1.42741   4
  10   0  -2 29.1424 2.59504   2
 -10   0   2 28.3482 2.34936   3
 -10   0   2 27.2044 2.74267   2
  10   0  -2 31.4029 2.83773   2
  10   0  -2 29.6904 1.81024   4
 -10   0   2 26.6892 1.83529   4
  10   0  -2 28.9608 2.40240   3
 -10   0   2 32.8865 2.80622   2
   9   0  -2 261.108 8.03843   3
   9   0  -2 264.624 7.66241   4
   9   0  -2 261.305 8.44601   2
  -9   0   2 265.711 7.67510   4
  -9   0   2 261.581 8.40104   2
   9   0  -2 262.030 8.48859   2
  -9   0   2 261.038 8.35480   2
  -9   0   2 256.681 7.98795   3
   8   0  -2 710.998 20.0921   3
   8   0  -2 693.770 19.7775   4
  -8   0   2 716.385 19.8000   4
   8   0  -2 730.845 20.4577   2
  -8   0   2 711.764 20.0683   3
  -8   0   2 708.754 20.3549   2
   8   0  -2 730.212 20.4944   2
  -8   0   2 714.364 20.3620   2
   7   0  -2 491.969 14.0501   2
  -7   0   2 470.518 13.6880   3
  -7   0   2 498.212 13.9739   2
   7   0  -2 473.994 13.9804   2
   7   0  -2 475.361 13.4289   4
   7   0  -2 477.322 13.7174   3
  -7   0   2 495.831 13.9587   2
  -7   0   2 471.931 13.4380   4
   6   0  -2 445.839 12.8220   2
  -6   0   2 437.789 12.3214   4
  -6   0   2 455.761 12.7879   2
  -6   0   2 444.559 12.5733   3
   6   0  -2 436.410 12.3174   4
   6   0  -2 448.130 12.5883   3
   6   0  -2 431.866 12.7821   2
  -5   0   2 11.6325 1.06584   4
  -5   0   2 9.54384 1.18941   3
   5   0  -2 10.5101 1.38000   2
   5   0  -2 8.66986 0.82069   4
   5   0  -2 9.28771 1.21205   3
   5   0  -2 9.33239 1.31568   2
  -5   0   2 7.47817 1.25566   2
   4   0  -2 486.906 14.0494   2
  -4   0   2 500.740 13.9540   3
   4   0  -2 521.294 14.0854   2
   4   0  -2 490.124 13.7808   4
  -4   0   2 509.037 14.0422   2
  -3   0   2 2783.69 184.532   5
   3   0  -2 2577.21 86.8926   1
   3   0  -2 2418.60 173.557   5
  -1   0   2 -0.8381 0.28439   4
  -1   0  -2 1242.72 46.8962   1
   1   0   2 1068.35 45.0246   1
  -1   0  -2 1395.69 119.097   5
   2   0   2 47.1108 1.78052   3
  -2   0  -2 44.3416 2.06891   2
  -2   0  -2 44.7824 1.79851   4
   2   0   2 42.5140 1.78920   4
   2   0   2 38.5688 1.98640   2
  -2   0  -2 42.9749 2.07750   2
  -2   0  -2 42.7414 1.73807   3
  -3   0  -2 3116.05 115.495   1
   3   0   2 3150.03 116.014   1
   3   0   2 3306.56 267.224   5
  -3   0  -2 3411.11 266.234   5
   4   0   2 622.693 17.8525   2
  -4   0  -2 636.503 17.8949   2
   4   0   2 622.865 17.5187   4
  -4   0  -2 631.708 17.8905   2
   4   0   2 660.503 17.9147   2
  -4   0  -2 621.005 17.5203   4
  -5   0  -2 1405.46 38.8232   2
  -5   0  -2 1416.31 38.8405   2
   5   0   2 1383.89 38.7982   2
   6   0   2 93.8986 3.36473   4
   6   0   2 91.1781 3.97985   2
  -6   0  -2 96.6809 3.39781   4
  -6   0  -2 92.1022 3.47605   3
  -6   0  -2 101.117 4.15180   2
  -6   0  -2 93.4818 4.07863   2
   6   0   2 100.683 4.15104   2
   6   0   2 99.8504 3.54543   3
   7   0   2 724.207 20.2724   2
  -7   0  -2 700.373 20.2309   2
   7   0   2 712.351 19.7628   3
  -7   0  -2 716.243 20.2131   2
  -7   0  -2 688.915 19.5966   4
   7   0   2 718.175 20.2344   2
   7   0   2 673.142 19.5930   4
  -7   0  -2 685.447 19.7099   3
   8   0   2 27.8179 1.83702   4
   8   0   2 23.2293 2.41043   2
  -8   0  -2 29.3482 2.99105   2
  -8   0  -2 28.4237 2.82134   2
  -8   0  -2 26.7695 2.12803   3
   8   0   2 28.2011 2.23644   3
  -8   0  -2 24.1004 1.97946   4
   8   0   2 23.0002 2.30431   2
   9   0   2 44.9877 3.20046   2
   9   0   2 42.5999 2.81667   3
  -9   0  -2 43.7614 3.20760   2
   9   0   2 45.3480 3.38025   2
  -9   0  -2 44.8032 3.31717   2
   9   0   2 44.3201 2.35549   4
  -9   0  -2 44.3935 2.55741   3
  -9   0  -2 47.8598 2.50260   4
  10   0   2 1.33325 1.20778   4
  10   0   2 0.07234 1.51920   3
 -10   0  -2 -0.1207 1.21389   4
 -10   0  -2 -0.1575 1.37656   3
  10   0   2 3.59193 2.05219   2
 -10   0  -2 2.53240 1.84152   2
 -10   0  -2 0.62410 1.90638   2
  10   0   2 -1.0423 1.74586   2
 -11   0  -2 49.9999 2.93863   3
 -11   0  -2 44.1544 2.72772   4
 -11   0  -2 50.7974 3.69805   2
 -11   0  -2 50.0196 3.91373   2
  11   0   2 41.9944 3.15282   3
  11   0   2 49.1790 2.69624   4
  11   0   2 41.0205 3.62303   2
  11   0   2 51.9119 4.04380   2
  12   0   2 131.461 6.02331   2
  12   0   2 135.474 5.45515   3
 -12   0  -2 137.524 6.12593   2
  12   0   2 141.083 6.33280   2
 -12   0  -2 137.180 4.98079   4
 -12   0  -2 131.376 5.27060   3
  12   0   2 133.906 4.88664   4
 -12   0  -2 139.274 6.07729   2
 -13   0  -2 1239.54 34.9374   2
 -13   0  -2 1315.82 33.8075   4
 -13   0  -2 1117.80 33.9247   3
 -13   0  -2 1199.14 34.8074   2
  13   0   2 1159.44 33.6531   4
  13   0   2 1193.61 34.9152   2
  13   0   2 1206.13 34.0650   3
  13   0   2 1223.02 34.8844   2
 -14   0  -2 68.9508 5.19998   2
  14   0   2 63.4559 4.86458   2
  14   0   2 78.1144 4.28638   3
 -14   0  -2 75.8834 3.79044   4
 -14   0  -2 63.3620 4.67620   2
  14   0   2 70.9072 3.54887   4
  14   0   2 83.7744 5.47850   2
  15   0   2 40.9708 3.77345   3
  15   0   2 33.7479 3.87179   2
 -15   0  -2 40.5588 3.22929   4
  15   0   2 37.1264 3.01567   4
 -15   0  -2 39.9998 3.82264   2
  15   0   2 33.7554 3.74811   2
 -15   0  -2 40.8027 4.04926   2
  16   0   2 351.024 11.3418   4
  16   0   2 377.466 12.0928   3
  16   0   2 341.503 12.7495   2
 -16   0  -2 367.879 13.0946   2
 -16   0  -2 384.240 11.5114   4
  16   0   2 385.855 13.1855   2
 -17   0  -2 31.5963 4.03452   2
  17   0   2 33.9038 3.50012   3
 -17   0  -2 30.7301 2.78932   4
  17   0   2 24.7700 3.67954   2
  17   0   2 32.8662 4.31721   2
  18   0   2 5.30050 2.80476   3
 -18   0  -2 -1.3603 1.95912   4
 -18   0  -2 -2.3811 3.00147   2
  18   0   2 4.87330 3.46256   2
 -19   0  -2 3.82420 2.16700   4
  19   0   2 -0.1704 2.82752   3
  19   0   2 2.90647 3.61506   2
 -19   0  -2 4.19735 3.53171   2
 -20   0  -2 61.1863 4.29558   4
 -20   0  -2 63.2050 6.15396   2
  20   0   2 61.4708 5.40346   3
  20   0   2 64.3489 5.99185   2
  21   0   2 50.4387 4.59265   3
  21   0   2 57.9301 5.91961   2
 -21   0  -2 38.7099 3.38629   4
 -21   0  -2 43.6848 5.36611   2
  22   0   2 58.1513 6.08295   2
 -22   0  -2 49.4058 5.64501   2
 -22   0  -2 63.9215 4.50593   4
  22   0   2 54.7672 4.92061   3
  23   0   2 82.9289 7.93932   2
  23   0   2 75.2798 6.12897   3
 -23   0  -2 77.5016 8.93606   2
 -23   0  -2 78.5089 4.88980   4
  24   0   2 13.5279 4.80688   2
  24   0   2 19.2043 4.10019   3
 -24   0  -2 21.0853 3.03647   4
  25  -1  -2 5.30459 3.63500   3
  25  -1  -2 1.79813 4.12467   2
 -25  -1   2 0.82648 1.88716   4
  25   1  -2 4.66279 3.66263   3
  25   1  -2 0.41539 4.31450   2
 -25   1   2 8.51351 2.60075   4
 -24  -1   2 34.8188 3.32049   4
  24  -1  -2 34.7890 4.47499   3
  24  -1  -2 36.6220 5.36939   2
 -24   1   2 35.0964 3.37124   4
  24   1  -2 25.9537 4.32288   3
  24   1  -2 35.1506 5.54005   2
 -23  -1   2 -2.0466 1.74014   4
 -23  -1   2 4.73122 3.58824   2
  23  -1  -2 -3.0391 3.88036   2
  23  -1  -2 -5.1404 3.11161   3
 -23   1   2 -1.0638 2.19855   4
 -23   1   2 6.64889 3.68835   2
  23   1  -2 -6.6603 3.79610   2
  23   1  -2 2.85532 3.28110   3
 -22  -1   2 6.05809 1.91756   4
  22  -1  -2 14.0815 3.52977   3
 -22  -1   2 11.5847 3.52412   2
  22  -1  -2 1.97074 4.02392   2
  22   1  -2 8.15138 4.13727   2
 -22   1   2 9.65642 2.45541   4
  22   1  -2 5.53525 3.35300   3
 -22   1   2 8.56314 3.47575   2
 -21  -1   2 6.20074 1.88391   4
 -21  -1   2 4.22622 3.27379   2
  21  -1  -2 2.72408 3.03547   3
  21  -1  -2 0.74740 3.31602   2
  21  -1  -2 4.49523 3.82724   2
 -21   1   2 4.58594 2.25152   4
  21   1  -2 -1.0004 3.41474   2
  21   1  -2 7.06646 3.12434   3
 -21   1   2 2.02827 3.00715   2
  21   1  -2 -0.1907 3.70205   2
  20  -1  -2 9.88669 3.47703   2
 -20  -1   2 9.29048 1.88088   4
  20  -1  -2 8.56519 3.81526   2
 -20  -1   2 6.41532 3.17004   2
  20  -1  -2 5.45938 3.01786   3
 -20   1   2 10.5808 2.33285   4
 -20   1   2 8.39611 3.17256   2
  20   1  -2 9.20718 3.52105   2
  20   1  -2 12.3109 3.14252   3
  20   1  -2 10.0111 3.89279   2
  19  -1  -2 146.933 8.10158   2
  19  -1  -2 153.854 6.90080   3
  19  -1  -2 130.227 7.34045   2
 -19  -1   2 146.428 7.44353   2
 -19  -1   2 149.011 5.44747   4
 -19   1   2 149.376 7.32901   2
  19   1  -2 146.121 7.74736   2
  19   1  -2 141.514 5.35976   4
  19   1  -2 152.534 8.10498   2
  19   1  -2 147.571 6.68768   3
 -19   1   2 151.502 5.93606   4
  18  -1  -2 6.19554 3.06978   2
 -18  -1   2 4.70855 1.64019   4
  18  -1  -2 8.97325 2.85415   3
 -18  -1   2 5.31782 2.91757   2
  18  -1  -2 7.56023 2.41671   4
  18  -1  -2 3.28566 3.31617   2
  18   1  -2 5.89979 3.09637   2
  18   1  -2 7.40857 2.79797   3
  18   1  -2 6.79141 3.43907   2
 -18   1   2 9.04656 2.99206   2
 -18   1   2 7.17537 2.11479   4
  18   1  -2 5.06818 1.59418   4
  17  -1  -2 84.7679 4.14940   4
  17  -1  -2 102.495 6.49160   2
  17  -1  -2 85.7850 5.79983   2
 -17  -1   2 97.4618 5.78535   2
 -17  -1   2 97.4622 3.93571   4
  17  -1  -2 99.5992 5.33450   3
  17   1  -2 87.8975 5.88333   2
  17   1  -2 92.3603 6.31815   2
  17   1  -2 93.3554 3.86259   4
 -17   1   2 92.0127 4.37904   4
 -17   1   2 87.3056 5.57860   2
  17   1  -2 97.2401 5.09484   3
  16  -1  -2 -0.1768 2.58848   2
  16  -1  -2 8.38632 3.22138   2
  16  -1  -2 6.99553 1.81304   4
 -16  -1   2 6.93659 2.76681   2
 -16  -1   2 8.83509 1.57338   4
  16  -1  -2 8.73401 2.52145   3
  16   1  -2 4.28754 1.42848   4
  16   1  -2 1.33307 2.62614   2
 -16   1   2 7.10914 2.76084   2
  16   1  -2 3.99270 2.45236   3
 -16   1   2 9.66665 1.95239   4
  16   1  -2 7.56232 3.12159   2
 -15  -1   2 44.4680 2.62914   4
  15  -1  -2 46.4545 4.38030   2
  15  -1  -2 48.1979 4.86907   2
 -15  -1   2 44.2171 4.20699   2
  15  -1  -2 44.4848 2.91465   4
 -15  -1   2 37.7540 3.71623   2
  15  -1  -2 45.4939 3.73103   3
  15   1  -2 44.4047 4.23372   2
 -15   1   2 42.4498 3.73104   2
 -15   1   2 42.9012 3.06739   4
  15   1  -2 42.0445 4.00744   2
  15   1  -2 50.0335 3.72797   3
 -15   1   2 41.8240 4.03724   2
  15   1  -2 44.9256 2.57623   4
 -14  -1   2 43.3612 3.55094   2
  14  -1  -2 37.6922 3.61750   2
 -14  -1   2 40.9675 3.46187   2
 -14  -1   2 30.6467 3.05464   3
 -14  -1   2 37.7566 2.32778   4
  14  -1  -2 40.7951 3.87984   2
  14  -1  -2 32.3860 2.59404   4
  14  -1  -2 35.8686 3.29833   3
  14   1  -2 36.6404 3.62566   2
 -14   1   2 32.1645 3.14724   2
  14   1  -2 38.3948 2.27861   4
 -14   1   2 40.0049 3.53197   2
 -14   1   2 38.2494 3.34215   3
  14   1  -2 29.0552 3.15995   2
  14   1  -2 36.1964 3.45376   3
 -14   1   2 46.0503 2.88680   4
 -13  -1   2 76.9018 3.80556   3
  13  -1  -2 83.0230 3.55910   4
  13  -1  -2 76.6890 4.05897   3
 -13  -1   2 85.4455 4.45546   2
  13  -1  -2 98.9325 4.99791   2
 -13  -1   2 78.3237 4.46132   2
  13  -1  -2 83.4376 4.61276   2
 -13  -1   2 83.7031 3.25920   4
 -13   1   2 90.6085 4.74991   2
 -13   1   2 88.9344 3.67235   4
  13   1  -2 88.8406 4.29707   3
 -13   1   2 81.9971 4.53425   2
 -13   1   2 85.0557 3.93119   3
  13   1  -2 84.0097 4.70595   2
  13   1  -2 80.3957 3.20143   4
  13   1  -2 87.4435 5.04302   2
  12  -1  -2 4.96173 1.78486   3
  12  -1  -2 3.19065 1.98830   2
 -12  -1   2 5.97674 1.11723   4
 -12  -1   2 4.59554 1.90711   2
  12  -1  -2 5.62795 1.32452   4
  12  -1  -2 4.45978 2.17916   2
 -12  -1   2 8.28561 2.09037   2
 -12  -1   2 4.21503 1.61013   3
 -12   1   2 4.29628 1.61318   3
  12   1  -2 2.95126 1.74068   3
  12   1  -2 3.93956 2.02004   2
  12   1  -2 3.46881 2.20919   2
 -12   1   2 6.26705 2.03040   2
  12   1  -2 5.67276 1.08329   4
 -12   1   2 4.07520 1.87784   2
 -12   1   2 4.39435 1.36987   4
 -11  -1   2 84.7698 4.27343   2
  11  -1  -2 84.1205 4.48144   2
 -11  -1   2 81.6035 3.02391   4
  11  -1  -2 71.6161 3.66442   3
  11  -1  -2 81.4710 3.31593   4
 -11  -1   2 84.9012 3.68787   3
  11  -1  -2 84.8284 4.27565   2
 -11  -1   2 87.8068 4.11854   2
  11   1  -2 88.8306 3.87789   3
 -11   1   2 91.0430 4.15900   2
 -11   1   2 88.0302 3.42316   4
  11   1  -2 82.9136 3.00399   4
 -11   1   2 87.9639 4.22564   2
  11   1  -2 83.3750 4.48690   2
  11   1  -2 79.8061 4.16636   2
 -11   1   2 84.4537 3.63526   3
  10  -1  -2 129.119 5.24063   2
 -10  -1   2 130.160 4.62632   3
 -10  -1   2 122.970 5.02162   2
  10  -1  -2 127.536 4.66438   3
  10  -1  -2 124.887 4.29874   4
 -10  -1   2 124.742 3.99829   4
  10  -1  -2 126.016 5.16781   2
 -10  -1   2 128.034 4.98184   2
 -10   1   2 130.681 5.05519   2
 -10   1   2 123.557 4.53814   3
  10   1  -2 130.372 5.30368   2
  10   1  -2 130.693 4.73184   3
 -10   1   2 128.186 4.36515   4
  10   1  -2 121.621 3.98148   4
 -10   1   2 114.459 4.96805   2
  10   1  -2 125.209 5.14677   2
  -9  -1   2 -0.9571 1.44239   2
   9  -1  -2 1.52336 1.59173   2
   9  -1  -2 -1.3284 1.02785   4
   9  -1  -2 0.79058 1.36857   3
   9  -1  -2 -0.2707 1.67262   2
  -9  -1   2 -0.0749 0.74677   4
  -9  -1   2 -1.7225 1.20680   3
  -9  -1   2 -1.3426 1.41600   2
   9   1  -2 -0.1053 0.74081   4
  -9   1   2 -0.5270 1.46039   2
  -9   1   2 1.22964 1.48906   2
   9   1  -2 1.31611 1.38492   3
  -9   1   2 -0.2137 1.05646   4
   9   1  -2 -0.9985 1.59901   2
  -9   1   2 0.06349 1.25571   3
   9   1  -2 -0.2717 1.51944   2
   8  -1  -2 120.242 4.27786   3
   8  -1  -2 120.258 4.66494   2
  -8  -1   2 117.905 3.62759   4
  -8  -1   2 122.616 4.52803   2
   8  -1  -2 116.883 3.90863   4
   8  -1  -2 116.731 4.57732   2
  -8  -1   2 115.808 4.49651   2
  -8  -1   2 117.516 4.21265   3
  -8   1   2 115.701 3.95735   4
  -8   1   2 119.917 4.52783   2
   8   1  -2 119.402 3.63298   4
  -8   1   2 114.608 4.51855   2
   8   1  -2 119.556 4.68636   2
  -8   1   2 117.467 4.16543   3
   8   1  -2 111.553 4.56367   2
   8   1  -2 118.464 4.25487   3
   7  -1  -2 143.547 4.75231   3
  -7  -1   2 147.129 4.98318   2
   7  -1  -2 138.050 5.05451   2
  -7  -1   2 142.924 4.70817   3
  -7  -1   2 143.357 4.17628   4
  -7  -1   2 139.729 5.01763   2
   7  -1  -2 141.728 5.10151   2
   7  -1  -2 140.141 4.47716   4
  -7   1   2 146.270 4.97365   2
   7   1  -2 138.870 4.68631   3
  -7   1   2 140.972 4.64937   3
   7   1  -2 140.454 4.17389   4
   7   1  -2 138.171 5.06016   2
   7   1  -2 144.764 5.15255   2
  -7   1   2 142.373 4.50242   4
  -7   1   2 138.835 4.95901   2
   6  -1  -2 507.401 14.7384   2
  -6  -1   2 493.520 14.6444   2
  -6  -1   2 512.385 14.0924   4
   6  -1  -2 517.531 14.7528   2
  -6  -1   2 517.761 14.4757   3
   6  -1  -2 516.193 14.3581   4
  -6  -1   2 518.267 14.6859   2
   6  -1  -2 521.850 14.4938   3
   6   1  -2 509.674 14.0933   4
   6   1  -2 515.618 14.4856   3
   6   1  -2 521.524 14.7667   2
   6   1  -2 518.990 14.7561   2
  -6   1   2 515.166 14.6926   2
  -6   1   2 522.248 14.3701   4
  -6   1   2 478.762 14.6186   2
  -6   1   2 519.481 14.4676   3
  -5  -1   2 15.3477 1.47935   2
  -5  -1   2 16.3394 0.81806   4
   5  -1  -2 18.4247 1.74827   3
   5  -1  -2 13.5378 1.14986   4
  -5  -1   2 17.8667 1.68402   3
   5  -1  -2 16.2575 1.57271   2
   5  -1  -2 11.4045 1.45556   2
   5   1  -2 19.7802 1.74891   3
  -5   1   2 16.2067 1.51213   2
  -5   1   2 15.2186 1.21917   4
  -5   1   2 16.9861 1.32736   3
   5   1  -2 22.0521 2.06275   2
   5   1  -2 14.5259 1.48836   2
   5   1  -2 15.7134 0.84580   4
  -4  -1   2 7.95009 1.13436   2
   4  -1  -2 7.50776 1.19297   2
   4  -1  -2 8.78875 1.06436   3
   4  -1  -2 7.59184 1.00477   4
  -4  -1   2 7.72904 1.03074   3
   4  -1  -2 5.10967 1.16137   2
  -4   1   2 7.28850 1.19263   2
   4   1  -2 7.02237 0.49401   4
   4   1  -2 5.65279 1.16981   2
  -4   1   2 8.16040 0.99922   4
   4   1  -2 6.28272 1.21527   2
  -4   1   2 8.57275 1.02318   3
   4   1  -2 7.06877 1.07192   3
  -3  -1   2 3.74682 0.92144   2
   3  -1  -2 4.21118 0.83274   3
   3  -1  -2 2.73323 0.94477   2
   3  -1  -2 2.97584 0.85609   4
   3  -1  -2 5.00709 0.97465   2
  -3   1   2 4.07229 0.76761   3
  -3   1   2 4.96832 0.86349   4
   3   1  -2 5.25953 0.92590   3
   3   1  -2 4.18559 0.98814   2
   3   1  -2 3.95531 1.01192   2
  -3   1   2 4.80015 0.98554   2
  -2  -1   2 180.481 5.30889   2
   2  -1  -2 184.507 5.34087   2
   2  -1  -2 188.491 5.16937   3
   2  -1  -2 182.947 5.28083   4
   2  -1  -2 179.384 5.32881   2
  -2   1   2 184.272 5.27549   4
  -2   1   2 183.921 5.32318   2
   2   1  -2 185.267 5.29965   3
  -2   1   2 179.234 5.16158   3
   2   1  -2 185.324 5.34123   2
   2   1  -2 183.776 5.02669   4
   2   1  -2 179.960 5.33477   2
  -1  -1   2 765.841 34.8855   1
   1  -1  -2 843.352 96.3384   5
   1  -1  -2 900.270 36.1690   1
   1   1  -2 895.419 36.5818   1
   1   1  -2 708.239 88.7616   5
  -1   1   2 583.869 78.7174   5
   0  -1  -2 3736.69 119.383   1
   0  -1   2 3776.00 119.553   1
   0  -1  -2 4129.71 222.713   5
   0   1  -2 4014.23 120.592   1
   0   1   2 3601.95 118.594   1
   0   1  -2 3811.76 216.416   5
  -1  -1  -2 116.783 3.31778   3
  -1  -1  -2 117.284 3.69972   2
   1  -1   2 113.998 3.54329   4
  -1  -1  -2 117.685 3.54459   4
   1  -1   2 119.082 3.58330   3
  -1  -1  -2 117.322 3.75117   2
   1  -1   2 115.575 3.73712   2
  -1   1  -2 116.354 3.73355   2
   1   1   2 118.279 3.31397   3
  -1   1  -2 115.491 3.72779   2
   1   1   2 114.107 3.71133   2
  -1   1  -2 116.363 3.53600   4
  -1   1  -2 112.319 3.57499   3
   1   1   2 120.825 3.55101   4
   2  -1   2 110.095 3.47150   4
  -2  -1  -2 114.362 3.25640   3
   2  -1   2 112.495 3.73578   2
  -2  -1  -2 107.809 3.69982   2
  -2  -1  -2 103.789 3.67660   2
   2  -1   2 105.609 3.67795   2
   2  -1   2 105.867 3.47841   3
   2   1   2 111.184 3.71887   2
  -2   1  -2 105.204 3.71011   2
   2   1   2 109.279 3.25374   3
  -2   1  -2 98.7013 3.42665   4
  -2   1  -2 108.007 3.50382   3
   2   1   2 113.205 3.69168   2
  -2   1  -2 112.814 3.75331   2
   3  -1   2 4861.33 169.336   1
  -3  -1  -2 5244.63 357.771   5
  -3  -1  -2 5013.84 170.771   1
   3  -1   2 5447.59 365.060   5
  -3   1  -2 4941.72 170.342   1
   3   1   2 5017.57 170.460   1
  -3   1  -2 5935.97 375.271   5
   3   1   2 4990.26 345.904   5
   4  -1   2 473.341 12.9772   4
   4  -1   2 461.166 13.3153   2
   4  -1   2 464.694 13.0322   3
  -4  -1  -2 468.620 13.3347   2
   4  -1   2 468.593 13.3317   2
  -4  -1  -2 467.663 13.3174   2
  -4  -1  -2 441.216 12.8630   3
  -4  -1  -2 446.056 12.8394   4
   4   1   2 461.210 13.3021   2
  -4   1  -2 468.477 13.3429   2
   4   1   2 459.093 13.3175   2
  -4   1  -2 455.957 13.0109   3
   4   1   2 462.669 12.9048   3
  -4   1  -2 455.184 13.3117   2
  -4   1  -2 453.587 12.9686   4
  -5  -1  -2 25.4220 1.64008   4
  -5  -1  -2 23.6286 2.03950   2
  -5  -1  -2 27.0643 1.73152   3
   5  -1   2 26.4639 1.92181   4
  -5  -1  -2 24.1014 2.42625   2
   5  -1   2 26.1886 2.46929   2
   5  -1   2 26.5812 1.99824   3
   5  -1   2 32.1097 2.44927   2
  -5   1  -2 26.0525 1.93217   3
   5   1   2 30.1189 2.54924   2
  -5   1  -2 25.2910 2.55609   2
   5   1   2 26.7074 2.46763   2
  -5   1  -2 29.3292 2.49310   2
  -5   1  -2 25.3019 1.88253   4
   5   1   2 27.8196 1.82917   3
   6  -1   2 362.245 10.9155   2
  -6  -1  -2 363.520 10.3775   3
   6  -1   2 355.683 10.9288   2
   6  -1   2 365.137 10.4153   4
  -6  -1  -2 355.430 10.2669   4
   6  -1   2 358.199 10.5258   3
  -6  -1  -2 359.561 10.9433   2
  -6  -1  -2 343.923 10.8535   2
  -6   1  -2 360.489 10.9265   2
  -6   1  -2 356.478 10.9201   2
   6   1   2 354.109 10.8944   2
   6   1   2 356.336 10.3850   3
  -6   1  -2 354.591 10.4829   3
  -6   1  -2 363.711 10.4360   4
   6   1   2 381.235 11.0093   2
   6   1   2 368.459 10.2800   4
  -7  -1  -2 22.5405 2.18912   2
  -7  -1  -2 21.4381 2.19535   2
   7  -1   2 28.5888 2.39202   2
   7  -1   2 23.4435 1.88203   4
   7  -1   2 26.9790 2.28695   3
  -7  -1  -2 22.0725 1.76853   4
   7  -1   2 24.8188 2.25117   2
  -7  -1  -2 24.8293 1.92868   3
  -7   1  -2 23.1186 1.80566   3
   7   1   2 21.7414 2.04428   3
  -7   1  -2 26.1791 2.31365   2
   7   1   2 18.9218 2.20511   2
   7   1   2 23.6735 2.25827   2
  -7   1  -2 23.5448 2.28452   2
  -7   1  -2 23.4568 1.94308   4
   7   1   2 19.7721 1.68656   4
  -8  -1  -2 170.387 6.21101   2
   8  -1   2 169.308 5.49944   4
   8  -1   2 160.962 6.14044   2
  -8  -1  -2 161.979 6.16128   2
   8  -1   2 173.447 6.24883   2
  -8  -1  -2 172.436 5.33630   4
   8  -1   2 166.149 5.66258   3
  -8  -1  -2 168.351 5.50725   3
   8   1   2 169.320 6.14183   2
  -8   1  -2 181.223 6.34716   2
  -8   1  -2 174.334 5.54431   4
  -8   1  -2 161.735 6.15317   2
   8   1   2 175.609 5.62717   3
   8   1   2 173.308 6.30984   2
   8   1   2 166.039 5.30885   4
  -8   1  -2 169.151 5.60269   3
  -9  -1  -2 23.1009 1.87580   4
   9  -1   2 19.8953 2.35769   2
  -9  -1  -2 19.1004 2.31598   2
  -9  -1  -2 21.9596 2.43207   2
  -9  -1  -2 20.7166 1.82549   3
   9  -1   2 20.8749 2.47366   2
   9  -1   2 21.8848 2.06584   4
   9  -1   2 21.2989 2.01149   3
  -9   1  -2 19.6085 2.40602   2
  -9   1  -2 22.8980 1.94657   3
  -9   1  -2 24.4111 2.51159   2
   9   1   2 24.1347 2.44649   2
  -9   1  -2 23.1368 1.86579   4
   9   1   2 22.2757 1.80771   4
   9   1   2 23.0461 1.95887   3
   9   1   2 19.3343 2.42809   2
 -10  -1  -2 37.2150 2.26075   4
 -10  -1  -2 34.3416 2.90509   2
  10  -1   2 37.2863 3.47495   2
  10  -1   2 33.3797 2.30116   4
 -10  -1  -2 34.0764 2.52070   3
  10  -1   2 37.4804 2.77184   3
 -10  -1  -2 33.6304 3.00527   2
  10  -1   2 33.1863 3.13746   2
  10   1   2 34.7512 2.72549   3
  10   1   2 38.0818 3.24647   2
 -10   1  -2 32.7364 2.68413   3
 -10   1  -2 40.7228 2.43069   4
  10   1   2 36.8526 3.45171   2
 -10   1  -2 35.0208 3.30612   2
  10   1   2 33.9111 2.18222   4
 -10   1  -2 36.1008 3.53934   2
 -11  -1  -2 -0.1142 1.50558   3
  11  -1   2 -0.0919 1.91384   2
 -11  -1  -2 2.50274 1.96567   2
  11  -1   2 -1.9827 2.08031   2
 -11  -1  -2 -1.8368 1.21530   4
  11  -1   2 0.56253 1.73295   3
 -11  -1  -2 -2.6673 1.98585   2
  11  -1   2 0.50835 1.40614   4
 -11   1  -2 -0.4648 1.53677   3
 -11   1  -2 -2.2013 1.92711   2
 -11   1  -2 1.32819 2.15037   2
  11   1   2 0.77762 2.00384   2
  11   1   2 -0.6255 2.09533   2
  11   1   2 -2.2960 1.12145   4
  11   1   2 0.01000 1.63555   3
 -11   1  -2 1.95061 1.47898   4
 -12  -1  -2 -0.9741 1.27183   4
 -12  -1  -2 -1.7560 2.22313   2
  12  -1   2 0.62625 2.16574   2
  12  -1   2 1.58974 2.36095   2
  12  -1   2 2.41089 1.92831   3
 -12  -1  -2 -2.3470 1.98025   2
  12  -1   2 -0.1944 1.41590   4
 -12  -1  -2 1.07893 1.67627   3
 -12   1  -2 0.43721 2.13239   2
 -12   1  -2 2.30560 1.60079   4
  12   1   2 1.24504 1.88074   3
 -12   1  -2 1.07169 1.64125   3
  12   1   2 2.37664 2.44919   2
  12   1   2 -1.3126 2.10241   2
  12   1   2 -0.7477 1.23801   4
 -12   1  -2 -1.0010 2.27347   2
 -13  -1  -2 227.908 7.83336   3
  13  -1   2 234.910 8.93928   2
  13  -1   2 232.937 7.61594   4
  13  -1   2 226.270 8.73645   2
 -13  -1  -2 236.323 7.43529   4
 -13  -1  -2 221.473 8.55560   2
 -13  -1  -2 234.504 8.90444   2
  13  -1   2 236.279 8.03027   3
  13   1   2 242.123 8.00609   3
  13   1   2 234.629 9.03883   2
 -13   1  -2 230.571 7.68750   4
  13   1   2 222.439 7.33843   4
 -13   1  -2 215.542 8.64356   2
 -13   1  -2 232.676 8.85606   2
  13   1   2 228.147 8.72040   2
  14  -1   2 -5.2093 2.26522   2
  14  -1   2 3.47795 2.22470   3
  14  -1   2 -1.0400 2.66811   2
 -14  -1  -2 0.81528 2.61488   2
  14  -1   2 -1.5861 1.56171   4
 -14  -1  -2 1.54224 1.51683   4
 -14  -1  -2 -0.4514 2.33277   2
 -14   1  -2 -1.3586 1.76694   4
  14   1   2 -1.6958 2.39724   2
 -14   1  -2 0.34829 2.70021   2
  14   1   2 2.79785 2.85907   2
 -14   1  -2 -0.2985 2.35166   2
  14   1   2 0.44233 1.45082   4
  14   1   2 1.36918 2.15038   3
  15  -1   2 2.57311 1.82763   4
 -15  -1  -2 7.19451 2.62832   2
  15  -1   2 -0.5750 2.52823   2
  15  -1   2 5.36064 3.02674   2
 -15  -1  -2 4.20984 1.72078   4
 -15  -1  -2 -1.4199 2.76616   2
  15  -1   2 -1.0440 2.28170   3
 -15   1  -2 -0.2031 2.40965   2
  15   1   2 1.87596 2.26868   3
  15   1   2 3.53289 3.01757   2
  15   1   2 6.87695 2.81625   2
 -15   1  -2 2.79265 1.98010   4
 -15   1  -2 2.03298 2.86641   2
 -16  -1  -2 5.90640 3.08683   2
  16  -1   2 2.81233 2.52097   3
  16  -1   2 6.18052 2.86653   2
 -16  -1  -2 4.09061 1.87462   4
  16  -1   2 9.51891 3.29465   2
  16   1   2 2.26512 2.89463   2
  16   1   2 10.8068 3.47352   2
 -16   1  -2 4.06500 3.16181   2
 -16   1  -2 4.46277 2.13655   4
  16   1   2 5.55527 2.44727   3
  17  -1   2 -1.3845 3.12746   2
 -17  -1  -2 2.77016 3.07896   2
 -17  -1  -2 0.62275 1.73874   4
  17  -1   2 -0.0582 2.60805   3
  17  -1   2 -3.0873 2.66338   2
 -17   1  -2 1.28476 2.08588   4
 -17   1  -2 -0.1644 3.03533   2
  17   1   2 1.86564 3.18902   2
  17   1   2 0.14915 2.87108   2
  17   1   2 -1.0506 2.40183   3
  18  -1   2 11.5174 3.74819   2
 -18  -1  -2 12.5066 2.13599   4
 -18  -1  -2 15.0193 3.70761   2
  18  -1   2 8.72388 2.95814   3
 -18   1  -2 0.22931 3.22728   2
 -18   1  -2 14.7012 2.60062   4
  18   1   2 11.6448 3.73996   2
  18   1   2 7.17895 2.87899   3
 -19  -1  -2 2.96810 3.54018   2
  19  -1   2 3.00238 2.93167   3
 -19  -1  -2 2.48904 2.07032   4
  19  -1   2 6.58053 3.77755   2
 -19   1  -2 2.17797 3.42165   2
  19   1   2 7.10636 3.06039   3
 -19   1  -2 4.38851 2.32171   4
  19   1   2 8.94809 3.90528   2
 -20  -1  -2 108.238 5.09316   4
  20  -1   2 113.672 6.37362   3
  20  -1   2 111.183 7.87264   2
 -20  -1  -2 106.895 7.35737   2
 -20   1  -2 107.561 7.45528   2
  20   1   2 101.247 6.37349   3
 -20   1  -2 102.531 5.45750   4
  20   1   2 119.661 8.18001   2
  21  -1   2 75.3228 7.22944   2
 -21  -1  -2 67.1439 6.93112   2
 -21  -1  -2 75.0998 4.47393   4
  21  -1   2 75.6814 5.79844   3
  21   1   2 78.7630 7.40265   2
  21   1   2 68.3686 5.79150   3
 -21   1  -2 86.1632 7.22015   2
 -21   1  -2 69.6157 4.83968   4
  22  -1   2 2.06266 4.06310   2
 -22  -1  -2 -5.1852 3.49473   2
 -22  -1  -2 3.28303 2.25661   4
  22  -1   2 0.12449 3.27675   3
 -22   1  -2 5.84622 2.67404   4
  22   1   2 4.02109 4.21806   2
 -22   1  -2 1.33525 3.85084   2
  22   1   2 -2.3101 3.04881   3
  23  -1   2 19.7401 4.75170   2
  23  -1   2 16.0611 3.84426   3
 -23  -1  -2 14.9705 2.60865   4
 -23   1  -2 19.7198 3.18252   4
  23   1   2 13.8458 3.78730   3
  23   1   2 12.5076 4.66032   2
  24  -1   2 17.5740 4.06464   3
 -24  -1  -2 23.6704 2.84941   4
  24  -1   2 18.4097 4.99143   2
  24   1   2 17.2045 4.91783   2
 -24   1  -2 20.0212 3.23018   4
  24   1   2 28.0533 4.33627   3
  25  -2  -2 2.91850 4.34090   2
  25  -2  -2 0.47014 3.52580   3
  25   2  -2 3.18451 3.59053   3
 -25   2   2 0.30949 2.56428   4
  25   2  -2 5.35048 4.68949   2
 -24  -2   2 19.1233 2.04310   4
  24  -2  -2 17.3766 3.95655   3
  24  -2  -2 17.2814 4.84929   2
  24   2  -2 21.9963 5.17226   2
 -24   2   2 21.8052 3.10942   4
  24   2  -2 18.9715 3.92359   3
 -23  -2   2 4.15512 1.68242   4
  23  -2  -2 0.55056 3.25460   3
  23  -2  -2 2.18560 4.10241   2
 -23  -2   2 -3.6006 5.74026   2
  23   2  -2 5.49850 3.39010   3
 -23   2   2 7.65112 2.74407   4
  23   2  -2 -0.3192 4.04255   2
  22  -2  -2 11.9040 4.22779   2
 -22  -2   2 9.66817 1.78136   4
  22  -2  -2 13.1766 3.51724   3
 -22  -2   2 9.08785 3.41526   2
 -22   2   2 11.6267 2.62516   4
  22   2  -2 16.7237 3.59159   3
 -22   2   2 5.60179 3.46533   2
  22   2  -2 11.7585 4.32092   2
  21  -2  -2 -1.1334 3.67351   2
  21  -2  -2 4.34362 3.07795   3
 -21  -2   2 0.71498 3.22776   2
 -21  -2   2 5.54826 1.62232   4
 -21   2   2 9.26740 2.50316   4
 -21   2   2 8.04933 3.51354   2
  21   2  -2 4.10837 3.86908   2
  21   2  -2 5.57475 3.11361   3
 -20  -2   2 34.0888 2.69023   4
  20  -2  -2 23.5961 4.17656   2
 -20  -2   2 40.2911 4.41699   2
  20  -2  -2 39.5169 4.81191   2
  20  -2  -2 40.7636 4.01316   3
  20   2  -2 25.5110 4.52768   2
 -20   2   2 36.4206 4.28973   2
 -20   2   2 45.1765 3.97823   4
  20   2  -2 44.1680 4.05684   3
 -19  -2   2 51.8074 2.91452   4
  19  -2  -2 51.0869 4.88343   2
 -19  -2   2 54.8451 5.27367   2
  19  -2  -2 47.9650 5.03651   2
  19  -2  -2 39.2339 3.95581   3
 -19   2   2 56.9496 4.05977   4
  19   2  -2 61.1677 6.12951   2
 -19   2   2 41.4491 4.33418   2
  19   2  -2 48.4838 4.49036   3
  19   2  -2 48.5088 4.77398   2
  18  -2  -2 49.7248 5.00982   2
  18  -2  -2 50.6674 4.77899   2
 -18  -2   2 42.4331 4.21765   2
  18  -2  -2 51.8058 4.47770   3
 -18  -2   2 43.9036 2.76141   4
 -18   2   2 48.5884 4.96829   2
 -18   2   2 46.5841 3.75814   4
  18   2  -2 40.1139 4.39044   2
  18   2  -2 45.1048 4.69347   2
  18   2  -2 47.6438 4.41803   3
 -17  -2   2 196.172 8.13554   2
  17  -2  -2 185.581 8.46814   2
  17  -2  -2 179.590 7.33452   3
 -17  -2   2 188.425 6.03342   4
  17  -2  -2 179.390 8.05390   2
  17   2  -2 164.492 8.10219   2
  17   2  -2 193.397 8.65462   2
  17   2  -2 186.848 7.47532   3
 -17   2   2 193.882 6.87967   4
 -17   2   2 178.478 8.08532   2
  16  -2  -2 134.379 5.42617   4
  16  -2  -2 136.450 7.25560   2
  16  -2  -2 128.934 6.64120   2
  16  -2  -2 130.398 6.00123   3
 -16  -2   2 136.157 6.69592   2
 -16  -2   2 143.723 4.75713   4
 -16   2   2 133.192 6.60923   2
  16   2  -2 142.994 7.21300   2
 -16   2   2 145.901 5.63003   4
  16   2  -2 140.359 6.88612   2
  16   2  -2 138.706 6.11954   3
  15  -2  -2 7.95895 2.96979   2
 -15  -2   2 8.11715 1.32540   4
  15  -2  -2 1.60765 2.53600   2
 -15  -2   2 9.90895 2.79877   2
  15  -2  -2 5.42847 2.36993   3
  15  -2  -2 4.24757 1.75731   4
  15   2  -2 4.75444 2.67746   2
  15   2  -2 8.05070 3.05542   2
 -15   2   2 8.37556 2.08557   4
 -15   2   2 6.14653 2.58464   2
  15   2  -2 4.13104 2.30152   3
 -14  -2   2 14.7077 2.73528   2
  14  -2  -2 10.1218 2.31571   3
  14  -2  -2 9.12335 2.83464   2
 -14  -2   2 10.7779 1.28639   4
  14  -2  -2 10.1204 1.79004   4
 -14  -2   2 6.06773 1.88106   3
 -14  -2   2 7.90801 2.32370   2
  14  -2  -2 10.0678 2.60953   2
  14   2  -2 9.81730 2.28049   3
 -14   2   2 9.99412 2.43472   2
  14   2  -2 5.74004 2.57707   2
 -14   2   2 7.42965 2.49477   2
  14   2  -2 13.0735 2.97449   2
 -14   2   2 8.59024 1.90337   4
 -13  -2   2 57.5847 4.12732   2
 -13  -2   2 46.5331 3.73061   2
 -13  -2   2 53.5886 2.35306   4
  13  -2  -2 59.5598 3.15121   4
 -13  -2   2 56.4250 3.20412   3
  13  -2  -2 59.9415 4.24719   2
  13  -2  -2 51.1576 3.65529   3
  13  -2  -2 46.2403 4.35373   2
 -13   2   2 52.0165 4.15915   2
  13   2  -2 54.9487 3.50417   3
 -13   2   2 51.1061 3.83581   2
 -13   2   2 52.6689 3.38840   3
  13   2  -2 56.0765 4.25932   2
  13   2  -2 46.5392 4.44118   2
 -13   2   2 61.2754 3.30967   4
 -12  -2   2 52.9184 3.68765   2
  12  -2  -2 48.4379 2.77207   4
  12  -2  -2 55.6751 4.09326   2
  12  -2  -2 49.4338 3.24457   3
  12  -2  -2 55.2021 3.84284   2
 -12  -2   2 52.2993 3.49884   2
 -12  -2   2 43.4741 2.84560   3
 -12  -2   2 52.2368 2.16956   4
 -12   2   2 53.1478 2.87270   4
 -12   2   2 43.5037 3.60642   2
 -12   2   2 46.7516 3.76089   2
  12   2  -2 48.4416 3.87999   2
  12   2  -2 46.9976 3.91953   2
 -12   2   2 54.7301 3.07451   3
  12   2  -2 40.6485 3.20732   3
 -11  -2   2 24.8484 2.50259   2
 -11  -2   2 24.9696 2.08398   3
 -11  -2   2 24.3193 2.48388   2
 -11  -2   2 24.0365 1.48446   4
  11  -2  -2 25.9292 2.27946   3
  11  -2  -2 25.8626 2.66486   2
  11  -2  -2 25.9442 2.74376   2
  11  -2  -2 23.5025 2.18503   4
  11   2  -2 17.7288 2.45510   2
 -11   2   2 21.9103 2.43508   2
 -11   2   2 19.5074 1.87997   4
 -11   2   2 29.5276 2.64588   2
  11   2  -2 21.7971 2.66354   2
  11   2  -2 18.8554 2.07045   3
 -11   2   2 22.7551 2.05953   3
 -10  -2   2 51.6000 3.33030   2
 -10  -2   2 45.5711 2.64320   3
  10  -2  -2 47.2470 2.62678   4
  10  -2  -2 44.9128 3.44077   2
  10  -2  -2 48.6150 3.52015   2
 -10  -2   2 49.9575 1.91306   4
 -10  -2   2 51.5051 3.17669   2
  10  -2  -2 50.7378 2.91186   3
 -10   2   2 48.7916 2.81288   3
 -10   2   2 42.5712 2.56374   4
  10   2  -2 44.6205 3.35024   2
 -10   2   2 46.6445 3.30765   2
 -10   2   2 49.0870 3.29807   2
  10   2  -2 50.0028 2.91065   3
  10   2  -2 51.9655 3.69405   2
   9  -2  -2 -2.5500 1.58801   2
   9  -2  -2 1.08872 1.60701   2
   9  -2  -2 -0.8940 1.39115   3
  -9  -2   2 1.54999 1.24594   3
  -9  -2   2 0.01431 1.51568   2
  -9  -2   2 1.11691 1.48546   2
  -9  -2   2 1.30114 0.63319   4
   9  -2  -2 0.53670 1.16271   4
  -9   2   2 1.15640 1.54152   2
   9   2  -2 -0.6408 1.58897   2
   9   2  -2 0.09144 1.34760   3
  -9   2   2 -0.4567 1.52328   2
  -9   2   2 0.48295 1.26064   4
  -9   2   2 -0.0882 1.25480   3
   9   2  -2 -0.9758 1.69862   2
  -8  -2   2 65.2261 2.95684   3
   8  -2  -2 62.9782 3.04635   3
  -8  -2   2 59.6515 3.23711   2
  -8  -2   2 67.7951 3.31785   2
   8  -2  -2 67.0815 3.58096   2
  -8  -2   2 63.1891 2.11686   4
   8  -2  -2 61.4293 3.48235   2
   8  -2  -2 60.9238 2.74241   4
   8   2  -2 66.2266 3.61347   2
   8   2  -2 70.9347 3.08269   3
  -8   2   2 64.1604 2.94687   3
  -8   2   2 65.4155 3.44475   2
  -8   2   2 63.8789 2.81906   4
   8   2  -2 63.6638 3.39005   2
  -8   2   2 68.2555 3.44217   2
   7  -2  -2 -0.3357 1.43303   2
   7  -2  -2 -1.9768 1.07408   4
  -7  -2   2 0.00481 0.47443   4
   7  -2  -2 1.06731 1.25876   3
  -7  -2   2 1.25514 1.39663   2
  -7  -2   2 0.60115 1.15985   3
  -7  -2   2 0.90564 1.37884   2
   7  -2  -2 0.48172 1.53358   2
  -7   2   2 2.86853 1.45189   2
  -7   2   2 -0.8393 1.18141   4
  -7   2   2 2.06967 1.46759   2
   7   2  -2 -0.1976 1.22987   3
  -7   2   2 0.25975 1.20332   3
   7   2  -2 -2.3097 1.51257   2
   7   2  -2 -1.8974 1.41971   2
   6  -2  -2 421.458 12.6532   2
  -6  -2   2 432.045 11.8180   4
   6  -2  -2 428.260 12.7023   2
  -6  -2   2 422.264 11.8224   4
   6  -2  -2 435.987 12.3072   4
  -6  -2   2 443.974 12.6563   2
   6  -2  -2 431.429 12.3037   3
   6   2  -2 428.547 12.6985   2
  -6   2   2 443.161 12.6476   2
  -6   2   2 439.159 12.3057   3
  -6   2   2 436.382 12.6401   2
   6   2  -2 423.575 12.3012   3
  -6   2   2 432.815 12.3133   4
   6   2  -2 421.827 12.6755   2
  -5  -2   2 48.2659 1.47631   4
  -5  -2   2 51.8951 2.57282   2
   5  -2  -2 48.8530 2.69655   2
   5  -2  -2 45.5936 2.24357   4
  -5  -2   2 47.3419 2.57933   2
  -5  -2   2 52.3345 1.46987   4
   5  -2  -2 46.9337 2.72300   2
   5  -2  -2 46.2073 2.18494   3
   5   2  -2 45.8997 2.20829   3
  -5   2   2 48.5618 2.24993   3
   5   2  -2 49.1626 2.73508   2
  -5   2   2 50.1287 2.49806   2
  -5   2   2 46.3509 2.68714   2
   5   2  -2 48.7868 2.81517   2
  -5   2   2 46.1845 2.26639   4
  -4  -2   2 495.090 13.5851   4
   4  -2  -2 507.747 14.0073   4
   4  -2  -2 508.436 14.2497   2
   4  -2  -2 499.807 13.9078   3
  -4  -2   2 503.544 14.2102   2
  -4  -2   2 479.673 14.1666   2
   4  -2  -2 495.313 14.2694   2
   4   2  -2 508.014 14.2824   2
  -4   2   2 482.949 14.1645   2
  -4   2   2 502.228 14.0195   4
   4   2  -2 493.323 14.2472   2
   4   2  -2 493.647 13.9715   3
  -4   2   2 513.481 14.2538   2
  -4   2   2 494.777 13.8958   3
  -3  -2   2 40.3891 2.02026   2
   3  -2  -2 37.1971 1.72355   3
   3  -2  -2 36.6736 2.27416   2
  -3  -2   2 35.6425 2.19360   2
   3  -2  -2 38.3663 1.96215   4
  -3  -2   2 35.8429 1.26544   4
   3  -2  -2 37.8447 2.16442   2
   3   2  -2 35.9318 2.29029   2
   3   2  -2 36.0418 1.27901   4
  -3   2   2 37.0996 1.67879   3
   3   2  -2 38.1942 2.27771   2
  -3   2   2 34.2248 1.99360   2
   3   2  -2 37.4741 1.94018   3
  -3   2   2 37.2556 2.27390   2
  -3   2   2 36.8735 1.96917   4
   2  -2  -2 8406.18 433.301   5
   2  -2  -2 7623.58 239.021   1
  -2  -2   2 7752.35 419.315   5
  -2  -2   2 7700.38 414.653   5
  -2   2   2 8007.35 419.920   5
  -2   2   2 7450.71 238.309   1
   2   2  -2 7832.83 240.202   1
   2   2  -2 7576.20 239.294   1
  -1  -2   2 150.331 4.53894   2
   1  -2  -2 135.711 4.29154   4
   1  -2  -2 138.933 4.50931   2
   1  -2  -2 136.423 3.97816   3
   1  -2  -2 141.471 4.55411   2
  -1  -2   2 134.152 4.43935   2
  -1  -2   2 146.330 4.12340   4
  -1  -2   2 140.776 4.28154   3
  -1   2   2 135.061 4.42834   2
   1   2  -2 139.526 4.30679   3
  -1   2   2 138.677 4.33691   4
   1   2  -2 136.342 4.51932   2
   1   2  -2 145.948 4.13447   4
  -1   2   2 140.053 3.97049   3
  -1   2   2 140.423 4.50588   2
   1   2  -2 141.160 4.53688   2
   0  -2  -2 485.561 14.0771   2
   0  -2   2 508.255 14.1061   2
   0  -2  -2 495.062 14.1181   2
   0  -2   2 515.330 13.8444   4
   0  -2   2 503.263 13.9072   3
   0  -2   2 511.409 14.0985   2
   0  -2  -2 497.890 13.8861   4
   0   2   2 496.483 13.8971   4
   0   2  -2 485.968 13.8792   3
   0   2  -2 506.027 13.8517   4
   0   2   2 502.709 14.0893   2
   0   2   2 475.391 14.0639   2
   0   2   2 495.781 13.6182   3
   0   2  -2 508.097 14.1246   2
   0   2  -2 501.948 14.1229   2
  -1  -2  -2 340.585 9.99446   2
  -1  -2  -2 338.571 9.67086   4
   1  -2   2 346.046 9.97898   2
   1  -2   2 356.616 9.72785   4
   1  -2   2 346.740 9.97618   2
  -1  -2  -2 334.499 9.96758   2
   1  -2   2 338.203 9.74325   3
  -1   2  -2 358.660 10.0358   2
  -1   2  -2 340.259 9.70269   4
   1   2   2 337.465 9.43606   3
   1   2   2 349.090 9.99582   2
   1   2   2 331.386 9.66164   4
   1   2   2 345.406 9.96903   2
  -1   2  -2 348.347 10.0213   2
  -1   2  -2 338.840 9.72192   3
  -2  -2  -2 8476.82 485.268   5
  -2  -2  -2 7975.53 260.584   1
   2  -2   2 8844.00 489.282   5
   2  -2   2 8246.66 261.524   1
   2   2   2 8773.60 484.119   5
  -2   2  -2 8656.29 488.403   5
  -2   2  -2 8092.01 260.911   1
   2   2   2 8151.33 260.847   1
   3  -2   2 0.80810 1.38810   2
  -3  -2  -2 -0.3853 0.70529   3
  -3  -2  -2 -0.9095 0.86105   4
  -3  -2  -2 1.28134 1.43801   2
  -3  -2  -2 0.08712 1.35848   2
   3  -2   2 2.53011 1.15918   3
   3  -2   2 0.61817 1.09624   4
   3  -2   2 -0.4119 1.37747   2
  -3   2  -2 0.66569 1.40019   2
   3   2   2 0.61691 1.38432   2
  -3   2  -2 0.33866 1.09208   4
  -3   2  -2 0.61018 1.11052   3
   3   2   2 0.52580 1.39975   2
  -3   2  -2 -0.2850 1.39699   2
   3   2   2 -0.0917 0.75080   3
  -4  -2  -2 437.788 12.5672   3
  -4  -2  -2 443.385 13.1153   2
   4  -2   2 467.006 13.1876   2
  -4  -2  -2 457.313 13.1713   2
  -4  -2  -2 436.814 12.5749   4
   4  -2   2 448.216 12.7599   4
   4  -2   2 449.441 12.8050   3
   4  -2   2 457.020 13.1831   2
   4   2   2 446.824 12.5878   3
  -4   2  -2 437.146 13.1425   2
  -4   2  -2 447.629 12.7801   4
   4   2   2 448.868 13.1473   2
   4   2   2 458.652 13.1733   2
  -4   2  -2 446.767 13.1394   2
  -4   2  -2 459.135 12.8034   3
  -5  -2  -2 -1.0406 1.54683   2
   5  -2   2 0.20023 1.57711   2
  -5  -2  -2 1.12060 0.89497   4
   5  -2   2 0.76494 1.16556   4
   5  -2   2 1.59877 1.32810   3
   5  -2   2 1.49699 1.55403   2
  -5  -2  -2 -0.9799 1.48034   2
  -5  -2  -2 2.24324 0.95991   3
  -5   2  -2 -0.6584 1.56700   2
  -5   2  -2 -0.1765 1.53536   2
   5   2   2 1.76790 1.63274   2
  -5   2  -2 -0.0577 1.25166   4
  -5   2  -2 0.81961 1.24285   3
   5   2   2 1.15568 1.02357   3
   5   2   2 0.88420 1.55525   2
   6  -2   2 193.222 6.54742   2
  -6  -2  -2 184.320 6.51327   2
  -6  -2  -2 186.555 6.46395   2
  -6  -2  -2 186.654 5.75004   3
   6  -2   2 189.782 6.00916   3
   6  -2   2 192.459 6.52537   2
   6  -2   2 187.626 5.93071   4
  -6  -2  -2 185.845 5.62667   4
  -6   2  -2 187.471 5.95176   4
   6   2   2 189.825 5.78314   3
   6   2   2 178.356 6.39418   2
   6   2   2 183.935 6.53035   2
  -6   2  -2 189.273 6.52687   2
  -6   2  -2 182.857 6.50583   2
  -6   2  -2 182.949 5.93036   3
  -7  -2  -2 357.109 11.0966   2
   7  -2   2 367.256 10.6565   3
  -7  -2  -2 349.409 10.2382   4
  -7  -2  -2 358.249 11.1314   2
  -7  -2  -2 352.229 10.4072   3
   7  -2   2 359.572 11.1388   2
   7  -2   2 354.735 10.5153   4
   7  -2   2 364.375 11.1336   2
   7   2   2 349.457 10.4323   3
  -7   2  -2 363.883 11.1529   2
  -7   2  -2 369.541 11.1872   2
  -7   2  -2 357.520 10.5382   4
   7   2   2 355.425 11.1332   2
   7   2   2 351.355 11.0515   2
  -7   2  -2 360.075 10.5955   3
  -8  -2  -2 19.8760 1.66221   3
   8  -2   2 19.9134 2.32676   2
   8  -2   2 19.2078 2.25770   2
  -8  -2  -2 15.6106 2.17730   2
   8  -2   2 18.1084 1.70084   4
  -8  -2  -2 20.1449 1.67461   4
  -8  -2  -2 18.8181 2.24273   2
   8  -2   2 21.8174 1.95026   3
   8   2   2 20.3588 2.27374   2
  -8   2  -2 14.8758 2.25618   2
   8   2   2 22.1071 2.45139   2
  -8   2  -2 18.3805 1.80637   3
  -8   2  -2 19.4342 1.82353   4
   8   2   2 23.5029 1.82610   3
  -8   2  -2 14.7200 2.20487   2
  -9  -2  -2 130.249 4.75370   3
   9  -2   2 155.663 5.09341   3
  -9  -2  -2 138.767 5.58194   2
  -9  -2  -2 131.150 5.54422   2
  -9  -2  -2 137.216 4.47259   4
   9  -2   2 134.360 5.73551   2
   9  -2   2 131.705 4.80033   4
   9  -2   2 132.167 5.54228   2
  -9   2  -2 135.906 5.72868   2
   9   2   2 130.756 4.73768   3
  -9   2  -2 128.408 4.85649   3
   9   2   2 135.117 5.65066   2
  -9   2  -2 140.769 4.86272   4
   9   2   2 133.291 5.60336   2
  -9   2  -2 135.759 5.54938   2
 -10  -2  -2 66.6763 2.86497   4
  10  -2   2 67.1033 3.99619   2
  10  -2   2 63.4698 4.16455   2
 -10  -2  -2 62.0532 3.07838   3
 -10  -2  -2 62.2386 4.06110   2
  10  -2   2 68.4027 3.62252   3
  10  -2   2 64.0592 3.23876   4
 -10  -2  -2 58.9389 4.11455   2
 -10   2  -2 76.9702 4.44682   2
  10   2   2 68.9047 4.23365   2
  10   2   2 71.3155 3.43228   3
 -10   2  -2 65.8928 4.11673   2
  10   2   2 62.3839 4.01848   2
 -10   2  -2 72.0484 3.31407   4
 -10   2  -2 70.1233 3.46378   3
  11  -2   2 26.3073 2.47583   3
 -11  -2  -2 20.8238 2.81292   2
  11  -2   2 20.0213 2.68720   2
 -11  -2  -2 22.9761 2.77385   2
  11  -2   2 25.4398 2.96850   2
 -11  -2  -2 25.7689 2.08932   4
  11  -2   2 23.0602 2.08258   4
 -11  -2  -2 24.4075 2.17909   3
  11   2   2 20.6930 2.16056   3
 -11   2  -2 23.3740 2.21859   3
 -11   2  -2 16.6792 2.07602   4
  11   2   2 27.2989 3.08960   2
 -11   2  -2 21.6508 2.93949   2
 -11   2  -2 25.2689 2.86056   2
  11   2   2 25.3799 2.90205   2
 -12  -2  -2 0.51616 1.22837   4
 -12  -2  -2 -1.9467 1.47452   3
  12  -2   2 -1.0993 1.91053   3
 -12  -2  -2 2.85113 2.23694   2
 -12  -2  -2 0.01127 2.25227   2
  12  -2   2 1.51009 2.36105   2
  12  -2   2 -0.1155 2.16764   2
  12  -2   2 0.55208 1.59772   4
 -12   2  -2 0.01925 2.42492   2
  12   2   2 1.98916 1.84334   3
  12   2   2 3.53939 2.26673   2
 -12   2  -2 -0.6693 2.15663   2
 -12   2  -2 -0.2048 1.71342   4
  12   2   2 1.08343 2.46051   2
 -12   2  -2 0.52011 1.68867   3
  13  -2   2 0.30745 2.30865   2
  13  -2   2 3.13459 1.78718   4
 -13  -2  -2 1.67462 2.28355   2
 -13  -2  -2 1.58436 2.48971   2
 -13  -2  -2 -0.2276 1.37172   4
  13  -2   2 0.29122 2.06166   3
  13  -2   2 1.42368 2.59465   2
 -13  -2  -2 -1.5481 1.61580   3
 -13   2  -2 1.47989 2.54619   2
  13   2   2 -2.5560 2.27104   2
 -13   2  -2 0.73764 1.86018   4
 -13   2  -2 2.83075 2.38854   2
  13   2   2 0.86132 2.65982   2
  13   2   2 -0.1870 1.94331   3
  14  -2   2 16.3493 2.97387   2
 -14  -2  -2 13.6494 1.77954   4
  14  -2   2 11.6379 2.54310   3
 -14  -2  -2 13.4811 3.08045   2
 -14  -2  -2 14.4581 2.87351   2
  14  -2   2 12.4438 3.12443   2
  14  -2   2 12.2940 2.10858   4
  14   2   2 21.4915 3.51554   2
 -14   2  -2 12.1090 3.05721   2
  14   2   2 18.3930 2.50040   3
 -14   2  -2 11.1753 2.88922   2
  14   2   2 18.8154 3.16343   2
 -14   2  -2 15.1659 2.41175   4
  15  -2   2 15.4953 3.43926   2
 -15  -2  -2 22.5559 4.74504   2
  15  -2   2 18.5263 3.24441   2
 -15  -2  -2 17.5986 3.36734   2
  15  -2   2 18.4485 2.95721   3
 -15  -2  -2 17.4837 1.92039   4
 -15   2  -2 14.5199 2.44082   4
  15   2   2 12.3806 3.13118   2
  15   2   2 21.9562 3.70536   2
  15   2   2 16.8006 2.73321   3
 -15   2  -2 18.3397 3.43400   2
 -16  -2  -2 2.48828 1.64481   4
  16  -2   2 3.02152 2.83586   2
  16  -2   2 6.83444 3.27943   2
 -16  -2  -2 4.58721 3.09850   2
  16  -2   2 1.20557 2.52547   3
  16   2   2 5.21288 2.52764   3
  16   2   2 5.22055 3.28452   2
 -16   2  -2 0.77755 2.98336   2
 -16   2  -2 1.55539 2.16382   4
  16   2   2 0.93872 2.83311   2
  17  -2   2 4.65949 3.44018   2
  17  -2   2 10.1489 3.26545   2
 -17  -2  -2 14.5755 3.52885   2
  17  -2   2 14.3041 3.00368   3
 -17  -2  -2 13.7041 2.04548   4
  17   2   2 12.0932 3.31827   2
  17   2   2 15.2744 3.80663   2
 -17   2  -2 14.0433 2.67255   4
  17   2   2 14.2059 2.78530   3
 -17   2  -2 11.5190 3.58840   2
  18  -2   2 18.6904 3.30673   3
 -18  -2  -2 22.0851 3.96248   2
 -18  -2  -2 23.8836 2.30615   4
  18  -2   2 27.4246 4.33493   2
 -18   2  -2 21.5450 4.05058   2
  18   2   2 17.6706 4.08570   2
 -18   2  -2 24.1774 2.93559   4
  18   2   2 18.9819 3.08288   3
 -19  -2  -2 62.6351 3.81716   4
  19  -2   2 62.2207 5.15372   3
 -19  -2  -2 69.8606 6.39499   2
  19  -2   2 72.8858 6.70101   2
  19   2   2 67.5898 6.41811   2
 -19   2  -2 70.9572 4.79353   4
 -19   2  -2 64.5713 6.37876   2
  19   2   2 63.2400 5.22483   3
  20  -2   2 -0.4953 3.71261   2
 -20  -2  -2 3.32173 1.98676   4
  20  -2   2 4.63494 3.21063   3
 -20  -2  -2 -0.6586 3.38312   2
  20   2   2 -0.4647 2.93012   3
 -20   2  -2 2.05651 2.49111   4
  20   2   2 1.21800 3.79157   2
 -20   2  -2 1.16093 3.61806   2
 -21  -2  -2 22.4101 4.42478   2
 -21  -2  -2 21.0014 2.45888   4
  21  -2   2 25.1285 4.05097   3
  21  -2   2 13.4634 4.52326   2
 -21   2  -2 26.7726 3.41622   4
  21   2   2 18.8993 4.67656   2
 -21   2  -2 30.8631 4.71358   2
  21   2   2 13.6118 3.50423   3
 -22  -2  -2 60.1630 3.96838   4
  22  -2   2 66.9694 6.20515   3
  22  -2   2 54.1309 6.05909   2
 -22  -2  -2 52.0536 5.81569   2
  22   2   2 67.5561 6.51491   2
 -22   2  -2 67.8227 4.97988   4
 -22   2  -2 49.0555 5.74697   2
  22   2   2 62.4903 5.89782   3
 -23  -2  -2 7.07906 2.16912   4
  23  -2   2 7.01960 4.39561   2
  23  -2   2 11.6664 3.88514   3
  23   2   2 8.40786 3.47684   3
 -23   2  -2 9.16148 3.00443   4
  23   2   2 2.74090 4.30726   2
  24  -3  -2 -0.3828 4.17865   2
  24  -3  -2 -1.4628 3.39755   3
  24   3  -2 -2.1402 3.31755   3
  24   3  -2 4.88966 4.35298   2
 -24   3   2 -2.1496 2.59588   4
 -23  -3   2 4.35477 1.27434   4
  23  -3  -2 3.63496 4.16869   2
  23  -3  -2 1.62846 3.34754   3
  23   3  -2 -1.8507 4.00115   2
 -23   3   2 1.14744 2.70815   4
  23   3  -2 2.96631 3.39110   3
  22  -3  -2 10.9072 4.27225   2
  22  -3  -2 7.43445 3.44555   3
 -22  -3   2 10.4573 1.47311   4
 -22  -3   2 5.62723 3.58990   2
 -22   3   2 11.0008 3.51627   2
  22   3  -2 12.9462 4.39955   2
 -22   3   2 8.10129 2.86492   4
  22   3  -2 14.1790 3.44384   3
 -21  -3   2 2.05355 1.14860   4
  21  -3  -2 -1.6300 3.67995   2
 -21  -3   2 -0.4561 1.21970   4
 -21  -3   2 5.75079 3.42145   2
  21  -3  -2 -4.7764 2.92427   3
  21   3  -2 7.10281 3.17001   3
 -21   3   2 3.92012 2.56787   4
  21   3  -2 -0.1329 3.68454   2
 -21   3   2 -2.4247 2.83855   2
  20  -3  -2 6.52929 3.74855   2
 -20  -3   2 6.42546 1.33055   4
  20  -3  -2 7.30665 3.17515   3
  20  -3  -2 2.82908 3.18511   2
 -20  -3   2 13.0752 3.47953   2
 -20  -3   2 6.13698 1.24647   4
  20   3  -2 1.55162 3.67877   2
  20   3  -2 5.13106 3.03891   3
 -20   3   2 5.26941 2.57557   4
  20   3  -2 7.34434 3.62014   2
 -20   3   2 11.1961 3.50914   2
 -19  -3   2 14.8919 3.40856   2
  19  -3  -2 9.10260 3.33562   2
  19  -3  -2 10.4573 3.83928   2
  19  -3  -2 12.2964 3.17315   3
 -19  -3   2 12.0299 1.45345   4
 -19  -3   2 9.89744 1.32967   4
  19   3  -2 15.6026 3.08769   3
 -19   3   2 11.3786 3.23582   2
  19   3  -2 12.7236 3.95941   2
  19   3  -2 5.07037 3.35053   2
 -19   3   2 13.6666 2.63645   4
 -18  -3   2 1.03111 2.78704   2
 -18  -3   2 2.21316 1.10390   4
  18  -3  -2 2.24675 2.74503   3
  18  -3  -2 -0.1826 2.86091   2
 -18  -3   2 -0.1037 1.12353   4
  18  -3  -2 -0.2171 3.19639   2
  18   3  -2 -2.9361 2.42852   3
  18   3  -2 0.56435 2.92414   2
  18   3  -2 2.02203 3.35320   2
 -18   3   2 -1.4012 2.18243   4
 -18   3   2 -1.7392 2.71737   2
  17  -3  -2 67.9958 5.54494   2
  17  -3  -2 75.4587 6.03624   2
 -17  -3   2 77.2371 5.58764   2
  17  -3  -2 91.5314 5.15225   3
 -17  -3   2 72.7913 2.98891   4
  17   3  -2 71.3489 4.81476   3
 -17   3   2 72.4857 5.33826   2
 -17   3   2 71.2357 4.38359   4
  17   3  -2 74.8932 5.49881   2
  17   3  -2 70.6489 6.21906   2
 -16  -3   2 32.7083 2.05218   4
 -16  -3   2 39.9853 3.93962   2
  16  -3  -2 33.9013 3.31916   3
  16  -3  -2 31.3622 3.71384   2
  16  -3  -2 32.7043 3.97519   2
  16   3  -2 31.6891 3.21529   3
 -16   3   2 34.5345 3.05754   4
  16   3  -2 28.8278 3.69848   2
 -16   3   2 34.3242 3.65821   2
  16   3  -2 30.4564 3.99102   2
  15  -3  -2 165.278 7.66342   2
  15  -3  -2 166.870 7.30641   2
  15  -3  -2 167.768 6.74407   3
 -15  -3   2 161.555 7.21088   2
 -15  -3   2 158.660 5.09980   4
  15   3  -2 148.798 7.30781   2
 -15   3   2 161.776 7.14158   2
 -15   3   2 163.561 6.23123   4
  15   3  -2 166.130 6.53432   3
  15   3  -2 166.556 7.61863   2
  14  -3  -2 71.7441 3.86197   4
  14  -3  -2 75.8434 5.01007   2
 -14  -3   2 68.1188 4.48058   2
 -14  -3   2 68.3058 4.66009   2
  14  -3  -2 77.7220 5.39296   2
 -14  -3   2 75.5246 2.78994   4
  14  -3  -2 78.3080 4.35010   3
  14   3  -2 76.6037 5.13478   2
  14   3  -2 75.5527 4.18861   3
  14   3  -2 81.9474 5.53705   2
 -14   3   2 73.0816 4.13220   4
 -14   3   2 68.4742 4.75004   2
 -14   3   2 67.7188 4.76735   2
  13  -3  -2 9.17893 2.60109   2
 -13  -3   2 8.95357 1.02405   4
 -13  -3   2 7.37320 1.87058   3
 -13  -3   2 10.3495 1.04585   4
 -13  -3   2 11.6972 2.44693   2
  13  -3  -2 10.4129 2.28921   3
 -13  -3   2 12.4960 2.60199   2
  13  -3  -2 9.70517 1.85534   4
  13  -3  -2 9.44186 2.77375   2
  13   3  -2 13.5905 2.23929   3
  13   3  -2 6.90501 2.77780   2
 -13   3   2 10.7366 2.03305   3
 -13   3   2 8.45219 2.02558   4
  13   3  -2 9.01673 2.61575   2
 -13   3   2 7.34476 2.47966   2
 -13   3   2 8.50936 2.42156   2
 -12  -3   2 2.01970 1.96213   2
 -12  -3   2 1.27400 0.77477   4
 -12  -3   2 2.51899 0.79190   4
 -12  -3   2 2.31427 1.56119   3
  12  -3  -2 2.33706 2.34337   2
 -12  -3   2 1.30093 2.00030   2
  12  -3  -2 4.17258 1.91696   3
  12  -3  -2 3.67853 1.65854   4
  12  -3  -2 -0.3840 2.08700   2
 -12   3   2 1.23403 2.06115   2
  12   3  -2 2.81021 1.84968   3
  12   3  -2 1.47521 2.39938   2
  12   3  -2 2.96392 2.24434   2
 -12   3   2 3.33924 1.70412   3
 -12   3   2 0.07727 1.96458   2
 -12   3   2 2.51076 1.71269   4
 -11  -3   2 464.024 13.1487   4
 -11  -3   2 457.972 14.4443   2
  11  -3  -2 459.110 13.8318   4
 -11  -3   2 470.413 13.1381   4
  11  -3  -2 475.553 14.6864   2
  11  -3  -2 476.536 14.7614   2
  11  -3  -2 480.632 14.0399   3
 -11  -3   2 460.210 13.8576   3
 -11  -3   2 484.252 14.5832   2
 -11   3   2 464.776 14.5386   2
 -11   3   2 468.337 14.5502   2
  11   3  -2 472.250 14.7713   2
 -11   3   2 496.583 13.9651   4
  11   3  -2 482.025 14.7001   2
 -11   3   2 462.209 13.9005   3
  11   3  -2 484.742 13.9956   3
 -10  -3   2 78.7665 3.99222   2
 -10  -3   2 75.4912 4.03341   2
 -10  -3   2 79.0390 2.55075   4
  10  -3  -2 78.7589 3.43163   4
  10  -3  -2 81.5517 4.26445   2
  10  -3  -2 79.9550 4.44023   2
 -10  -3   2 78.0778 2.57047   4
 -10   3   2 74.5890 4.19650   2
 -10   3   2 81.3744 3.56100   4
  10   3  -2 77.9205 4.19180   2
 -10   3   2 79.9160 3.63137   3
  10   3  -2 79.5227 4.36118   2
 -10   3   2 78.1095 4.14658   2
  10   3  -2 80.2001 3.66033   3
   9  -3  -2 136.783 4.77058   4
  -9  -3   2 138.976 5.40989   2
  -9  -3   2 130.924 3.93362   4
  -9  -3   2 132.490 3.92764   4
   9  -3  -2 130.599 4.89354   3
   9  -3  -2 142.845 5.57159   2
   9  -3  -2 129.914 5.43152   2
  -9   3   2 135.773 5.37728   2
   9   3  -2 136.688 4.88050   3
  -9   3   2 132.505 4.77218   3
  -9   3   2 128.378 5.22120   2
   9   3  -2 133.192 5.58325   2
  -9   3   2 130.462 4.84466   4
   9   3  -2 141.353 5.51089   2
   8  -3  -2 34.1801 2.26251   4
   8  -3  -2 34.4918 3.00372   2
   8  -3  -2 34.0611 2.35669   3
   8  -3  -2 34.5522 2.95884   2
  -8  -3   2 34.7234 1.30821   4
  -8  -3   2 34.5047 1.31324   4
  -8  -3   2 40.8903 2.96398   2
  -8  -3   2 32.5748 2.57670   2
  -8   3   2 33.4015 2.80501   2
   8   3  -2 30.3752 3.08152   2
   8   3  -2 29.8163 2.90876   2
  -8   3   2 32.2024 2.86795   2
   8   3  -2 32.7562 2.38699   3
  -8   3   2 34.4869 2.32989   3
  -8   3   2 36.1292 2.50093   4
  -7  -3   2 164.825 4.75557   4
  -7  -3   2 180.953 6.03295   2
   7  -3  -2 175.888 6.14951   2
   7  -3  -2 160.861 5.91165   2
   7  -3  -2 170.607 5.47648   4
   7  -3  -2 159.158 5.41640   3
  -7  -3   2 166.767 4.75772   4
  -7  -3   2 163.415 5.88369   2
   7   3  -2 164.862 5.96685   2
  -7   3   2 170.296 5.97379   2
  -7   3   2 166.664 5.43745   3
   7   3  -2 168.810 6.09620   2
   7   3  -2 168.572 5.47707   3
  -7   3   2 169.064 5.57725   4
  -7   3   2 166.210 5.95906   2
  -6  -3   2 722.107 22.8851   2
  -6  -3   2 804.410 22.9349   2
   6  -3  -2 834.529 22.5544   3
   6  -3  -2 809.364 23.0499   2
   6  -3  -2 831.889 23.0385   2
  -6  -3   2 820.051 22.0705   4
   6  -3  -2 818.015 22.6149   4
  -6   3   2 805.314 22.4945   3
   6   3  -2 816.521 22.5489   3
  -6   3   2 816.938 22.6433   4
   6   3  -2 823.071 23.0379   2
   6   3  -2 814.520 23.0646   2
  -6   3   2 824.830 22.9925   2
  -6   3   2 775.081 22.9170   2
   5  -3  -2 1250.57 34.2145   2
   5  -3  -2 1214.42 33.8059   4
   5  -3  -2 1217.65 34.1602   2
  -5  -3   2 1285.64 34.1902   2
  -5  -3   2 1162.79 34.0646   2
  -5   3   2 1219.13 33.6773   3
   5   3  -2 1257.16 34.2111   2
  -5   3   2 1163.15 34.0801   2
   5   3  -2 1204.04 33.7257   3
   5   3  -2 1259.11 34.2166   2
  -5   3   2 1242.02 34.1446   2
   4  -3  -2 540.290 14.9737   3
  -4  -3   2 534.179 14.7140   4
  -4  -3   2 536.897 15.4045   2
   4  -3  -2 541.538 15.1382   4
   4  -3  -2 531.557 15.4416   2
   4  -3  -2 546.475 15.5180   2
  -4  -3   2 543.631 15.4590   2
   4   3  -2 526.770 15.0259   3
   4   3  -2 541.626 15.5040   2
  -4   3   2 536.283 15.1571   4
   4   3  -2 538.022 15.4699   2
  -4   3   2 531.545 15.4239   2
   4   3  -2 527.199 14.7248   4
  -4   3   2 523.671 15.4148   2
  -4   3   2 529.425 14.9457   3
  -3  -3   2 46.7093 2.63170   2
  -3  -3   2 42.0597 1.64477   4
   3  -3  -2 41.5002 2.60828   2
  -3  -3   2 39.1869 2.55197   2
   3  -3  -2 46.0387 2.21677   4
   3  -3  -2 42.6151 1.89657   3
   3  -3  -2 42.8053 2.73027   2
   3   3  -2 41.6574 2.66522   2
  -3   3   2 46.7687 2.26226   4
   3   3  -2 41.3216 1.67578   4
   3   3  -2 40.9750 2.72004   2
   3   3  -2 38.0192 2.11530   3
  -3   3   2 42.1492 2.59095   2
  -3   3   2 40.5971 1.84959   3
  -3   3   2 42.3019 2.61596   2
  -2  -3   2 349.364 9.92049   3
   2  -3  -2 352.082 9.72147   3
   2  -3  -2 342.231 9.98196   4
  -2  -3   2 343.058 9.72470   4
  -2  -3   2 336.082 10.2538   2
  -2  -3   2 344.867 10.2782   2
   2  -3  -2 352.764 10.3429   2
   2  -3  -2 351.143 10.2935   2
   2   3  -2 337.530 9.89155   3
  -2   3   2 353.347 10.3129   2
   2   3  -2 345.267 9.73855   4
  -2   3   2 345.895 10.2977   2
   2   3  -2 349.444 10.3288   2
   2   3  -2 344.979 10.3155   2
  -2   3   2 351.581 10.0073   4
  -2   3   2 349.040 9.70566   3
   1  -3  -2 217.209 6.30475   3
   1  -3  -2 219.139 7.00702   2
  -1  -3   2 234.811 7.02537   2
   1  -3  -2 219.223 6.97570   2
   1  -3  -2 221.554 6.61359   4
  -1  -3   2 222.627 6.59299   3
  -1  -3   2 223.048 6.95911   2
  -1  -3   2 220.566 6.44934   4
  -1   3   2 217.051 6.94456   2
   1   3  -2 223.608 7.02679   2
   1   3  -2 228.942 7.04924   2
  -1   3   2 241.414 7.04568   2
   1   3  -2 215.418 6.45926   4
  -1   3   2 216.519 6.29606   3
  -1   3   2 225.678 6.67760   4
   1   3  -2 217.576 6.57806   3
   0  -3  -2 36.3639 1.96500   4
   0  -3   2 32.7744 2.46207   2
   0  -3   2 36.3272 2.42492   2
   0  -3  -2 34.5114 1.41405   3
   0  -3   2 33.0776 1.76148   4
   0  -3  -2 38.8970 2.56135   2
   0  -3   2 37.0088 2.03252   3
   0  -3  -2 36.9023 2.42817   2
   0   3  -2 37.8536 1.93003   4
   0   3  -2 36.4736 2.54271   2
   0   3  -2 34.4207 1.94935   3
   0   3   2 33.7236 2.49792   2
   0   3   2 34.4263 1.92680   4
   0   3   2 34.0309 2.48002   2
   0   3  -2 37.7135 2.55745   2
   0   3   2 36.4274 1.40924   3
   1  -3   2 598.192 17.2848   2
  -1  -3  -2 610.994 17.3472   2
   1  -3   2 602.273 16.9163   4
  -1  -3  -2 609.672 17.3164   2
   1  -3   2 608.405 16.9608   3
  -1  -3  -2 611.022 16.8990   4
   1  -3   2 606.919 17.3234   2
  -1   3  -2 602.252 16.9355   4
   1   3   2 610.962 17.3089   2
  -1   3  -2 624.719 17.3721   2
  -1   3  -2 595.732 16.9247   3
   1   3   2 605.811 16.6531   3
   1   3   2 599.113 17.2954   2
   1   3   2 596.600 16.9051   4
  -1   3  -2 620.883 17.3491   2
   2  -3   2 12.4978 1.67937   2
   2  -3   2 11.3831 1.69071   2
  -2  -3  -2 12.6563 1.71373   2
  -2  -3  -2 12.1771 1.12777   4
   2  -3   2 13.5250 1.34848   4
   2  -3   2 12.0807 1.32170   3
  -2  -3  -2 7.11443 1.65052   2
   2   3   2 8.99766 1.13912   4
   2   3   2 11.8024 1.72894   2
  -2   3  -2 9.88702 1.30664   4
  -2   3  -2 9.90158 1.69374   2
   2   3   2 11.5692 1.06246   3
  -2   3  -2 10.9751 1.70917   2
   2   3   2 11.4198 1.69553   2
   2   3   2 10.8503 0.85939   3
  -2   3  -2 10.1538 1.27855   3
   3  -3   2 72.8068 3.00773   3
   3  -3   2 70.8646 2.89482   4
   3  -3   2 71.8496 3.38815   2
   3  -3   2 76.6243 3.52371   2
  -3  -3  -2 71.6467 3.42284   2
  -3  -3  -2 66.2921 2.60593   4
  -3  -3  -2 72.3848 3.53620   2
   3   3   2 65.4488 3.40261   2
  -3   3  -2 67.0507 3.48328   2
   3   3   2 74.1031 2.68373   4
  -3   3  -2 74.4433 3.01522   4
   3   3   2 76.0473 3.49658   2
   3   3   2 68.4774 2.44067   3
  -3   3  -2 72.0789 2.94998   3
  -3   3  -2 71.9564 3.51485   2
   4  -3   2 2.12073 1.66141   2
   4  -3   2 1.41150 1.27208   3
   4  -3   2 0.55364 1.52891   2
  -4  -3  -2 -1.1853 0.86724   4
  -4  -3  -2 -0.9747 1.56095   2
   4   3   2 -1.1210 1.57944   2
  -4   3  -2 -0.5978 1.19997   3
   4   3   2 -0.3335 1.54987   2
  -4   3  -2 -1.8740 1.58433   2
  -4   3  -2 1.65116 1.30536   4
  -4   3  -2 -0.2815 1.58539   2
   4   3   2 1.67383 0.86792   3
  -5  -3  -2 80.7689 3.87246   2
   5  -3   2 84.2676 3.99012   2
   5  -3   2 90.0233 4.06004   2
   5  -3   2 89.3115 3.56987   3
  -5  -3  -2 86.4540 4.05410   2
   5  -3   2 79.1725 3.35830   4
  -5  -3  -2 88.9870 3.04369   3
  -5  -3  -2 83.8888 3.01269   4
  -5   3  -2 87.6989 3.40905   3
   5   3   2 89.6973 3.10112   3
   5   3   2 73.6398 3.97809   2
   5   3   2 86.0232 3.94371   2
  -5   3  -2 83.5683 3.98981   2
  -5   3  -2 85.7392 4.01229   2
  -5   3  -2 95.7277 3.50895   4
   6  -3   2 448.566 13.4222   2
  -6  -3  -2 446.768 12.5738   3
   6  -3   2 442.528 13.3534   2
   6  -3   2 445.715 12.8843   3
   6  -3   2 425.014 12.7785   4
  -6  -3  -2 434.325 12.4833   4
  -6  -3  -2 452.878 13.4169   2
  -6  -3  -2 438.051 13.3123   2
  -6   3  -2 441.608 13.3891   2
   6   3   2 441.222 12.5841   3
  -6   3  -2 437.662 12.8649   4
  -6   3  -2 446.853 12.8264   3
   6   3   2 442.629 13.3730   2
  -6   3  -2 447.059 13.3629   2
   6   3   2 435.817 13.3387   2
  -7  -3  -2 5.41150 1.83615   2
  -7  -3  -2 5.56148 1.02173   4
  -7  -3  -2 4.72579 1.00582   4
  -7  -3  -2 4.91568 1.89991   2
   7  -3   2 3.29788 1.89237   2
   7  -3   2 5.00515 1.42281   4
   7  -3   2 3.45037 1.53176   3
   7  -3   2 8.50028 1.91846   2
  -7  -3  -2 2.48226 1.14339   3
   7   3   2 5.49457 1.95209   2
   7   3   2 7.70255 1.92785   2
  -7   3  -2 3.22244 1.45106   4
  -7   3  -2 3.10082 1.40876   3
  -7   3  -2 7.85789 1.97960   2
   7   3   2 5.03065 1.27167   3
  -7   3  -2 4.81778 1.94494   2
   8  -3   2 60.0728 3.04281   4
  -8  -3  -2 60.2537 2.79521   3
  -8  -3  -2 54.5537 3.67893   2
  -8  -3  -2 60.1571 2.49729   4
   8  -3   2 65.2277 3.85877   2
  -8  -3  -2 60.9953 2.52105   4
   8  -3   2 59.6029 3.17818   3
  -8  -3  -2 63.1411 3.81200   2
   8  -3   2 62.7930 3.80955   2
  -8   3  -2 60.6856 3.89432   2
   8   3   2 59.3791 2.83959   3
  -8   3  -2 55.9149 2.99293   3
  -8   3  -2 60.0150 3.10703   4
   8   3   2 64.5053 4.00848   2
   8   3   2 64.9797 3.70451   2
  -8   3  -2 60.6902 3.69675   2
   9  -3   2 26.2154 2.49770   4
   9  -3   2 30.5662 2.71086   3
   9  -3   2 29.6733 2.81788   2
  -9  -3  -2 30.3985 2.91298   2
   9  -3   2 30.3474 2.92329   2
  -9  -3  -2 27.9616 1.91943   4
  -9  -3  -2 29.0610 1.85911   4
  -9  -3  -2 29.5245 2.25696   3
  -9  -3  -2 32.9372 3.22178   2
   9   3   2 28.1292 2.75986   2
   9   3   2 25.7086 2.35305   3
  -9   3  -2 30.6059 2.49497   3
  -9   3  -2 34.9324 2.60472   4
  -9   3  -2 34.1630 3.45271   2
  -9   3  -2 30.5938 2.87898   2
   9   3   2 24.5459 2.79091   2
  10  -3   2 79.6285 4.43877   2
  10  -3   2 76.1059 3.54046   4
  10  -3   2 81.4511 4.03700   3
 -10  -3  -2 77.4414 3.05333   4
  10  -3   2 80.5632 4.74742   2
 -10  -3  -2 74.7045 3.41989   3
 -10  -3  -2 80.5149 3.08396   4
 -10  -3  -2 79.9271 4.35533   2
 -10  -3  -2 76.3111 4.54019   2
 -10   3  -2 76.4350 4.52020   2
 -10   3  -2 71.7312 3.69998   3
  10   3   2 74.9775 3.53293   3
  10   3   2 74.4245 4.59555   2
 -10   3  -2 76.2492 4.53564   2
  10   3   2 71.9034 4.46787   2
 -10   3  -2 71.4704 3.75280   4
 -11  -3  -2 98.4556 3.68977   4
 -11  -3  -2 92.8024 3.62896   4
 -11  -3  -2 95.6044 5.09840   2
  11  -3   2 102.688 4.55958   3
  11  -3   2 103.037 5.49657   2
  11  -3   2 102.397 5.30109   2
  11  -3   2 97.8495 4.20507   4
 -11  -3  -2 106.024 4.13609   3
 -11  -3  -2 95.7674 5.31963   2
 -11   3  -2 107.783 5.47589   2
  11   3   2 99.8149 4.32993   3
  11   3   2 94.7559 5.17871   2
 -11   3  -2 93.1639 4.35981   3
  11   3   2 98.8439 5.51342   2
 -11   3  -2 96.5760 4.45721   4
 -11   3  -2 96.0513 5.20881   2
  12  -3   2 45.7507 3.58797   3
 -12  -3  -2 47.4568 2.57637   4
 -12  -3  -2 45.5752 3.07889   3
  12  -3   2 40.2343 3.02288   4
 -12  -3  -2 45.4720 4.10969   2
  12  -3   2 46.3802 4.02607   2
 -12  -3  -2 43.7607 4.20638   2
  12  -3   2 45.5905 4.32706   2
  12   3   2 50.8090 3.40888   3
 -12   3  -2 45.1127 4.21432   2
 -12   3  -2 43.9822 3.87597   2
  12   3   2 44.2039 4.14098   2
  12   3   2 47.7164 4.47256   2
 -12   3  -2 47.3135 3.35053   4
 -13  -3  -2 98.2352 4.51209   3
  13  -3   2 94.6183 5.47206   2
  13  -3   2 108.369 6.03916   2
 -13  -3  -2 109.394 5.86618   2
  13  -3   2 95.4097 5.04712   3
 -13  -3  -2 106.785 3.98084   4
 -13  -3  -2 105.412 5.64767   2
 -13   3  -2 100.663 5.54561   2
  13   3   2 106.164 5.66727   2
  13   3   2 102.106 4.58565   3
 -13   3  -2 93.6644 5.88150   2
  13   3   2 107.617 5.97683   2
 -13   3  -2 101.047 4.72130   4
 -14  -3  -2 2.31251 2.74739   2
 -14  -3  -2 -1.3692 2.38398   2
  14  -3   2 0.99702 2.81923   2
 -14  -3  -2 0.94949 1.40825   4
  14  -3   2 -3.4496 2.32686   2
  14  -3   2 -3.1008 2.23404   3
 -14   3  -2 -0.4451 2.50189   2
 -14   3  -2 0.56705 2.77416   2
  14   3   2 -1.3808 2.10597   3
 -14   3  -2 0.05654 2.10156   4
  14   3   2 -1.8911 2.83435   2
  14   3   2 -0.8955 2.63718   2
  15  -3   2 199.481 7.57844   3
 -15  -3  -2 189.745 6.39735   4
  15  -3   2 179.072 8.18565   2
 -15  -3  -2 204.520 8.59812   2
  15  -3   2 196.235 8.68941   2
 -15   3  -2 197.423 7.22810   4
  15   3   2 198.932 8.77824   2
  15   3   2 196.536 7.18143   3
 -15   3  -2 193.033 8.44018   2
  15   3   2 175.578 8.23515   2
 -16  -3  -2 80.2751 6.06528   2
  16  -3   2 87.4712 5.25308   3
  16  -3   2 80.1102 6.05011   2
 -16  -3  -2 79.8066 3.63212   4
  16  -3   2 71.8385 5.37773   2
  16   3   2 77.1098 4.84064   3
  16   3   2 75.4862 6.09040   2
  16   3   2 70.3750 5.49014   2
 -16   3  -2 73.7200 4.51972   4
 -16   3  -2 72.3191 6.01037   2
  17  -3   2 4.39444 2.81881   3
 -17  -3  -2 1.24210 3.16764   2
 -17  -3  -2 0.08547 1.55106   4
  17  -3   2 -0.7315 3.26616   2
 -17   3  -2 0.83414 3.22853   2
  17   3   2 2.08380 2.44295   3
  17   3   2 -5.2966 3.08732   2
 -17   3  -2 -0.0086 2.33860   4
 -18  -3  -2 144.169 5.34237   4
 -18  -3  -2 133.350 5.20447   4
 -18  -3  -2 153.861 8.07825   2
  18  -3   2 147.647 8.28605   2
  18  -3   2 141.480 6.93927   3
  18   3   2 138.126 6.65015   3
 -18   3  -2 147.780 8.13326   2
 -18   3  -2 146.926 6.53579   4
  18   3   2 133.496 8.11113   2
[truncated: 2,930,373 more chars]
