# Supplementary material for: Polycyclopropanated Lipid-Inspired Ionic Liquids as High Energy-Density Fuel Candidates
Source: ACS Sustain Chem Eng. 2026 Feb 23;14(9):4596–607. doi: 10.1021/acssuschemeng.5c13132 (PMC12977155; doi:10.1021/acssuschemeng.5c13132)
Supplement: Supplementary file 2 [file sc5c13132_si_002.zip › Compound 1.cif]

 
data_Butch_C_CB1_020124_0m

_publ_section_references
;
Bruker (2022). Apex4 2022.1-1, SAINT V8.40B, Bruker AXS 
Inc.: Madison (WI), USA, 2022.

H\"ubschle, C. B., Sheldrick, G. M. and Dittrich, B. (2011). J. Appl. Cryst. 
44, 1281--1284.

Krause, L., Herbst-Irmer, R., Sheldrick G.M. & Stalke D. (2015). J. Appl. 
Cryst. 48, 3--10.

Parsons, S, Flack, H., Wagner, T. (2013). Acta Cryst. B69, 249-259. 

Sheldrick, G.M. (2008). Acta Cryst. A64, 112--122.

Sheldrick, G. M. (2019). SHELXL2019. University of G\"ottingen, Germany.

Sheldrick, G. M. (2015a). Crystal structure refinement with SHELXL, Acta Cryst. 
C71, 3--8.

Sheldrick, G. M. (2015b). SHELXT--Integrated space-group and
crystal-structure determination, Acta Cryst. A71 3--8.
;

_publ_section_acknowledgements
;
This material is based upon work supported by the National Science Foundation 
through the Major Research Instrumentation Program under Grant No. CHE 1625543.
(Funding for the single crystal X-ray diffractometer).
;
 
_audit_creation_method            'SHELXL-2019/3'
_shelx_SHELXL_version_number      '2019/3'
_chemical_name_systematic         ?
_chemical_name_common             ?
_chemical_melting_point           ?
_chemical_formula_moiety          ?
_chemical_formula_sum
 'C6 H9 N3' 
_chemical_formula_weight          123.16

loop_
 _atom_type_symbol
 _atom_type_description
 _atom_type_scat_dispersion_real
 _atom_type_scat_dispersion_imag
 _atom_type_scat_source
 'C'  'C'   0.0033   0.0016
 'International Tables Vol C Tables 4.2.6.8 and 6.1.1.4'
 'H'  'H'   0.0000   0.0000
 'International Tables Vol C Tables 4.2.6.8 and 6.1.1.4'
 'N'  'N'   0.0061   0.0033
 'International Tables Vol C Tables 4.2.6.8 and 6.1.1.4'
 
_space_group_crystal_system       monoclinic
_space_group_IT_number            14
_space_group_name_H-M_alt         'P 21/c'
_space_group_name_Hall            '-P 2ybc'
 
_shelx_space_group_comment
;
The symmetry employed for this shelxl refinement is uniquely defined
by the following loop, which should always be used as a source of
symmetry information in preference to the above space-group names.
They are only intended as comments.
;
 
loop_
 _space_group_symop_operation_xyz
 'x, y, z'
 '-x, y+1/2, -z+1/2'
 '-x, -y, -z'
 'x, -y-1/2, z-1/2'
 
_cell_length_a                    10.6759(6)
_cell_length_b                    5.5233(3)
_cell_length_c                    11.1634(7)
_cell_angle_alpha                 90
_cell_angle_beta                  92.689(3)
_cell_angle_gamma                 90
_cell_volume                      657.54(7)
_cell_formula_units_Z             4
_cell_measurement_temperature     150(2)
_cell_measurement_reflns_used     5004    
_cell_measurement_theta_min       2.7046  
_cell_measurement_theta_max       32.9832
 
_exptl_crystal_description        needle
_exptl_crystal_colour             colourless
_exptl_crystal_density_meas       ?
_exptl_crystal_density_method     ?
_exptl_crystal_density_diffrn     1.244          
_exptl_crystal_F_000              264
_exptl_transmission_factor_min    ?
_exptl_transmission_factor_max    ?
_exptl_crystal_size_max           0.550
_exptl_crystal_size_mid           0.130
_exptl_crystal_size_min           0.110
_exptl_absorpt_coefficient_mu     0.081
_shelx_estimated_absorpt_T_min    0.957
_shelx_estimated_absorpt_T_max    0.991
_exptl_absorpt_correction_type    multi-scan
_exptl_absorpt_correction_T_min   0.6562
_exptl_absorpt_correction_T_max   0.7465
_exptl_absorpt_process_details
;
 SADABS 2016/2: Krause, L., Herbst-Irmer, R., Sheldrick G.M. & Stalke D.,
 J. Appl. Cryst. 48 (2015) 3-10
;
_exptl_absorpt_special_details    ?
_diffrn_ambient_temperature       150(2)
_diffrn_radiation_wavelength      0.71073
_diffrn_radiation_type            MoK\a
_diffrn_source                    'fine focus sealed tube X-ray source'
_diffrn_source_current            '30 mA'
_diffrn_source_voltage            '50 kV'
_diffrn_radiation_monochromator   'Triumph curved graphite crystal'
_diffrn_measurement_device        'three circle diffractometer'
_diffrn_measurement_device_type   'Bruker AXS D8 Quest'
_diffrn_detector_type             'PhotonII charge-integrating pixel array (CPAD)'
_diffrn_measurement_method        'omega and phi scans'
_diffrn_detector_area_resol_mean  7.4074
_diffrn_reflns_number             13503
_diffrn_reflns_av_unetI/netI      0.0292
_diffrn_reflns_av_R_equivalents   0.0396
_diffrn_reflns_limit_h_min        -15
_diffrn_reflns_limit_h_max        16
_diffrn_reflns_limit_k_min        -8
_diffrn_reflns_limit_k_max        8
_diffrn_reflns_limit_l_min        -17
_diffrn_reflns_limit_l_max        17
_diffrn_reflns_theta_min          3.654
_diffrn_reflns_theta_max          33.165
_diffrn_reflns_theta_full         25.242
_diffrn_measured_fraction_theta_max   1.000
_diffrn_measured_fraction_theta_full  0.999
_diffrn_reflns_Laue_measured_fraction_max    1.000
_diffrn_reflns_Laue_measured_fraction_full   0.999
_diffrn_reflns_point_group_measured_fraction_max   1.000
_diffrn_reflns_point_group_measured_fraction_full  0.999
_reflns_number_total              2520
_reflns_number_gt                 1883
_reflns_threshold_expression      'I > 2\s(I)'
_reflns_Friedel_coverage          0.000
_reflns_Friedel_fraction_max      .
_reflns_Friedel_fraction_full     .
 
_reflns_special_details
;
 Reflections were merged by SHELXL according to the crystal
 class for the calculation of statistics and refinement.
 
 _reflns_Friedel_fraction is defined as the number of unique
 Friedel pairs measured divided by the number that would be
 possible theoretically, ignoring centric projections and
 systematic absences.
;
 
_computing_data_collection        'Apex4 v2022.10-1 (Bruker, 2022)' 
_computing_cell_refinement        'SAINT V8.40B (Bruker, 2020)' 
_computing_data_reduction         'SAINT V8.40B (Bruker, 2020)'
_computing_structure_solution     'SHELXT (Sheldrick, 2015b)' 
_computing_structure_refinement   
;  
SHELXL-2019/2 (Sheldrick, 2015a, 2019), 
SHELXLE Rev1573 (H\"ubschle et al., 2011)
;  
_computing_molecular_graphics     ?
_computing_publication_material   ?
_refine_special_details           ?
_refine_ls_structure_factor_coef  Fsqd
_refine_ls_matrix_type            full
_refine_ls_weighting_scheme       calc
_refine_ls_weighting_details
'w=1/[\s^2^(Fo^2^)+(0.0614P)^2^+0.0922P] where P=(Fo^2^+2Fc^2^)/3'
_atom_sites_solution_primary      dual 
_atom_sites_solution_secondary    difmap
_atom_sites_solution_hydrogens    geom
_refine_ls_hydrogen_treatment     constr
_refine_ls_extinction_method      none
_refine_ls_extinction_coef        .
_refine_ls_number_reflns          2520
_refine_ls_number_parameters      83
_refine_ls_number_restraints      0
_refine_ls_R_factor_all           0.0623
_refine_ls_R_factor_gt            0.0436
_refine_ls_wR_factor_ref          0.1253
_refine_ls_wR_factor_gt           0.1126
_refine_ls_goodness_of_fit_ref    1.063
_refine_ls_restrained_S_all       1.063
_refine_ls_shift/su_max           0.000
_refine_ls_shift/su_mean          0.000
 
loop_
 _atom_site_label
 _atom_site_type_symbol
 _atom_site_fract_x
 _atom_site_fract_y
 _atom_site_fract_z
 _atom_site_U_iso_or_equiv
 _atom_site_adp_type
 _atom_site_occupancy
 _atom_site_site_symmetry_order  
 _atom_site_calc_flag
 _atom_site_refinement_flags_posn
 _atom_site_refinement_flags_adp
 _atom_site_refinement_flags_occupancy
 _atom_site_disorder_assembly
 _atom_site_disorder_group
N1 N 0.13314(7) 0.28678(14) 0.58263(6) 0.02113(16) Uani 1 1 d . . . . .
N2 N 0.12946(8) 0.52897(15) 0.58593(7) 0.02695(19) Uani 1 1 d . . . . .
N3 N 0.20774(8) 0.60910(13) 0.50654(8) 0.02604(18) Uani 1 1 d . . . . .
C1 C 0.21328(8) 0.20830(16) 0.50124(8) 0.02212(18) Uani 1 1 d . . . . .
H1 H 0.232517 0.045503 0.481695 0.027 Uiso 1 1 calc R U . . .
C2 C 0.26109(8) 0.41584(15) 0.45272(8) 0.02123(17) Uani 1 1 d . . . . .
C3 C 0.35519(9) 0.44308(19) 0.36166(9) 0.0290(2) Uani 1 1 d . . . . .
H3 H 0.387720 0.288078 0.328811 0.035 Uiso 1 1 calc R U . . .
C4 C 0.34809(11) 0.6522(2) 0.27448(9) 0.0358(2) Uani 1 1 d . . . . .
H4A H 0.372533 0.621529 0.191378 0.043 Uiso 1 1 calc R U . . .
H4B H 0.279137 0.770346 0.281861 0.043 Uiso 1 1 calc R U . . .
C5 C 0.44900(10) 0.6470(2) 0.37184(10) 0.0356(2) Uani 1 1 d . . . . .
H5A H 0.442305 0.762058 0.439252 0.043 Uiso 1 1 calc R U . . .
H5B H 0.535692 0.613254 0.348778 0.043 Uiso 1 1 calc R U . . .
C6 C 0.05643(9) 0.14302(18) 0.66035(9) 0.0279(2) Uani 1 1 d . . . . .
H6A H -0.031833 0.188736 0.647110 0.042 Uiso 1 1 calc R U . . .
H6B H 0.082917 0.172737 0.744302 0.042 Uiso 1 1 calc R U . . .
H6C H 0.066575 -0.029149 0.641933 0.042 Uiso 1 1 calc R U . . .
 
loop_
 _atom_site_aniso_label
 _atom_site_aniso_U_11
 _atom_site_aniso_U_22
 _atom_site_aniso_U_33
 _atom_site_aniso_U_23
 _atom_site_aniso_U_13
 _atom_site_aniso_U_12
N1 0.0250(3) 0.0141(3) 0.0244(3) -0.0002(2) 0.0023(3) 0.0003(3)
N2 0.0350(4) 0.0140(3) 0.0325(4) -0.0030(3) 0.0079(3) 0.0003(3)
N3 0.0328(4) 0.0151(3) 0.0305(4) -0.0009(3) 0.0056(3) -0.0009(3)
C1 0.0271(4) 0.0139(3) 0.0254(4) -0.0012(3) 0.0024(3) 0.0019(3)
C2 0.0251(4) 0.0162(4) 0.0223(4) 0.0000(3) 0.0002(3) 0.0001(3)
C3 0.0324(5) 0.0274(5) 0.0277(4) 0.0023(4) 0.0077(4) -0.0004(4)
C4 0.0359(5) 0.0445(6) 0.0269(4) 0.0117(4) -0.0011(4) -0.0069(4)
C5 0.0294(5) 0.0448(6) 0.0323(5) 0.0113(4) -0.0004(4) -0.0083(4)
C6 0.0295(4) 0.0230(4) 0.0317(4) 0.0042(4) 0.0071(3) -0.0020(3)
 
_geom_special_details
;
 All esds (except the esd in the dihedral angle between two l.s. planes)
 are estimated using the full covariance matrix.  The cell esds are taken
 into account individually in the estimation of esds in distances, angles
 and torsion angles; correlations between esds in cell parameters are only
 used when they are defined by crystal symmetry.  An approximate (isotropic)
 treatment of cell esds is used for estimating esds involving l.s. planes.
;
 
loop_
 _geom_bond_atom_site_label_1
 _geom_bond_atom_site_label_2
 _geom_bond_distance
 _geom_bond_site_symmetry_2
 _geom_bond_publ_flag
N1 N2 1.3388(11) . ?
N1 C1 1.3485(11) . ?
N1 C6 1.4562(11) . ?
N2 N3 1.3227(11) . ?
N3 C2 1.3627(11) . ?
C1 C2 1.3762(12) . ?
C1 H1 0.9500 . ?
C2 C3 1.4700(13) . ?
C3 C5 1.5080(15) . ?
C3 C4 1.5101(14) . ?
C3 H3 1.0000 . ?
C4 C5 1.4943(15) . ?
C4 H4A 0.9900 . ?
C4 H4B 0.9900 . ?
C5 H5A 0.9900 . ?
C5 H5B 0.9900 . ?
C6 H6A 0.9800 . ?
C6 H6B 0.9800 . ?
C6 H6C 0.9800 . ?
 
loop_
 _geom_angle_atom_site_label_1
 _geom_angle_atom_site_label_2
 _geom_angle_atom_site_label_3
 _geom_angle
 _geom_angle_site_symmetry_1
 _geom_angle_site_symmetry_3
 _geom_angle_publ_flag
N2 N1 C1 111.11(7) . . ?
N2 N1 C6 120.68(7) . . ?
C1 N1 C6 128.21(8) . . ?
N3 N2 N1 107.19(7) . . ?
N2 N3 C2 108.88(7) . . ?
N1 C1 C2 104.85(8) . . ?
N1 C1 H1 127.6 . . ?
C2 C1 H1 127.6 . . ?
N3 C2 C1 107.97(8) . . ?
N3 C2 C3 122.55(8) . . ?
C1 C2 C3 129.46(8) . . ?
C2 C3 C5 119.82(9) . . ?
C2 C3 C4 120.58(9) . . ?
C5 C3 C4 59.36(7) . . ?
C2 C3 H3 115.2 . . ?
C5 C3 H3 115.2 . . ?
C4 C3 H3 115.2 . . ?
C5 C4 C3 60.25(7) . . ?
C5 C4 H4A 117.7 . . ?
C3 C4 H4A 117.7 . . ?
C5 C4 H4B 117.7 . . ?
C3 C4 H4B 117.7 . . ?
H4A C4 H4B 114.9 . . ?
C4 C5 C3 60.39(7) . . ?
C4 C5 H5A 117.7 . . ?
C3 C5 H5A 117.7 . . ?
C4 C5 H5B 117.7 . . ?
C3 C5 H5B 117.7 . . ?
H5A C5 H5B 114.9 . . ?
N1 C6 H6A 109.5 . . ?
N1 C6 H6B 109.5 . . ?
H6A C6 H6B 109.5 . . ?
N1 C6 H6C 109.5 . . ?
H6A C6 H6C 109.5 . . ?
H6B C6 H6C 109.5 . . ?
 
loop_
 _geom_torsion_atom_site_label_1
 _geom_torsion_atom_site_label_2
 _geom_torsion_atom_site_label_3
 _geom_torsion_atom_site_label_4
 _geom_torsion
 _geom_torsion_site_symmetry_1
 _geom_torsion_site_symmetry_2
 _geom_torsion_site_symmetry_3
 _geom_torsion_site_symmetry_4
 _geom_torsion_publ_flag
C1 N1 N2 N3 -0.13(10) . . . . ?
C6 N1 N2 N3 -179.93(8) . . . . ?
N1 N2 N3 C2 0.05(10) . . . . ?
N2 N1 C1 C2 0.16(10) . . . . ?
C6 N1 C1 C2 179.94(8) . . . . ?
N2 N3 C2 C1 0.05(10) . . . . ?
N2 N3 C2 C3 -178.51(8) . . . . ?
N1 C1 C2 N3 -0.13(10) . . . . ?
N1 C1 C2 C3 178.30(9) . . . . ?
N3 C2 C3 C5 35.40(13) . . . . ?
C1 C2 C3 C5 -142.83(10) . . . . ?
N3 C2 C3 C4 -34.50(14) . . . . ?
C1 C2 C3 C4 147.28(10) . . . . ?
C2 C3 C4 C5 108.74(11) . . . . ?
C2 C3 C5 C4 -109.99(11) . . . . ?
 
_refine_diff_density_max    0.378
_refine_diff_density_min   -0.243
_refine_diff_density_rms    0.045

_shelx_res_file
;
TITL Butch_C_CB1_020124_0m_a.res in P2(1)/c
    Butch_C_CB1_020124_0m.res
    created by SHELXL-2019/3 at 14:06:18 on 07-Feb-2024
REM Old TITL Butch_C_CB1_020124_0m in P2(1)/c
REM SHELXT solution in P2(1)/c: R1 0.148, Rweak 0.005, Alpha 0.021
REM <I/s>   0.662 for  149 systematic absences,  Orientation as input
REM Formula found by SHELXT:  C8 N
CELL  0.71073  10.6759   5.5233  11.1634   90.000   92.689   90.000
ZERR    4.000   0.0006   0.0003   0.0007    0.000    0.003    0.000
LATT  1
SYMM -X, 1/2+Y, 1/2-Z
SFAC C H N
UNIT 24 36 12
OMIT 1 0 0
TEMP -123.150
SIZE 0.55 0.13 0.11
L.S. 10
BOND $H
ACTA
CONF
LIST 4
FMAP 2
PLAN 20
WGHT    0.061400    0.092200
FVAR       0.73364
N1    3    0.133143    0.286781    0.582630    11.00000    0.02499    0.01407 =
         0.02445   -0.00021    0.00230    0.00027
N2    3    0.129456    0.528973    0.585934    11.00000    0.03496    0.01405 =
         0.03245   -0.00303    0.00794    0.00026
N3    3    0.207738    0.609105    0.506536    11.00000    0.03285    0.01511 =
         0.03055   -0.00089    0.00561   -0.00086
C1    1    0.213284    0.208300    0.501242    11.00000    0.02712    0.01391 =
         0.02543   -0.00121    0.00244    0.00192
AFIX  43
H1    2    0.232517    0.045503    0.481695    11.00000   -1.20000
AFIX   0
C2    1    0.261091    0.415838    0.452717    11.00000    0.02511    0.01619 =
         0.02231   -0.00003    0.00023    0.00012
C3    1    0.355189    0.443081    0.361661    11.00000    0.03235    0.02745 =
         0.02770    0.00228    0.00770   -0.00039
AFIX  13
H3    2    0.387720    0.288078    0.328811    11.00000   -1.20000
AFIX   0
C4    1    0.348086    0.652208    0.274477    11.00000    0.03587    0.04446 =
         0.02692    0.01173   -0.00107   -0.00692
AFIX  23
H4A   2    0.372533    0.621529    0.191378    11.00000   -1.20000
H4B   2    0.279137    0.770346    0.281861    11.00000   -1.20000
AFIX   0
C5    1    0.448997    0.647026    0.371843    11.00000    0.02939    0.04478 =
         0.03233    0.01126   -0.00035   -0.00831
AFIX  23
H5A   2    0.442305    0.762058    0.439252    11.00000   -1.20000
H5B   2    0.535692    0.613254    0.348778    11.00000   -1.20000
AFIX   0
C6    1    0.056428    0.143023    0.660348    11.00000    0.02952    0.02300 =
         0.03174    0.00425    0.00714   -0.00195
AFIX 137
H6A   2   -0.031833    0.188736    0.647110    11.00000   -1.50000
H6B   2    0.082917    0.172737    0.744302    11.00000   -1.50000
H6C   2    0.066575   -0.029149    0.641933    11.00000   -1.50000
AFIX   0
HKLF 4


REM  Butch_C_CB1_020124_0m_a.res in P2(1)/c
REM wR2 = 0.1253, GooF = S = 1.063, Restrained GooF = 1.063 for all data
REM R1 = 0.0436 for 1883 Fo > 4sig(Fo) and 0.0623 for all 2520 data
REM 83 parameters refined using 0 restraints

END

WGHT      0.0617      0.0917

REM Highest difference peak  0.378,  deepest hole -0.243,  1-sigma level  0.045
Q1    1   0.2444  0.3066  0.4733  11.00000  0.05    0.38
Q2    1   0.3174  0.4295  0.4122  11.00000  0.05    0.34
Q3    1   0.2401  0.5089  0.4787  11.00000  0.05    0.32
Q4    1   0.1334  0.3980  0.5811  11.00000  0.05    0.28
Q5    1   0.1770  0.2477  0.5475  11.00000  0.05    0.25
Q6    1   0.1693  0.5675  0.5392  11.00000  0.05    0.24
Q7    1   0.0954  0.2078  0.6208  11.00000  0.05    0.18
Q8    1   0.3987  0.6380  0.3233  11.00000  0.05    0.18
Q9    1   0.0960  0.6182  0.6202  11.00000  0.05    0.18
Q10   1   0.2211  0.7480  0.4919  11.00000  0.05    0.18
Q11   1   0.4053  0.7053  0.3192  11.00000  0.05    0.18
Q12   1   0.2076  0.0590  0.5013  11.00000  0.05    0.17
Q13   1   0.3270  0.5247  0.3051  11.00000  0.05    0.17
Q14   1   0.1800  0.7047  0.4472  11.00000  0.05    0.16
Q15   1   0.4145  0.5295  0.3846  11.00000  0.05    0.14
Q16   1   0.3365  0.2778  0.2967  11.00000  0.05    0.13
Q17   1   0.3684  0.3883  0.3476  11.00000  0.05    0.13
Q18   1   0.2226  0.8160  0.6230  11.00000  0.05    0.12
Q19   1  -0.0009  0.2562  0.6903  11.00000  0.05    0.12
Q20   1   0.1204 -0.0142  0.7015  11.00000  0.05    0.11
;
_shelx_res_checksum   74817

_shelx_hkl_file
;
   1   0   0 0.05230 0.07115   4
  -2   0   0 803.629 23.0518   1
  -2   0   0 760.925 38.9852   2
   2   0   0 780.219 22.9176   1
   3   0   0 266.760 7.06356   4
  -3   0   0 252.041 6.96630   3
   3   0   0 255.668 7.04277   3
  -4   0   0 208.191 5.69347   3
   4   0   0 205.939 5.82050   3
   4   0   0 208.120 5.83512   4
   5   0   0 13.9514 0.83689   4
   5   0   0 13.1462 0.86386   3
  -5   0   0 14.7670 0.71621   3
   6   0   0 4.53345 0.64067   4
  -6   0   0 5.27609 0.50111   3
   6   0   0 3.92207 0.68009   5
   6   0   0 3.69066 0.55981   3
  -7   0   0 79.4958 2.43258   3
   7   0   0 76.5594 2.75388   4
   7   0   0 76.9979 2.72816   3
   7   0   0 76.2422 2.85733   5
   8   0   0 31.8656 1.75031   5
   8   0   0 28.5471 1.55509   4
   8   0   0 30.4495 1.57772   3
  -8   0   0 30.7704 1.24503   3
   8   0   0 29.6582 1.83172   5
   9   0   0 108.834 4.28770   5
  -9   0   0 119.521 3.53242   3
   9   0   0 111.121 4.05576   4
   9   0   0 117.762 3.97423   3
   9   0   0 118.772 4.13373   5
 -10   0   0 141.272 4.15286   3
  10   0   0 137.421 4.81519   5
  10   0   0 134.610 4.62676   3
  10   0   0 138.939 5.13528   5
  10   0   0 134.994 4.87033   4
  11   0   0 3.39666 0.81882   3
  11   0   0 3.38773 0.96144   5
 -11   0   0 4.46484 0.57986   3
  11   0   0 2.79100 1.04807   4
  11   0   0 2.71338 1.01095   5
  12   0   0 90.8668 4.01276   4
 -12   0   0 89.2864 2.97881   3
  12   0   0 89.1451 4.09973   5
  12   0   0 91.9690 3.74248   5
  13   0   0 26.0784 2.37652   4
 -13   0   0 25.1433 1.31408   3
  13   0   0 21.7732 2.21881   5
  13   0   0 28.5111 2.01123   5
  14   0   0 39.9681 2.45625   5
  14   0   0 41.6222 2.94710   4
 -14   0   0 40.3553 1.75603   3
  15   0   0 42.7319 3.14055   4
 -15   0   0 34.8641 2.01125   3
  15   0   0 36.1799 2.36706   5
  16   0   0 1.67344 0.89073   5
  16   0   0 0.96271 1.46270   4
   0  -1   0 0.69220 0.41246   4
   0  -1   0 0.32991 0.33381   5
   0   1   0 0.00360 0.33147   5
   1  -1   0 179.101 4.92966   5
  -1  -1   0 181.796 5.19061   5
   1  -1   0 183.405 5.15389   4
  -1  -1   0 176.143 5.05838   4
  -1   1   0 182.317 5.20290   3
  -1   1   0 182.091 4.92015   5
   1   1   0 174.284 5.02226   3
   1   1   0 179.215 5.18819   5
   2  -1   0 1034.43 29.9974   1
  -2  -1   0 1047.18 44.2543   2
  -2  -1   0 1043.86 29.0325   1
  -2   1   0 1043.28 30.1048   1
   2   1   0 1036.07 44.8184   2
  -2   1   0 1005.81 49.6817   2
   2   1   0 1036.97 29.1780   1
  -3  -1   0 1.44156 0.30470   3
   3   1   0 2.31587 0.69273   5
   4  -1   0 76.6434 2.28949   5
  -4  -1   0 75.7982 2.28603   3
   4  -1   0 78.1374 2.75176   3
   4  -1   0 76.5222 2.63102   4
   4   1   0 75.8408 2.21680   3
   4   1   0 76.3666 2.89753   5
   4   1   0 77.9818 2.39529   4
  -4   1   0 75.7833 2.63140   3
   5  -1   0 0.16542 0.30008   5
  -5  -1   0 0.49961 0.25693   3
   5  -1   0 -0.1307 0.36319   4
   5  -1   0 0.46235 0.53174   3
   5   1   0 0.51403 0.39167   4
   5   1   0 0.05118 0.24122   3
  -5   1   0 0.49357 0.44170   3
   5   1   0 -1.0195 0.55797   5
   6  -1   0 1.98449 0.65251   3
  -6  -1   0 2.71989 0.36041   3
   6  -1   0 3.91424 0.77809   4
   6  -1   0 2.74529 0.44912   5
   6   1   0 1.88033 0.35104   3
   6   1   0 2.42267 0.76480   5
   6   1   0 2.58976 0.52359   4
  -6   1   0 2.26629 0.52520   3
   7  -1   0 68.2687 2.33583   5
   7  -1   0 62.5453 2.69242   4
   7  -1   0 66.7893 2.74990   3
  -7  -1   0 66.8250 2.12083   3
   7   1   0 67.0988 2.20691   3
   7   1   0 69.9710 3.01577   5
   7   1   0 68.0008 2.39937   4
  -7   1   0 63.7270 2.39503   3
   8  -1   0 28.3778 1.75174   4
   8  -1   0 24.9637 1.67818   3
  -8  -1   0 27.0090 1.13604   3
   8  -1   0 26.6745 1.36119   5
   8   1   0 27.6689 1.93820   5
   8   1   0 25.7696 1.43227   4
   8   1   0 27.4871 1.26081   3
  -8   1   0 25.1747 1.34825   3
  -9  -1   0 15.0535 0.86719   3
   9  -1   0 14.7093 1.43561   4
   9  -1   0 14.6310 1.11625   5
   9  -1   0 15.0466 1.45074   3
   9  -1   0 13.7942 1.27217   5
   9   1   0 16.0422 1.03567   3
   9   1   0 14.3099 1.24569   4
  -9   1   0 12.6215 1.03357   3
   9   1   0 14.6693 1.61697   5
   9   1   0 15.6321 1.61325   5
  10  -1   0 0.90639 0.67153   5
  10  -1   0 0.48768 0.88524   4
  10  -1   0 0.62258 0.55172   5
 -10  -1   0 0.58239 0.36771   3
  10   1   0 1.37690 0.75080   4
  10   1   0 0.49778 0.91868   5
 -10   1   0 0.34737 0.44875   3
  10   1   0 0.76002 0.88474   5
  10   1   0 -0.5269 0.43122   3
  11  -1   0 -0.6922 0.91086   4
 -11  -1   0 0.88349 0.39449   3
  11  -1   0 0.48270 0.66645   5
  11  -1   0 -0.2812 0.53038   5
  11   1   0 0.29677 0.77054   4
  11   1   0 0.10230 0.87231   5
  11   1   0 0.62048 0.88893   5
  11   1   0 -0.0988 0.45125   3
 -11   1   0 0.13738 0.42064   3
 -12  -1   0 25.4270 1.24981   3
  12  -1   0 24.6797 1.87019   5
  12  -1   0 24.5910 1.59581   5
  12  -1   0 25.7873 2.29504   4
  12   1   0 27.9130 2.22953   5
  12   1   0 24.1632 1.90341   4
 -12   1   0 24.8759 1.39816   3
  12   1   0 21.3850 2.33908   5
  13  -1   0 7.87780 1.71359   4
  13  -1   0 4.30491 1.05554   5
 -13  -1   0 4.92782 0.60308   3
  13  -1   0 5.30049 0.90157   5
 -13   1   0 7.61486 0.86862   3
  13   1   0 6.49507 1.37042   5
  13   1   0 5.77997 1.33734   4
 -14  -1   0 11.1222 0.79518   3
  14  -1   0 9.55859 1.89862   4
  14  -1   0 11.4941 1.25013   5
  14  -1   0 10.4412 1.52703   5
 -14   1   0 9.38840 1.03959   3
  14   1   0 11.8242 1.63202   5
  14   1   0 8.30376 1.61441   4
  15  -1   0 -0.6640 1.24786   4
  15  -1   0 1.35206 0.68912   5
  15   1   0 1.47827 1.01134   5
  15   1   0 1.06023 1.20575   4
  16  -1   0 -0.1856 0.62882   5
  16  -1   0 -2.5928 1.18407   4
  16   1   0 -0.5092 1.16507   4
  16   1   0 0.41384 0.96572   5
   0  -2   0 24.5926 1.32059   5
   0  -2   0 24.4473 1.40981   4
   0   2   0 26.4557 1.33499   5
   1  -2   0 3.65627 0.57902   5
  -1  -2   0 4.17937 0.77074   4
  -1  -2   0 3.83890 0.72140   5
   1  -2   0 3.69800 0.69905   4
   1   2   0 3.59592 0.71241   5
  -1   2   0 2.79158 0.49740   5
  -1   2   0 2.85341 0.73140   3
  -2  -2   0 17.3862 1.10682   4
   2  -2   0 18.0421 1.18247   4
   2  -2   0 18.3794 0.93671   5
   2   2   0 20.2333 1.38859   5
  -2   2   0 18.4052 1.37096   3
   2   2   0 19.3959 1.11498   3
  -2   2   0 17.6859 0.85015   5
   3  -2   0 40.1826 1.96986   4
   3  -2   0 40.7204 1.44672   5
   3   2   0 44.2467 1.63576   3
  -3   2   0 40.5131 1.34983   5
  -3   2   0 40.3984 2.00459   3
   3   2   0 43.4319 2.02843   5
   4  -2   0 10.8225 1.19710   4
   4  -2   0 11.1195 0.62546   5
  -4   2   0 9.95732 0.54594   5
   4   2   0 9.27629 0.69378   3
   4   2   0 9.58286 1.16678   5
  -4   2   0 10.9792 1.12857   3
  -5  -2   0 22.6847 1.17362   3
   5  -2   0 25.2689 0.96954   5
   5  -2   0 22.4257 1.48104   4
   5   2   0 23.6736 0.99963   3
  -5   2   0 25.4777 1.58051   3
   5   2   0 24.1527 1.64847   5
  -6  -2   0 0.20555 0.36191   3
   6  -2   0 0.03412 0.24580   5
   6  -2   0 -0.3074 0.61604   4
   6   2   0 -0.3348 0.27985   3
   6   2   0 -0.0398 0.43772   4
  -6   2   0 0.46980 0.58944   3
   6   2   0 -0.2963 0.52417   5
   7  -2   0 -0.1452 0.27381   5
   7  -2   0 -0.0220 0.56885   4
  -7  -2   0 0.94021 0.40192   3
  -7   2   0 0.37283 0.57842   3
   7   2   0 -1.3762 0.68214   5
   7   2   0 0.72259 0.56398   4
   7   2   0 -0.1988 0.29118   3
   8  -2   0 27.7046 1.22965   5
   8  -2   0 30.7225 2.10089   4
  -8  -2   0 30.2917 1.36405   3
   8   2   0 25.8588 2.15756   5
   8   2   0 31.7512 1.57095   4
  -8   2   0 28.8454 1.70851   3
   8   2   0 28.3411 1.19136   3
   9  -2   0 6.00789 0.64246   5
   9  -2   0 7.86246 1.46392   4
  -9  -2   0 8.11861 0.78475   3
   9  -2   0 6.52352 0.76840   5
  -9   2   0 7.55474 0.97876   3
   9   2   0 6.17444 0.96513   4
   9   2   0 7.08420 1.37050   5
   9   2   0 5.17452 0.59094   3
  10  -2   0 4.18379 1.26847   4
  10  -2   0 1.17625 0.58546   5
 -10  -2   0 1.59508 0.45520   3
  10  -2   0 1.42683 0.44711   5
  10   2   0 0.55235 0.71128   4
  10   2   0 0.82073 1.02885   5
  10   2   0 2.07204 0.46924   3
 -10   2   0 1.33086 0.66447   3
  11  -2   0 12.5842 0.95443   5
  11  -2   0 11.1061 1.12480   5
  11  -2   0 12.7139 1.87370   4
  11   2   0 11.5801 1.67595   5
 -11   2   0 13.0417 1.22332   3
  11   2   0 10.4142 1.31819   4
  11   2   0 14.4862 0.90115   3
  12  -2   0 5.18059 0.68447   5
  12  -2   0 6.48872 1.64831   4
  12  -2   0 4.31897 0.81180   5
  12   2   0 4.72586 1.13935   4
  12   2   0 8.65827 1.57014   5
 -12   2   0 3.67736 0.77899   3
  13  -2   0 3.67240 0.79568   5
  13  -2   0 2.22594 0.56576   5
  13  -2   0 4.27287 1.52548   4
  13   2   0 4.10607 1.11234   4
  13   2   0 4.06170 1.42751   5
 -13   2   0 1.27948 0.70623   3
  14  -2   0 1.73459 0.57885   5
  14  -2   0 6.09287 1.81497   4
  14  -2   0 2.80217 0.80438   5
  14   2   0 -0.9997 1.00450   5
  14   2   0 2.08746 1.13879   4
  15  -2   0 0.06822 0.50011   5
  15  -2   0 -2.3061 1.23240   4
  15   2   0 0.64492 1.08180   4
  15   2   0 0.63854 1.12805   5
   0  -3   0 0.09828 0.55721   5
   0  -3   0 -0.8863 0.64654   4
   0   3   0 -0.1136 0.50445   5
   1  -3   0 110.539 3.68972   5
  -1  -3   0 108.817 3.87578   4
   1  -3   0 106.433 3.94857   4
  -1   3   0 106.848 3.61261   5
   1   3   0 106.454 3.87311   5
  -1   3   0 109.431 4.01829   3
   2  -3   0 401.689 11.9709   4
  -2  -3   0 414.462 11.7261   4
   2  -3   0 406.034 11.3911   5
   2   3   0 398.546 11.6243   3
   2   3   0 398.154 11.8783   5
  -2   3   0 406.337 11.9755   3
  -2   3   0 420.673 11.3423   5
   3  -3   0 12.4786 1.46361   4
   3  -3   0 10.1539 0.86219   5
  -3   3   0 9.98646 1.25277   3
   3   3   0 10.7906 1.05507   3
   3   3   0 9.88543 1.27622   5
  -3   3   0 11.1009 0.73652   5
   4  -3   0 286.913 8.93128   4
   4  -3   0 287.604 7.96308   5
  -4   3   0 284.812 8.81991   3
   4   3   0 278.627 8.19145   3
   4   3   0 283.464 8.97226   5
  -4   3   0 280.740 7.78350   5
   5  -3   0 66.6432 2.14710   5
   5  -3   0 61.0470 2.97471   4
   5   3   0 66.9930 3.19011   5
   5   3   0 63.1755 2.31719   3
  -5   3   0 64.8251 2.00664   5
  -5   3   0 66.3689 3.00742   3
   6  -3   0 1.47094 1.02556   4
   6  -3   0 0.82989 0.29981   5
   6   3   0 0.51600 0.73132   5
   6   3   0 0.57956 0.40888   3
  -6   3   0 1.61164 0.75569   3
   7  -3   0 -0.2236 0.94206   4
   7  -3   0 1.87674 0.33309   5
   7   3   0 1.75504 0.86248   5
   7   3   0 1.64162 0.44267   3
  -7   3   0 3.20811 0.88876   3
   7   3   0 2.72311 0.77241   4
   8  -3   0 24.7258 1.00431   5
   8  -3   0 22.7227 1.96982   4
   8   3   0 21.8727 2.17679   5
   8   3   0 26.1570 1.56152   4
   8   3   0 23.6667 1.12787   3
  -8   3   0 25.3290 1.82817   3
   9  -3   0 7.90354 1.69734   4
   9  -3   0 6.53912 0.53522   5
   9  -3   0 5.98541 0.53107   5
   9   3   0 5.23578 0.98340   4
   9   3   0 7.07802 0.68552   3
   9   3   0 6.93058 1.47436   5
  -9   3   0 7.05214 1.13575   3
  10  -3   0 71.3659 3.93840   4
  10  -3   0 60.7790 2.05640   5
  10  -3   0 64.6133 2.06065   5
  10   3   0 66.2695 2.81251   4
  10   3   0 68.6367 2.22113   3
 -10   3   0 69.7165 3.15217   3
  11  -3   0 49.7751 1.69130   5
  11  -3   0 52.8459 1.68642   5
  11  -3   0 60.9166 3.78522   4
  11   3   0 58.6319 1.85161   3
 -11   3   0 53.7784 2.80018   3
  11   3   0 52.6258 2.61019   4
  12  -3   0 9.93328 2.17134   4
  12   3   0 15.2262 2.07465   5
  12   3   0 10.5416 1.45060   4
  13  -3   0 25.7899 3.19458   4
  13   3   0 25.6963 2.68865   5
  13   3   0 23.1955 2.03232   4
  14  -3   0 1.63962 1.75666   4
  14   3   0 -0.1792 1.28310   5
  14   3   0 0.78204 1.05892   4
  15  -3   0 0.12203 1.66773   4
  15   3   0 1.12331 1.35741   5
  15   3   0 1.85715 1.14913   4
   0  -4   0 27.1054 2.06595   4
   0   4   0 30.1606 2.01829   3
   0   4   0 31.0331 1.86036   5
  -1  -4   0 34.8876 2.11412   4
   1  -4   0 37.4234 2.26282   4
   1   4   0 41.7131 2.25552   5
  -1   4   0 39.9497 1.99709   5
  -1   4   0 39.9159 2.38214   3
   1   4   0 37.2636 2.21315   3
   1   4   0 35.3404 2.21201   3
  -2  -4   0 1.87542 0.90103   4
   2  -4   0 1.93387 0.67105   5
   2  -4   0 1.39692 0.84359   4
   2   4   0 1.26183 0.80537   5
  -2   4   0 1.02716 0.78173   3
  -2   4   0 1.34699 0.56451   5
   2   4   0 0.72981 0.73056   3
   3  -4   0 45.9571 2.01185   5
   3  -4   0 44.3878 2.70846   4
  -3  -4   0 45.3985 2.34727   4
  -3   4   0 43.1064 1.84423   5
  -3   4   0 42.4782 2.59660   3
   3   4   0 39.6209 2.19265   3
   3   4   0 46.0236 2.62397   5
   4  -4   0 96.3240 4.27318   4
   4  -4   0 93.6299 3.21157   5
  -4   4   0 95.4934 3.03461   5
  -4   4   0 91.8510 4.08319   3
   4   4   0 100.512 4.27321   5
   4   4   0 93.1301 3.54891   3
   5  -4   0 17.2624 1.02656   5
   5  -4   0 15.8569 2.09310   4
   5   4   0 21.5186 2.00997   5
  -5   4   0 18.8911 0.89736   5
   5   4   0 17.9137 1.34906   3
  -5   4   0 20.7491 1.90782   3
   6  -4   0 9.50520 1.74611   4
   6   4   0 8.79487 1.00326   3
  -6   4   0 8.69958 0.54425   5
   6   4   0 9.19647 1.58714   5
  -6   4   0 9.63889 1.50753   3
   7  -4   0 61.4346 3.62908   4
   7   4   0 59.2071 3.56581   5
   7   4   0 64.6424 2.38173   3
  -7   4   0 66.2420 3.35051   3
   8  -4   0 53.4482 3.53464   4
   8   4   0 57.3020 2.10027   3
  -8   4   0 56.9406 3.05935   3
   8   4   0 52.9578 2.54362   4
   9  -4   0 2.08295 1.46923   4
   9   4   0 3.22164 1.02004   4
   9   4   0 3.55576 0.59587   3
  10  -4   0 7.39058 1.99752   4
  10   4   0 7.27488 0.75420   3
  10   4   0 5.50823 1.19028   4
  11  -4   0 25.3679 2.89505   4
  11   4   0 19.2281 1.09652   3
  11   4   0 22.0881 1.82725   4
  11   4   0 21.4988 0.98498   3
  12  -4   0 0.53350 1.70636   4
  12   4   0 -0.6531 0.87223   4
  12   4   0 1.56425 1.42582   5
  13  -4   0 1.00571 1.75034   4
  13   4   0 1.70300 1.37229   5
  13   4   0 0.83286 1.05655   4
  14  -4   0 0.58376 1.61627   4
  14   4   0 -0.4460 0.93546   4
  14   4   0 -1.2661 1.40322   5
   0  -5   0 0.18740 1.08615   4
   0   5   0 0.55479 0.71597   5
   0   5   0 0.77451 0.85486   3
  -1  -5   0 50.5348 2.99189   4
   1  -5   0 46.4849 3.04102   4
   1   5   0 49.0308 2.91568   3
   1   5   0 52.6289 3.03230   3
  -1   5   0 49.5553 2.55242   5
  -1   5   0 54.6307 3.12212   3
   1   5   0 52.0139 2.81767   5
   2  -5   0 103.334 4.72703   4
  -2  -5   0 106.577 4.40853   4
   2   5   0 103.925 4.38378   3
  -2   5   0 94.9270 4.47020   3
   2   5   0 103.722 4.32216   3
   2   5   0 104.430 4.45550   5
  -2   5   0 97.9553 3.78541   5
  -3  -5   0 19.7155 1.88306   4
   3  -5   0 13.1007 1.94772   4
   3   5   0 16.0407 1.67316   3
  -3   5   0 19.1021 2.04262   3
   3   5   0 18.2997 2.01915   5
   3   5   0 17.2184 1.79435   3
  -3   5   0 19.0745 1.33294   5
   4  -5   0 17.2397 2.34534   4
   4   5   0 14.9359 1.68951   3
  -4   5   0 12.3830 1.75202   3
   4   5   0 15.5595 1.95868   5
   4   5   0 12.5326 1.46908   3
  -4   5   0 13.7562 1.03081   5
   5  -5   0 4.60275 1.72769   4
   5   5   0 7.37571 1.50740   5
  -5   5   0 5.88780 0.63633   5
   5   5   0 5.75152 0.99018   3
   5   5   0 5.16604 1.11498   3
   6  -5   0 2.04072 1.53819   4
   6   5   0 2.33757 0.77319   3
   6   5   0 2.12315 0.87376   3
  -6   5   0 1.45751 0.32107   5
   7  -5   0 1.14020 1.45271   4
   7   5   0 0.01883 0.75204   3
   7   5   0 -0.6077 0.54346   3
   8  -5   0 29.1342 3.00649   4
   8   5   0 29.2806 1.60391   3
   8   5   0 28.3453 1.99777   3
   9  -5   0 4.97071 1.84537   4
   9   5   0 6.77993 1.31551   4
   9   5   0 7.71754 1.11087   3
   9   5   0 8.66275 0.95891   3
  10  -5   0 3.67844 1.96227   4
  10   5   0 -0.3291 0.58023   3
  10   5   0 -0.4788 0.47949   3
  10   5   0 1.04783 1.05278   4
  11  -5   0 3.49704 1.85347   4
  11   5   0 1.46223 1.13409   4
  11   5   0 1.43805 0.58453   3
  11   5   0 1.07027 0.40397   3
  12  -5   0 26.7126 3.49814   4
  12   5   0 16.9633 2.63465   5
  12   5   0 16.9905 1.86473   4
  13  -5   0 3.53967 1.82095   4
  13   5   0 -2.0682 0.87808   4
  13   5   0 -1.6427 1.18717   5
   0  -6   0 1.46306 1.47676   4
   0   6   0 2.73340 1.37623   3
   0   6   0 2.32101 0.97491   5
  -1  -6   0 1.10747 1.16386   4
   1  -6   0 1.37028 1.30642   4
  -1   6   0 2.36418 0.87324   5
   1   6   0 2.26371 1.24860   3
  -1   6   0 1.10535 1.34983   3
   1   6   0 2.04153 1.00738   5
  -2  -6   0 53.8433 3.22961   4
   2  -6   0 50.2076 3.36515   4
   2   6   0 43.0801 3.05998   3
   2   6   0 54.0937 3.19618   3
   2   6   0 50.7907 3.07533   5
  -2   6   0 49.4354 2.53196   5
  -3  -6   0 2.17085 1.25997   4
   3  -6   0 1.82552 1.41120   4
  -3   6   0 0.98163 0.60510   5
   3   6   0 1.40087 0.97863   3
   3   6   0 -0.2787 0.89032   3
   4  -6   0 18.5728 2.73306   4
   4   6   0 16.6447 2.05928   3
  -4   6   0 15.5780 1.17983   5
   4   6   0 16.4852 1.83827   3
   5  -6   0 3.28733 1.41744   4
   5   6   0 2.01460 0.88693   3
  -5   6   0 2.20456 0.48049   5
   5   6   0 2.42988 1.13372   3
   6  -6   0 2.70661 1.68685   4
   6   6   0 2.92444 1.13699   3
   6   6   0 2.42924 0.94717   3
   7  -6   0 -0.5256 1.35482   4
   7   6   0 -0.5954 0.65384   3
   7   6   0 1.65038 1.08195   3
   8  -6   0 10.0355 2.17435   4
   8   6   0 8.06348 1.37955   3
   8   6   0 7.94993 1.03112   3
   9  -6   0 0.66583 1.77226   4
   9   6   0 1.31238 1.21040   4
   9   6   0 1.36850 0.67352   3
  10  -6   0 0.96576 1.72578   4
  10   6   0 0.90539 1.13286   4
  10   6   0 1.41537 0.62642   3
  11  -6   0 2.50327 2.12034   4
  11   6   0 1.56527 1.19097   4
   0  -7   0 0.13623 1.36766   4
   0   7   0 0.03924 1.28699   3
  -1  -7   0 0.39423 1.40214   4
  -1   7   0 -0.3564 0.89639   5
  -1   7   0 0.96304 1.25330   3
   1   7   0 0.84606 1.26738   3
  -2  -7   0 1.39354 1.27382   4
   2  -7   0 -0.1317 1.53346   4
  -2   7   0 2.19494 0.90414   5
  -2   7   0 0.63780 1.40430   3
   2   7   0 1.22951 1.23846   3
   3  -7   0 9.29164 2.07937   4
   3   7   0 10.1643 1.70724   3
  -3   7   0 7.08438 1.05174   5
  -3   7   0 9.40967 2.12568   3
   4  -7   0 7.20767 2.27776   4
   4   7   0 7.52511 1.54053   3
  -4   7   0 8.89906 2.19063   3
  -4   7   0 5.36180 0.85303   5
   5  -7   0 0.74207 1.81545   4
   5   7   0 0.59514 0.97601   3
  -5   7   0 1.10407 0.47094   5
   6  -7   0 36.3027 3.82785   4
   6   7   0 43.5556 2.59741   3
   7  -7   0 4.23218 2.28191   4
   7   7   0 5.37339 1.10791   3
   8  -7   0 12.3237 2.91837   4
   8   7   0 9.34554 1.16486   3
   9  -7   0 8.73627 2.61743   4
   9   7   0 9.14699 1.72102   4
   9   7   0 8.18031 1.06161   3
   0  -8   0 1.92616 1.70089   4
   0   8   0 0.19361 1.45152   3
  -1  -8   0 2.25302 1.77868   4
   1  -8   0 4.67810 1.79010   4
   1   8   0 -0.1036 1.32562   3
  -1   8   0 4.17710 1.84265   3
   2  -8   0 5.40215 2.17362   4
  -2  -8   0 8.26504 2.01111   4
  -2   8   0 3.27785 1.85081   3
   2   8   0 7.02575 1.73164   3
   3  -8   0 2.35369 1.83926   4
   3   8   0 2.12872 1.37235   3
  -3   8   0 -1.1063 1.75867   3
   4  -8   0 1.22711 1.84265   4
  -4   8   0 -0.1386 1.36784   3
   4   8   0 0.31958 1.14999   3
   5  -8   0 1.68411 1.97532   4
   5   8   0 1.52013 1.14636   3
  -5   8   0 4.91758 1.94907   3
  16   0  -1 0.66782 1.33030   4
  16   0  -1 -0.7719 0.77483   5
  15   0  -1 0.56829 0.84928   5
  15   0  -1 -1.1208 1.15238   4
 -15   0   1 0.14304 0.35151   3
  14   0  -1 -0.7939 1.04181   4
 -14   0   1 -0.6376 0.34910   3
  14   0  -1 1.09461 0.86893   5
  13   0  -1 0.13830 1.09516   5
  13   0  -1 -0.5243 0.79907   5
  13   0  -1 0.15320 1.09471   4
 -13   0   1 0.46064 0.36996   3
  12   0  -1 0.26460 1.01791   4
 -12   0   1 -0.7406 0.33133   3
  12   0  -1 0.54091 0.97032   5
  12   0  -1 -0.0542 0.85480   5
 -11   0   1 0.61910 0.36559   3
  11   0  -1 0.94283 0.86004   5
  11   0  -1 1.38086 0.90243   5
  11   0  -1 0.39838 0.86545   4
 -10   0   1 -0.3942 0.28254   3
  10   0  -1 -0.4025 0.66135   4
  10   0  -1 0.70847 0.73345   5
  10   0  -1 -0.1859 0.66899   5
   9   0  -1 -0.6932 0.60942   5
   9   0  -1 0.28954 0.65168   4
  -9   0   1 -0.0404 0.28541   3
  -8   0   1 -0.1429 0.26795   3
   8   0  -1 0.72858 0.64634   5
   8   0  -1 0.01408 0.51946   4
  -7   0   1 0.24759 0.24720   3
   7   0  -1 -0.2162 0.45978   4
   7   0  -1 0.39444 0.54553   5
   7   0  -1 -0.4335 0.35740   3
   6   0  -1 0.29418 0.50823   5
   6   0  -1 0.10709 0.37850   4
   6   0  -1 0.20097 0.35879   3
  -6   0   1 -0.0737 0.22377   3
   5   0  -1 0.36292 0.32305   4
   5   0  -1 0.27176 0.48563   5
   5   0  -1 0.13863 0.32891   3
  -5   0   1 0.14092 0.23087   3
  -4   0   1 0.28220 0.22290   3
   4   0  -1 0.21966 0.30096   4
   4   0  -1 0.41790 0.46527   5
   4   0  -1 -0.2280 0.27477   3
   3   0  -1 -0.2357 0.40202   5
  -3   0   1 0.13611 0.21569   3
   3   0  -1 0.28086 0.24023   4
  -2   0   1 0.68199 0.20887   3
  -2   0   1 0.71465 0.35516   5
   2   0  -1 0.77597 0.21343   4
   2   0  -1 0.64341 0.31306   5
   1   0  -1 0.10709 0.12623   3
   1   0  -1 -0.2098 0.13308   5
  -1   0   1 0.16663 0.09305   3
  -1   0   1 0.34415 0.23233   5
   1   0   1 9.06165 0.50711   5
  -1   0  -1 9.05327 0.41744   3
   2   0   1 0.06463 0.24672   3
  -2   0  -1 0.36363 0.35192   5
   2   0   1 0.23212 0.33915   5
   2   0   1 0.13561 0.25518   4
  -2   0  -1 0.42863 0.24895   3
   3   0   1 0.46197 0.32379   3
  -3   0  -1 -0.2672 0.25518   3
   3   0   1 -0.0887 0.24045   4
   3   0   1 -0.0110 0.42072   5
   4   0   1 -0.0887 0.35963   4
  -4   0  -1 -0.2310 0.26960   3
   4   0   1 -0.0003 0.33880   3
   4   0   1 -0.5374 0.42289   5
   5   0   1 0.09898 0.38890   3
   5   0   1 0.37332 0.39171   4
   5   0   1 0.01853 0.48884   5
  -5   0  -1 -0.1020 0.28059   3
   6   0   1 0.42349 0.52500   5
  -6   0  -1 -0.1527 0.27753   3
   6   0   1 -0.0599 0.40846   3
   6   0   1 0.59311 0.47185   4
   7   0   1 0.16743 0.40900   4
   7   0   1 0.15697 0.52256   5
   7   0   1 -0.4601 0.45373   3
  -7   0  -1 -0.1417 0.30709   3
  -8   0  -1 0.26158 0.33898   3
   8   0   1 -0.0007 0.54132   4
   8   0   1 0.68293 0.63190   5
   8   0   1 -0.1606 0.50852   3
   8   0   1 0.12840 0.58659   5
   9   0   1 0.05714 0.65531   5
   9   0   1 -0.0559 0.64723   4
   9   0   1 0.46172 0.64156   5
   9   0   1 0.67301 0.58921   3
  -9   0  -1 0.09124 0.38793   3
 -10   0  -1 -0.1834 0.41035   3
  10   0   1 -0.1736 0.63619   3
  10   0   1 -0.1282 0.68671   4
  10   0   1 0.17714 0.72040   5
  10   0   1 -0.6314 0.64005   5
 -11   0  -1 -0.1406 0.38733   3
  11   0   1 0.63651 0.86893   4
  11   0   1 -0.0518 0.68757   3
  11   0   1 0.71547 0.79750   5
  11   0   1 0.00163 0.74495   5
  12   0   1 -0.9508 0.89137   4
  12   0   1 -0.2643 0.75045   5
  12   0   1 0.40432 0.72244   3
 -12   0  -1 -0.3454 0.39502   3
  12   0   1 0.57326 0.85449   5
  13   0   1 0.62536 0.98504   5
 -13   0  -1 0.34065 0.47032   3
  13   0   1 0.35888 0.77990   5
  13   0   1 -0.3256 1.03713   4
 -14   0  -1 0.15618 0.50112   3
  14   0   1 -1.2646 0.66860   5
  14   0   1 0.83942 1.19669   5
  14   0   1 0.96330 1.27204   4
  15   0   1 2.25154 1.49901   4
  15   0   1 -0.1229 0.72938   5
  16   0   1 -0.0309 0.79077   5
  16   0   1 -0.8799 1.31407   4
  16  -1  -1 2.69578 0.89009   5
  16  -1  -1 4.29506 1.75490   4
  16   1  -1 2.74711 1.46899   4
  16   1  -1 0.46239 1.10363   5
  15  -1  -1 4.08655 1.63187   4
  15  -1  -1 5.64984 0.94019   5
  15   1  -1 4.87934 1.49751   4
  14  -1  -1 2.17539 0.74748   5
  14  -1  -1 0.81132 1.15278   5
  14  -1  -1 0.27918 1.23265   4
  14   1  -1 1.67577 1.15338   4
  14   1  -1 2.84592 1.13066   5
 -14   1   1 2.01050 0.52296   3
  13  -1  -1 3.16722 1.31775   4
  13  -1  -1 2.67942 0.80075   5
  13  -1  -1 1.63406 1.04786   5
  13   1  -1 4.10598 1.24932   5
  13   1  -1 3.08821 1.13777   4
 -13   1   1 2.96456 0.56129   3
  12  -1  -1 30.8372 2.39389   4
  12  -1  -1 29.5420 2.10593   5
  12  -1  -1 27.2387 1.74860   5
 -12  -1   1 29.1678 1.06282   3
 -12   1   1 28.7287 1.43450   3
  12   1  -1 26.7419 2.54360   5
  12   1  -1 29.2308 2.22289   5
  12   1  -1 27.8507 2.04009   4
  11  -1  -1 39.6544 2.39988   5
  11  -1  -1 43.1557 2.69689   4
 -11  -1   1 45.2975 1.54764   3
  11  -1  -1 46.7877 2.16834   5
  11   1  -1 42.3874 2.75108   5
 -11   1   1 43.3470 1.83194   3
  11   1  -1 46.4388 2.30105   4
  11   1  -1 44.8576 2.67138   5
  10  -1  -1 0.63163 0.58363   5
 -10  -1   1 0.35062 0.28149   3
  10  -1  -1 -0.2967 0.82502   4
  10   1  -1 -0.4447 0.56801   4
  10   1  -1 -0.4428 0.78234   5
 -10   1   1 -0.0523 0.42821   3
  10   1  -1 -1.1625 0.66123   5
  -9  -1   1 7.01430 0.55681   3
   9  -1  -1 6.82349 1.20924   4
   9  -1  -1 7.13415 0.89326   5
  -9   1   1 8.14358 0.85384   3
   9   1  -1 6.35850 1.17930   5
   9   1  -1 5.27479 1.13678   5
   9   1  -1 7.29516 0.92042   4
   8  -1  -1 171.629 5.73659   4
   8  -1  -1 175.912 5.32048   5
  -8  -1   1 172.729 4.85302   3
   8   1  -1 174.814 5.85372   5
   8   1  -1 175.231 4.97173   3
   8   1  -1 173.739 5.30290   4
  -8   1   1 172.542 5.26346   3
   7  -1  -1 0.53257 0.53892   4
   7  -1  -1 0.02368 0.42964   5
  -7  -1   1 0.19628 0.21391   3
   7   1  -1 0.11067 0.25224   3
  -7   1   1 -0.2108 0.40529   3
   7   1  -1 0.27150 0.64599   5
   7   1  -1 -0.4294 0.37523   4
  -6  -1   1 83.3731 2.41916   3
   6  -1  -1 83.8246 2.74155   5
   6  -1  -1 83.4087 3.08212   4
   6   1  -1 86.9096 2.68490   4
   6   1  -1 84.5166 2.45559   3
  -6   1   1 80.6436 2.85198   3
   5  -1  -1 33.0445 1.62934   4
   5  -1  -1 35.9725 1.38694   5
  -5  -1   1 33.7009 1.10112   3
   5   1  -1 35.7742 1.30925   4
  -5   1   1 34.5214 1.45395   5
  -5   1   1 33.4876 1.53756   3
   5   1  -1 34.1484 1.08198   3
  -4  -1   1 312.479 8.67468   3
   4  -1  -1 334.971 8.90184   5
   4  -1  -1 319.514 9.19961   4
   4   1  -1 334.757 8.82535   4
   4   1  -1 319.041 8.60791   3
  -4   1   1 324.284 9.16786   3
  -4   1   1 327.445 8.94496   5
   3  -1  -1 464.360 12.2329   5
   3  -1  -1 457.371 12.5231   4
   3   1  -1 447.624 12.0201   3
  -3   1   1 450.804 12.5235   3
  -3   1   1 451.349 12.2318   5
   2  -1  -1 32.4348 1.15955   5
   2  -1  -1 31.1475 1.36882   4
  -2   1   1 30.9270 1.12396   5
   1  -1  -1 408.001 10.9626   5
  -1  -1   1 404.413 10.9100   4
   1  -1  -1 409.461 11.0951   4
  -1   1   1 402.187 10.9225   5
   1   1  -1 400.450 10.9113   3
   0  -1  -1 2251.09 72.8794   2
   0  -1   1 2219.24 57.4833   1
   0  -1   1 2196.26 57.5025   1
   0  -1  -1 1919.61 70.7906   2
   0   1   1 2180.48 72.1754   2
   0   1   1 2222.27 58.9147   1
   0   1  -1 2208.40 64.7583   2
   0   1  -1 2181.51 57.7458   1
  -1  -1  -1 129.515 4.02477   5
  -1  -1  -1 133.315 3.88693   3
   1  -1   1 129.238 3.88443   4
  -1  -1  -1 137.881 3.90861   4
   1  -1   1 129.857 3.96618   3
   1   1   1 130.575 3.84459   3
   1   1   1 135.676 4.03939   5
  -1   1  -1 138.331 3.95926   3
  -2  -1  -1 1873.70 72.2677   2
   2  -1   1 1870.96 52.1935   1
   2   1   1 1879.27 74.5860   2
  -2   1  -1 1887.05 75.5846   2
  -2   1  -1 1936.25 52.4819   1
   2   1   1 1845.17 51.8824   1
  -3  -1  -1 27.9935 1.51899   5
   3  -1   1 25.0379 0.79475   5
   3  -1   1 25.5767 1.36279   3
   3  -1   1 27.9640 1.22152   4
  -3  -1  -1 26.8833 1.08337   3
   3  -1   1 27.0371 0.86252   5
   3   1   1 27.9550 1.49492   5
  -3   1  -1 26.3136 1.27947   3
   3   1   1 27.4898 1.02722   3
   4  -1   1 17.8041 1.19713   3
   4  -1   1 15.7329 1.02119   4
   4  -1   1 16.7945 0.67516   5
   4  -1   1 17.2600 0.77958   5
  -4  -1  -1 16.7842 0.83326   3
   4   1   1 15.3325 1.30927   5
  -4   1  -1 16.1453 1.03925   3
   4   1   1 16.4024 0.77521   3
   4   1   1 16.1347 0.90034   4
   5  -1   1 2.05559 0.63814   3
   5  -1   1 1.91759 0.59462   4
  -5  -1  -1 1.88773 0.38383   3
   5  -1   1 1.16686 0.37255   5
   5  -1   1 1.39223 0.32938   5
   5   1   1 1.21664 0.35078   3
   5   1   1 0.78973 0.40426   4
  -5   1  -1 1.02474 0.47031   3
   5   1   1 1.48766 0.68316   5
   6  -1   1 114.291 3.46123   5
   6  -1   1 117.217 3.92212   4
   6  -1   1 115.729 3.62766   5
  -6  -1  -1 117.163 3.45863   3
   6  -1   1 111.583 3.97629   3
  -6   1  -1 115.425 3.68581   3
   6   1   1 114.708 3.60006   4
   6   1   1 117.401 3.46206   3
   6   1   1 115.458 4.20217   5
   7  -1   1 72.8224 2.67173   5
  -7  -1  -1 76.3780 2.45310   3
   7  -1   1 74.6605 2.51176   5
   7  -1   1 75.0709 2.97230   4
   7  -1   1 73.6883 3.02713   3
   7   1   1 76.9565 2.68257   4
   7   1   1 71.7987 3.21165   5
  -7   1  -1 78.5505 2.68909   3
   7   1   1 77.5114 2.51950   3
   8  -1   1 7.46579 1.11677   4
   8  -1   1 6.41849 0.81290   5
  -8  -1  -1 6.84310 0.70602   3
   8  -1   1 5.99155 0.99020   3
   8  -1   1 6.12737 0.70794   5
   8   1   1 6.78155 1.12202   5
  -8   1  -1 5.64253 0.71597   3
   8   1   1 6.97734 0.81762   3
   8   1   1 6.23475 0.88624   4
   9  -1   1 47.7139 1.97559   5
   9  -1   1 46.8390 2.21002   5
  -9  -1  -1 49.9278 1.86562   3
   9  -1   1 47.5372 2.52256   4
   9  -1   1 48.6142 2.49307   3
   9   1   1 48.2543 2.02911   3
   9   1   1 48.3735 2.69921   5
  -9   1  -1 47.8265 2.00974   3
   9   1   1 47.5826 2.19488   4
  10  -1   1 55.6084 2.82950   3
 -10  -1  -1 57.5139 2.11282   3
  10  -1   1 51.9156 2.48273   5
  10  -1   1 54.2226 2.85736   4
  10  -1   1 57.9426 2.29102   5
  10   1   1 55.9089 3.07707   5
 -10   1  -1 56.8117 2.24980   3
  10   1   1 54.6899 2.32215   3
  10   1   1 54.4816 2.55192   4
  11  -1   1 7.02766 0.86645   5
  11  -1   1 6.24713 1.30987   4
 -11  -1  -1 7.00949 0.82527   3
  11  -1   1 7.23634 1.21290   3
  11  -1   1 8.15247 1.06718   5
  11   1   1 8.54839 1.46130   5
 -11   1  -1 6.04330 0.77613   3
  11   1   1 8.76081 1.39101   5
  11   1   1 7.25024 1.19664   4
  11   1   1 7.90232 1.00126   3
  12  -1   1 0.16157 0.55853   5
 -12  -1  -1 0.54217 0.44522   3
  12  -1   1 -0.0960 0.97044   4
  12  -1   1 0.25408 0.69160   5
  12   1   1 -0.1985 0.96893   5
  12   1   1 0.77360 0.87269   4
 -12   1  -1 -0.2972 0.43645   3
  12   1   1 -0.2973 0.96107   5
  12   1   1 -0.6369 0.57803   3
  13  -1   1 16.7683 1.33129   5
 -13  -1  -1 17.2156 1.19446   3
  13  -1   1 19.0842 2.37786   4
  13  -1   1 18.2973 1.64898   5
  13   1   1 15.2374 1.37140   3
  13   1   1 17.1092 1.85961   4
 -13   1  -1 15.9562 1.22868   3
  13   1   1 19.1225 2.00098   5
  14  -1   1 0.52690 0.58304   5
  14  -1   1 -0.9451 0.91602   5
 -14  -1  -1 -0.3421 0.47836   3
  14  -1   1 1.05244 1.38958   4
  14   1   1 2.74110 1.32149   4
  14   1   1 1.06330 1.00835   5
 -14   1  -1 -0.3643 0.54734   3
  15  -1   1 3.98551 0.80629   5
  15  -1   1 5.56512 1.78276   4
  15   1   1 7.21254 1.71915   4
  15   1   1 5.37334 1.28195   5
  16  -1   1 -0.6743 0.63934   5
  16  -1   1 -1.6402 1.28144   4
  16   1   1 1.52586 1.37565   4
  16   1   1 -0.4579 0.99668   5
  15  -2  -1 0.49975 0.56942   5
  15  -2  -1 1.59611 1.54651   4
  15   2  -1 0.82583 1.12158   5
  15   2  -1 0.70682 1.09630   4
  14  -2  -1 0.14553 1.44890   4
  14  -2  -1 0.48250 0.55799   5
  14  -2  -1 2.07663 0.95361   5
  14   2  -1 1.96361 1.05116   4
  14   2  -1 0.29222 1.07638   5
 -14   2   1 0.04527 0.62279   3
  13  -2  -1 19.0013 1.31400   5
  13  -2  -1 15.4329 2.37889   4
  13  -2  -1 15.2519 1.53284   5
  13   2  -1 17.0534 1.63105   4
 -13   2   1 15.5232 1.31189   3
  13   2  -1 19.2881 2.19205   5
  12  -2  -1 3.00400 1.49932   4
  12  -2  -1 5.16369 0.79219   5
  12  -2  -1 3.44484 0.84731   5
 -12   2   1 4.96249 0.81849   3
  12   2  -1 2.43621 1.20815   5
  12   2  -1 3.90576 1.01131   4
  11  -2  -1 39.6461 1.84151   5
  11  -2  -1 36.5252 2.70325   4
  11   2  -1 39.8913 2.10141   4
  11   2  -1 47.4343 2.88935   5
 -11   2   1 38.6963 2.02377   3
  10  -2  -1 10.0578 0.93592   5
  10  -2  -1 9.20467 1.65546   4
 -10   2   1 12.0400 1.19251   3
  10   2  -1 9.90341 1.52829   5
  10   2  -1 11.1561 1.69223   5
  10   2  -1 10.1088 1.14118   4
   9  -2  -1 0.59230 0.94363   4
   9  -2  -1 1.32096 0.49326   5
   9   2  -1 0.85254 0.61117   4
  -9   2   1 0.28161 0.59980   3
   9   2  -1 0.49823 0.98732   5
   9   2  -1 0.25440 0.88352   5
   8  -2  -1 60.1470 2.18051   5
   8  -2  -1 62.5314 2.96726   4
   8   2  -1 59.4298 1.82063   3
   8   2  -1 57.5253 3.10971   5
   8   2  -1 56.2831 2.26278   4
  -8   2   1 60.0672 2.58787   3
   7  -2  -1 141.886 5.08171   4
   7  -2  -1 142.503 4.26786   5
   7   2  -1 140.805 3.92335   3
   7   2  -1 143.559 4.34862   4
   7   2  -1 137.458 5.24411   5
  -7   2   1 138.156 4.77081   3
   6  -2  -1 222.063 6.36911   5
   6  -2  -1 223.517 7.15405   4
   6   2  -1 235.503 6.46121   4
   6   2  -1 224.408 7.36872   5
   6   2  -1 218.682 6.08569   3
  -6   2   1 221.356 6.94942   3
  -6   2   1 222.182 6.41349   5
   5  -2  -1 70.8829 2.89052   4
   5  -2  -1 70.8725 2.32788   5
  -5   2   1 70.6967 2.29374   5
  -5   2   1 68.2282 2.84596   3
   5   2  -1 71.0209 3.09068   5
   5   2  -1 69.9818 2.10357   3
   4  -2  -1 331.435 9.01098   5
   4  -2  -1 329.152 9.61819   4
   4   2  -1 338.230 9.78241   5
  -4   2   1 307.422 8.88457   5
  -4   2   1 322.596 9.55789   3
   4   2  -1 321.049 8.88915   3
   3  -2  -1 13.9691 0.88982   5
   3  -2  -1 15.0484 1.13164   4
   3   2  -1 13.1598 1.29387   5
   3   2  -1 13.9532 0.89188   3
  -3   2   1 13.9534 1.23147   3
  -3   2   1 14.9010 0.80122   5
   2  -2  -1 157.369 5.00190   4
   2  -2  -1 155.658 4.67765   5
  -2  -2   1 153.956 4.70518   4
  -2   2   1 156.043 4.57715   5
   2   2  -1 160.036 5.03086   5
   1  -2  -1 105.743 3.36245   5
   1  -2  -1 104.395 3.56726   4
  -1  -2   1 99.8105 3.36571   4
   1   2  -1 98.8566 3.36430   3
  -1   2   1 103.173 3.28678   5
   1   2  -1 106.952 3.48265   5
   0  -2   1 1.18437 0.62056   4
   0  -2  -1 0.52879 0.64393   4
   0  -2  -1 0.94915 0.57213   5
   0   2   1 0.07131 0.46484   5
   0   2  -1 0.51841 0.54876   3
   0   2  -1 1.03771 0.49032   5
   0   2   1 0.46028 0.62363   3
  -1  -2  -1 756.918 20.7436   5
   1  -2   1 761.040 20.6872   4
  -1  -2  -1 761.745 20.6563   4
  -1   2  -1 753.144 20.6808   3
   1   2   1 778.246 20.7470   5
  -1   2  -1 746.799 20.3291   5
   1   2   1 747.673 20.5878   3
  -2  -2  -1 130.033 4.09492   4
   2  -2   1 130.829 4.35074   3
  -2  -2  -1 123.103 4.34221   5
   2  -2   1 126.991 4.24538   4
  -2   2  -1 128.740 3.67768   5
   2   2   1 126.840 4.02274   3
  -2   2  -1 135.648 4.26857   3
   2   2   1 133.306 4.36578   5
   3  -2   1 37.6913 1.76230   4
  -3  -2  -1 34.1882 1.59621   3
  -3  -2  -1 36.6765 2.00555   5
   3  -2   1 38.6833 1.98491   3
  -3   2  -1 34.6850 1.81986   3
  -3   2  -1 37.1361 1.05452   5
   3   2   1 36.5746 1.52946   3
   3   2   1 38.7674 1.98296   5
  -4  -2  -1 100.569 3.32507   3
   4  -2   1 102.802 3.62259   4
   4  -2   1 103.329 3.77595   3
  -4   2  -1 98.7104 3.56942   3
   4   2   1 98.6018 3.79138   5
   4   2   1 102.920 3.14336   3
   5  -2   1 41.8604 2.09442   4
  -5  -2  -1 41.3090 1.72277   3
   5  -2   1 39.9387 2.17700   3
  -5   2  -1 39.4199 1.95986   3
   5   2   1 40.8942 1.52250   3
   5   2   1 40.5466 2.25783   5
  -6  -2  -1 20.3628 1.16779   3
   6  -2   1 17.4071 1.59697   3
   6  -2   1 19.4548 1.54757   4
   6  -2   1 20.3775 0.72330   5
   6  -2   1 20.0155 0.78174   5
   6   2   1 19.5324 0.98983   3
   6   2   1 21.2395 1.21361   4
  -6   2  -1 20.3949 1.42463   3
   6   2   1 22.4256 1.77248   5
   7  -2   1 26.4492 1.08639   5
  -7  -2  -1 27.8165 1.38728   3
   7  -2   1 26.8688 0.98685   5
   7  -2   1 25.6141 1.73449   4
   7  -2   1 25.6999 1.89580   3
   7   2   1 28.7784 1.21851   3
  -7   2  -1 28.5684 1.64744   3
   7   2   1 28.6360 1.44858   4
   7   2   1 26.7942 2.04230   5
   8  -2   1 65.9816 2.12242   5
  -8  -2  -1 67.6411 2.51247   3
   8  -2   1 64.8897 3.17198   4
   8  -2   1 65.8667 2.27863   5
   8  -2   1 70.5393 3.29303   3
   8   2   1 70.5221 2.33645   3
  -8   2  -1 69.7993 2.79454   3
   8   2   1 69.1139 2.67781   4
   8   2   1 68.4612 3.36323   5
   9  -2   1 174.399 6.26127   3
  -9  -2  -1 176.153 5.38417   3
   9  -2   1 173.308 5.19902   5
   9  -2   1 173.182 6.26570   4
   9  -2   1 169.596 4.98734   5
  -9   2  -1 177.779 5.66884   3
   9   2   1 169.804 6.46557   5
   9   2   1 183.632 5.23308   3
 -10  -2  -1 17.9407 1.23102   3
  10  -2   1 18.3946 1.14392   5
  10  -2   1 17.5964 0.93432   5
  10  -2   1 19.7160 2.01753   4
  10   2   1 17.3739 1.97064   5
  10   2   1 19.6474 1.20358   3
  10   2   1 18.9734 1.49899   4
 -10   2  -1 17.2853 1.35595   3
  11  -2   1 3.56828 1.40985   4
  11  -2   1 3.52514 0.50670   5
 -11  -2  -1 3.51077 0.63463   3
  11  -2   1 3.06852 0.58492   5
  11   2   1 3.54348 0.97057   4
  11   2   1 3.88126 1.47617   5
  11   2   1 4.26973 0.69710   3
 -11   2  -1 1.53014 0.64059   3
  12  -2   1 3.63261 0.54543   5
  12  -2   1 4.58897 1.42188   4
  12  -2   1 3.31024 0.66098   5
 -12  -2  -1 1.90810 0.59118   3
  12   2   1 2.89407 1.18128   5
  12   2   1 3.89899 0.68636   3
  12   2   1 1.07747 0.96139   4
 -12   2  -1 4.14544 0.84808   3
  13  -2   1 24.8617 1.43231   5
  13  -2   1 27.3566 2.77473   4
 -13  -2  -1 27.0870 1.41446   3
  13  -2   1 26.4179 1.29306   5
  13   2   1 24.1221 1.42659   3
  13   2   1 28.4653 2.51061   5
  13   2   1 25.1013 2.10065   4
  14  -2   1 1.53822 0.54176   5
  14  -2   1 0.65393 0.42117   5
  14  -2   1 0.26251 1.54026   4
  14   2   1 0.98146 1.17524   5
  14   2   1 1.08528 1.09121   4
  15  -2   1 0.48602 0.45385   5
  15  -2   1 2.00139 1.67626   4
  15   2   1 -0.1990 1.13606   5
  15   2   1 0.27991 1.05827   4
  15  -3  -1 1.64274 1.86366   4
  15   3  -1 0.98262 1.40395   5
  15   3  -1 1.90266 1.16263   4
  14  -3  -1 -0.3369 1.45822   4
  14  -3  -1 0.11344 0.42075   5
  14  -3  -1 -0.5572 0.40195   5
  14   3  -1 0.29780 0.91314   4
  14   3  -1 3.61044 1.37300   5
  13  -3  -1 5.21422 0.64729   5
  13  -3  -1 5.21329 0.65356   5
  13  -3  -1 6.37212 2.02619   4
  13   3  -1 3.17881 1.49884   5
  13   3  -1 6.33112 1.26536   4
  12  -3  -1 0.78205 0.43949   5
  12  -3  -1 0.55281 1.36455   4
  12  -3  -1 0.54741 0.44813   5
  12   3  -1 -0.3990 1.20220   5
  12   3  -1 -0.9190 0.76802   4
  11  -3  -1 21.1904 1.25999   5
  11  -3  -1 26.8367 2.44066   4
  11  -3  -1 21.3040 1.21044   5
  11   3  -1 27.5452 2.53452   5
 -11   3   1 20.8812 1.81779   3
  11   3  -1 23.4815 1.66190   4
  10  -3  -1 -0.5615 1.06931   4
  10  -3  -1 0.07811 0.39912   5
 -10   3   1 0.11726 0.73200   3
  10   3  -1 -0.5011 0.68367   4
  10   3  -1 -0.7206 1.14281   5
   9  -3  -1 0.74917 0.41922   5
   9  -3  -1 1.89372 1.34733   4
   9   3  -1 1.57055 1.06337   5
   9   3  -1 -0.1102 0.66548   4
  -9   3   1 0.79564 0.76604   3
   8  -3  -1 0.70659 0.42681   5
   8  -3  -1 -1.9019 0.82238   4
  -8   3   1 1.09447 0.77475   3
   8   3  -1 0.71197 0.32255   3
   8   3  -1 1.28059 0.69626   4
   8   3  -1 2.19171 1.13738   5
   7  -3  -1 -0.7792 0.90258   4
   7  -3  -1 0.09349 0.38400   5
   7   3  -1 0.10889 0.31644   3
  -7   3   1 -0.2329 0.74742   3
  -7   3   1 0.49095 0.39899   5
   7   3  -1 0.30079 0.83599   5
   7   3  -1 0.64825 0.61728   4
   6  -3  -1 0.20849 0.39054   5
   6  -3  -1 0.52592 0.88755   4
   6   3  -1 0.03488 0.30703   3
  -6   3   1 0.97700 0.73567   3
   6   3  -1 -0.0282 0.79507   5
  -6   3   1 0.20934 0.34652   5
   5  -3  -1 6.12506 1.26054   4
   5  -3  -1 6.51056 0.71615   5
  -5   3   1 5.38938 0.60754   5
   5   3  -1 5.18157 0.62060   3
   5   3  -1 5.20165 1.12066   5
  -5   3   1 5.10149 1.07488   3
   4  -3  -1 -0.7372 0.74119   4
   4  -3  -1 0.43456 0.42881   5
  -4   3   1 0.75568 0.35834   5
  -4   3   1 0.20718 0.57314   3
   4   3  -1 0.54940 0.46899   3
   4   3  -1 1.22455 0.69074   5
   3  -3  -1 170.304 5.13311   5
   3  -3  -1 163.467 5.64774   4
  -3  -3   1 165.114 5.21914   4
   3   3  -1 162.148 5.16615   3
   3   3  -1 167.869 5.66340   5
  -3   3   1 160.360 5.63035   3
  -3   3   1 162.656 4.90719   5
  -2  -3   1 7.46199 0.98076   4
   2  -3  -1 9.09419 0.96574   5
   2  -3  -1 6.71256 1.08690   4
  -2   3   1 5.36812 0.67955   5
   2   3  -1 5.85593 0.85936   3
  -2   3   1 4.61867 0.97565   3
   2   3  -1 7.90679 1.08106   5
  -1  -3   1 199.259 6.33946   4
   1  -3  -1 202.139 6.27625   5
   1  -3  -1 206.648 6.60612   4
   1   3  -1 204.830 6.37788   3
   1   3  -1 202.953 6.39049   5
  -1   3   1 203.846 6.19775   5
   0  -3  -1 5.53297 0.93570   4
   0  -3  -1 4.24818 0.81739   5
   0  -3   1 3.59846 0.90954   4
   0   3   1 2.46359 0.85044   3
   0   3  -1 3.77363 0.80097   3
   0   3  -1 4.07545 0.72460   5
   0   3   1 3.35124 0.73067   5
   1  -3   1 0.62159 0.74855   4
  -1  -3  -1 0.28505 0.73470   4
  -1  -3  -1 0.83780 0.68140   5
   1   3   1 0.58987 0.64173   5
  -1   3  -1 0.91421 0.71198   3
  -1   3  -1 0.33543 0.44815   5
   1   3   1 0.13016 0.64941   3
  -2  -3  -1 0.15242 0.50846   4
   2  -3   1 -0.0572 0.71712   4
  -2  -3  -1 0.36254 0.75935   5
  -2   3  -1 0.45594 0.70086   3
   2   3   1 0.02625 0.66226   5
  -2   3  -1 0.61679 0.40225   5
   2   3   1 -0.2832 0.55865   3
   3  -3   1 21.6759 1.66002   4
  -3  -3  -1 22.9782 1.78658   5
  -3   3  -1 23.0748 1.68752   3
   3   3   1 22.0351 1.72032   5
   3   3   1 19.6843 1.37645   3
  -3   3  -1 22.8257 0.96261   5
   4  -3   1 20.5209 1.73461   4
  -4   3  -1 23.3694 1.71737   3
   4   3   1 21.2836 1.27577   3
  -4   3  -1 21.0946 0.73683   5
   4   3   1 21.2566 1.78581   5
   5  -3   1 13.8720 1.52826   4
   5   3   1 13.9942 1.63787   5
   5   3   1 14.8313 1.05644   3
  -5   3  -1 13.4585 1.39102   3
   6  -3   1 0.11401 0.90884   4
   6   3   1 0.31180 0.67506   5
   6   3   1 0.50360 0.45095   3
  -6   3  -1 2.12946 0.74584   3
   7  -3   1 51.2676 2.92223   4
   7   3   1 49.0014 2.92255   5
  -7   3  -1 49.4835 2.57882   3
   7   3   1 50.8814 1.92760   3
   7   3   1 52.9884 2.28176   4
   8  -3   1 11.6171 1.77381   4
   8   3   1 14.0865 1.76497   5
   8   3   1 8.49035 1.13596   4
  -8   3  -1 10.0505 1.23253   3
   8   3   1 10.7890 0.89789   3
   9  -3   1 4.52141 1.28205   4
   9   3   1 7.05228 0.80640   3
  -9   3  -1 7.94315 1.13497   3
   9   3   1 5.98232 1.46886   5
   9   3   1 5.95348 1.07059   4
  10  -3   1 -0.8921 0.99388   4
  10   3   1 0.59714 0.83122   4
 -10   3  -1 0.97908 0.76241   3
  10   3   1 -0.1511 0.45981   3
  11  -3   1 -0.7957 0.97805   4
  11   3   1 0.09013 0.45257   3
  11   3   1 1.16427 0.96638   4
  12  -3   1 -0.5351 1.45500   4
  12   3   1 1.08691 1.04579   4
  12   3   1 0.17177 0.47873   3
  13  -3   1 1.34696 1.80492   4
  13   3   1 1.72279 1.11148   4
  13   3   1 1.46734 0.37998   3
  13   3   1 1.75493 1.32867   5
  14  -3   1 -0.4270 1.58600   4
  14   3   1 0.91466 1.30438   5
  14   3   1 3.69632 1.25348   4
  15  -3   1 0.78609 1.68888   4
  15   3   1 3.36283 1.28814   4
  15   3   1 -1.1013 1.28673   5
  14  -4  -1 4.44871 2.24863   4
  14   4  -1 1.49234 1.42297   5
  14   4  -1 4.40782 1.22945   4
  13  -4  -1 1.27927 1.59457   4
  13   4  -1 2.30885 1.57447   5
  13   4  -1 0.24618 0.93276   4
  12  -4  -1 7.49977 2.13480   4
  12   4  -1 8.60099 1.93139   5
  12   4  -1 7.53909 1.29432   4
  11  -4  -1 2.09392 1.56202   4
  11   4  -1 3.37973 1.44662   5
  11   4  -1 4.01930 1.05127   4
  10  -4  -1 52.5827 3.66892   4
  10   4  -1 50.6236 2.48242   4
  10   4  -1 50.3715 1.55874   3
  10   4  -1 46.1843 1.61019   3
   9  -4  -1 8.98928 0.62684   5
   9  -4  -1 9.73719 2.11686   4
   9   4  -1 8.20939 1.21199   4
   9   4  -1 7.56580 0.85497   3
   9   4  -1 8.97165 0.70802   3
   8  -4  -1 0.68937 0.99350   4
   8  -4  -1 0.32213 0.37666   5
   8   4  -1 0.51508 0.77429   4
   8   4  -1 0.01795 0.52350   3
   8   4  -1 0.90725 0.42993   3
  -8   4   1 0.71335 0.87981   3
   7  -4  -1 6.95206 0.77405   5
   7  -4  -1 8.91095 1.60991   4
  -7   4   1 7.27927 0.68172   5
  -7   4   1 6.82285 1.28254   3
   7   4  -1 5.84766 0.91371   3
   7   4  -1 4.75246 1.35604   5
   7   4  -1 4.72479 0.63976   3
   6  -4  -1 102.031 4.57764   4
   6  -4  -1 101.403 3.42190   5
   6   4  -1 102.641 3.77897   3
  -6   4   1 99.1679 4.37990   3
  -6   4   1 100.993 3.18499   5
   6   4  -1 105.026 3.48143   3
   6   4  -1 100.640 4.62718   5
   5  -4  -1 44.1362 2.86775   4
   5  -4  -1 42.6309 1.93706   5
   5   4  -1 41.7926 2.03182   3
   5   4  -1 40.5704 2.77360   5
   5   4  -1 43.9688 2.22855   3
  -5   4   1 42.9014 1.69305   5
  -5   4   1 42.9961 2.68335   3
   4  -4  -1 19.1511 1.35378   5
   4  -4  -1 19.2216 1.99211   4
   4   4  -1 22.1229 1.52199   3
   4   4  -1 17.2693 1.56268   3
  -4   4   1 18.1828 1.91239   3
   4   4  -1 17.7519 1.83496   5
  -4   4   1 19.2779 1.14654   5
   3  -4  -1 39.2003 2.59290   4
   3  -4  -1 41.5413 2.04103   5
  -3  -4   1 38.1781 2.15603   4
  -3   4   1 37.9032 2.50476   3
   3   4  -1 46.2607 2.58651   5
   3   4  -1 40.2929 2.19438   3
  -3   4   1 42.1028 1.86430   5
   3   4  -1 35.6649 2.10918   3
   2  -4  -1 247.588 8.15058   4
   2  -4  -1 246.889 7.58748   5
  -2  -4   1 246.197 7.76939   4
  -2   4   1 242.003 7.39588   5
  -2   4   1 247.508 8.12815   3
   2   4  -1 239.288 7.75010   3
   2   4  -1 241.088 7.90963   5
  -1  -4   1 1.57609 0.90873   4
   1  -4  -1 1.47702 0.74965   5
   1  -4  -1 0.94795 0.80293   4
   1   4  -1 -0.1150 0.64343   3
  -1   4   1 0.81680 0.63566   5
  -1   4   1 0.60683 0.81092   3
   1   4  -1 1.95873 0.75630   5
   0  -4   1 104.981 4.16787   4
   0  -4  -1 106.227 4.23309   4
   0  -4  -1 106.323 4.06628   5
   0   4  -1 105.546 3.89909   5
   0   4  -1 96.5249 4.03968   3
   0   4   1 103.054 3.95809   5
   0   4   1 102.205 4.17756   3
  -1  -4  -1 41.5129 2.39801   4
   1  -4   1 40.0230 2.29406   4
  -1  -4  -1 39.9357 2.34542   5
  -1   4  -1 41.0805 2.02133   5
   1   4   1 41.8179 2.37995   3
   1   4   1 39.2575 2.25865   5
  -1   4  -1 42.7027 2.36249   3
  -2  -4  -1 46.9204 2.64208   5
   2  -4   1 45.7634 2.62048   4
  -2  -4  -1 43.7520 2.44149   4
   2   4   1 44.4845 2.53363   5
  -2   4  -1 45.2024 2.58124   3
  -2   4  -1 45.9748 2.00429   5
   2   4   1 47.0740 2.43903   3
   3  -4   1 39.1938 2.52726   4
  -3  -4  -1 37.8075 2.09842   4
  -3   4  -1 38.7260 2.38930   3
   3   4   1 36.8994 2.08584   3
   3   4   1 38.2844 2.45905   5
  -3   4  -1 37.3354 1.60244   5
   4  -4   1 80.8419 3.84623   4
   4   4   1 80.3472 3.82471   5
   4   4   1 80.6523 3.21280   3
  -4   4  -1 78.0825 3.63487   3
  -4   4  -1 82.4453 2.51663   5
   5  -4   1 101.092 4.51932   4
  -5   4  -1 106.662 2.91082   5
   5   4   1 104.580 4.59812   5
  -5   4  -1 108.890 4.45699   3
   5   4   1 108.497 3.80313   3
   6  -4   1 12.2425 1.95585   4
  -6   4  -1 11.7451 1.53353   3
   6   4   1 11.3034 1.16060   3
   6   4   1 9.32019 1.60629   5
   7  -4   1 0.58390 1.23229   4
  -7   4  -1 -0.8622 0.82735   3
   7   4   1 -0.6091 0.51589   3
   8  -4   1 48.7082 3.20517   4
  -8   4  -1 46.1714 3.11293   3
   8   4   1 56.5276 2.14427   3
   8   4   1 52.1951 2.55163   4
   9  -4   1 22.4971 2.78796   4
   9   4   1 21.0906 1.28814   3
   9   4   1 18.9174 1.72902   4
  10  -4   1 -0.3209 1.30668   4
  10   4   1 -0.8042 0.48112   3
  10   4   1 0.25906 0.93234   4
  11  -4   1 16.8067 2.61222   4
  11   4   1 15.5368 1.10899   3
  12  -4   1 17.3769 2.74703   4
  12   4   1 11.8933 0.93648   3
  12   4   1 11.3654 1.60675   4
  13  -4   1 9.54473 2.51904   4
  13   4   1 4.37005 1.29936   4
  13   4   1 6.93422 1.88781   5
  14  -4   1 1.83497 2.04009   4
  14   4   1 2.33968 1.45827   5
  14   4   1 -0.2417 1.08220   4
  13  -5  -1 1.36004 1.98590   4
  13   5  -1 2.27430 1.60176   5
  13   5  -1 1.22500 1.07308   4
  12  -5  -1 -0.6658 1.65439   4
  12   5  -1 1.44090 1.00432   4
  12   5  -1 -1.3267 1.41143   5
  11  -5  -1 4.83646 2.19307   4
  11   5  -1 4.80437 1.23673   4
  11   5  -1 5.80146 1.75092   5
  10  -5  -1 8.64175 2.30202   4
  10   5  -1 8.04207 1.31278   4
  10   5  -1 6.35201 0.73197   3
  10   5  -1 7.62246 0.68386   3
   9  -5  -1 5.03993 1.90500   4
   9   5  -1 4.02277 1.09847   4
   9   5  -1 3.00275 0.57139   3
   9   5  -1 2.14086 0.70080   3
   8  -5  -1 18.5059 2.67355   4
   8   5  -1 17.0506 1.46289   3
   8   5  -1 19.6171 1.23255   3
   7  -5  -1 50.2497 3.62027   4
   7   5  -1 45.8696 2.11438   3
  -7   5   1 47.6432 1.70136   5
   7   5  -1 49.3110 2.48718   3
   6  -5  -1 -1.3990 1.16144   4
   6  -5  -1 0.46503 0.49414   5
   6   5  -1 1.04369 0.79123   3
   6   5  -1 -0.5635 0.57487   3
  -6   5   1 0.80211 0.43388   5
   5  -5  -1 86.8325 4.56593   4
   5  -5  -1 96.6417 3.46716   5
   5   5  -1 95.7749 3.70321   3
  -5   5   1 91.0829 3.13844   5
   5   5  -1 90.5036 4.53550   5
   5   5  -1 93.0196 3.90077   3
   4  -5  -1 142.951 5.94850   4
   4  -5  -1 133.125 4.75051   5
  -4   5   1 137.130 4.50729   5
   4   5  -1 140.322 5.06477   3
  -4   5   1 135.909 5.67413   3
   4   5  -1 141.822 5.22061   3
   4   5  -1 136.239 5.67409   5
   3  -5  -1 2.63491 1.53034   4
   3  -5  -1 5.54914 1.01057   5
  -3  -5   1 4.73907 1.25473   4
   3   5  -1 6.62681 1.19677   3
  -3   5   1 4.77699 0.82377   5
   3   5  -1 4.55203 1.24347   5
   3   5  -1 5.86170 1.18392   3
  -3   5   1 3.08472 1.24759   3
   2  -5  -1 171.102 5.90465   5
   2  -5  -1 169.403 6.56437   4
  -2  -5   1 169.729 6.15694   4
  -2   5   1 168.161 5.66849   5
   2   5  -1 169.939 6.24243   5
  -2   5   1 165.355 6.45048   3
   2   5  -1 173.963 6.16605   3
   2   5  -1 165.664 6.10670   3
   1  -5  -1 44.6167 2.94745   4
  -1  -5   1 43.2152 2.59668   4
   1  -5  -1 48.2942 2.66322   5
  -1   5   1 46.4835 2.93772   3
   1   5  -1 44.1452 2.60835   5
  -1   5   1 42.8088 2.83702   3
  -1   5   1 44.9879 2.41344   5
   1   5  -1 43.6996 2.71375   3
   0  -5   1 34.2923 2.31888   4
   0  -5  -1 31.1538 2.48029   4
   0   5  -1 33.3223 2.11856   5
   0   5   1 32.5516 2.14803   5
   0   5   1 37.1787 2.59968   3
   0   5  -1 31.8241 2.39381   3
   0   5   1 31.8085 2.43142   3
   1  -5   1 -0.0330 0.98406   4
  -1  -5  -1 -0.2661 1.01825   4
   1   5   1 -0.7439 0.91866   3
   1   5   1 1.23974 0.87608   5
  -1   5  -1 0.54747 0.66535   5
   1   5   1 2.10138 0.91624   3
  -1   5  -1 1.27605 0.88402   3
   2  -5   1 49.7897 3.14289   4
  -2  -5  -1 46.8952 2.79805   4
   2   5   1 48.8934 2.79387   3
  -2   5  -1 44.8641 2.83663   3
   2   5   1 47.1154 2.78805   5
  -2   5  -1 43.7494 2.23663   5
   3  -5   1 3.26674 1.47644   4
  -3  -5  -1 4.09688 1.26938   4
   3   5   1 1.24283 0.94428   3
  -3   5  -1 3.63405 1.20499   3
   3   5   1 0.24368 0.93971   5
  -3   5  -1 2.99707 0.65452   5
   4  -5   1 151.983 6.18326   4
   4   5   1 138.764 5.88385   5
   4   5   1 149.815 5.28876   3
  -4   5  -1 145.732 4.43518   5
  -4   5  -1 143.591 5.78210   3
   5  -5   1 44.9638 3.21632   4
   5   5   1 48.3037 3.60462   5
  -5   5  -1 42.5136 1.45673   5
   5   5   1 43.2254 2.33144   3
   6  -5   1 32.2669 2.89007   4
   6   5   1 33.8969 1.99755   3
   7  -5   1 100.122 5.11298   4
   7   5   1 100.181 3.67317   3
   8  -5   1 5.83274 1.62554   4
   8   5   1 4.74505 0.87135   3
   9  -5   1 17.8163 2.89273   4
   9   5   1 18.2389 1.91034   4
   9   5   1 21.3512 1.40285   3
  10  -5   1 11.3604 2.53550   4
  10   5   1 9.93879 1.57918   4
  10   5   1 10.8854 1.10859   3
  11  -5   1 7.87446 2.14209   4
  11   5   1 7.93444 1.49576   4
  11   5   1 6.14603 0.73866   3
  12  -5   1 -0.3790 1.53063   4
  12   5   1 -1.3007 0.97800   4
  12   5   1 0.61234 0.47558   3
  13  -5   1 2.30146 1.76270   4
  13   5   1 2.44064 1.77672   5
  13   5   1 2.67138 1.26168   4
  11  -6  -1 2.21512 2.02468   4
  11   6  -1 4.17616 1.23646   4
  11   6  -1 0.51749 1.60198   5
  10  -6  -1 1.46837 1.87290   4
  10   6  -1 2.49436 1.22803   4
  10   6  -1 3.88925 1.78625   5
  10   6  -1 2.27429 0.54188   3
   9  -6  -1 14.1834 2.85843   4
   9   6  -1 11.7927 1.29195   3
   9   6  -1 10.2185 1.08924   3
   9   6  -1 10.7302 1.59970   4
   8  -6  -1 1.91837 1.88193   4
   8   6  -1 1.65102 0.90273   3
   8   6  -1 2.07547 0.69213   3
   7  -6  -1 1.40933 1.57939   4
   7   6  -1 2.51690 0.75292   3
   7   6  -1 0.15142 0.92272   3
  -7   6   1 1.06995 0.31257   5
   6  -6  -1 5.85126 1.85549   4
  -6   6   1 3.92353 0.59627   5
   6   6  -1 3.48491 1.08168   3
   6   6  -1 4.84404 0.97039   3
   5  -6  -1 -0.4322 1.44796   4
  -5   6   1 0.03433 0.48058   5
   5   6  -1 -0.6791 0.73021   3
   5   6  -1 -0.8473 0.86760   3
   4  -6  -1 -0.6002 1.22963   4
   4   6  -1 0.69720 0.89346   3
   4   6  -1 0.85671 0.95089   3
  -4   6   1 1.31776 0.58973   5
  -3  -6   1 13.0439 1.91065   4
   3  -6  -1 12.7981 2.35495   4
  -3   6   1 11.9406 1.29164   5
   3   6  -1 16.8841 1.94673   3
  -3   6   1 16.3809 2.26799   3
   3   6  -1 11.1710 1.60779   3
   2  -6  -1 2.12451 1.60187   4
  -2  -6   1 2.79156 1.38193   4
  -2   6   1 0.90437 1.42418   3
   2   6  -1 3.68225 1.18608   3
  -2   6   1 4.60403 0.95826   5
   2   6  -1 3.30943 1.20251   5
   2   6  -1 2.75215 1.19701   3
  -1  -6   1 9.01025 1.74113   4
   1  -6  -1 6.44806 1.80613   4
   1   6  -1 8.15287 1.40704   5
   1   6  -1 7.32856 1.58892   3
   1   6  -1 5.12137 1.98042   3
  -1   6   1 8.58883 1.76797   3
  -1   6   1 8.54182 1.29836   5
   0  -6   1 2.24622 1.44416   4
   0  -6  -1 2.11203 1.57849   4
   0   6   1 2.79360 1.03123   5
   0   6   1 5.61108 1.56958   3
   0   6  -1 4.04984 0.99430   5
   1  -6   1 36.4697 2.68748   4
  -1  -6  -1 33.6560 2.53324   4
   1   6   1 31.1906 2.69059   3
  -1   6  -1 28.8851 2.11247   5
   1   6   1 27.8487 2.27787   5
   2  -6   1 0.68442 1.34527   4
  -2  -6  -1 2.21738 1.33377   4
   2   6   1 0.12011 1.00397   3
  -2   6  -1 -0.5360 0.58732   5
   2   6   1 0.02834 0.96105   5
   3  -6   1 1.30148 1.27577   4
  -3   6  -1 1.81286 0.64366   5
   3   6   1 1.67186 1.25423   3
   3   6   1 1.93129 1.07364   3
   4  -6   1 5.27199 1.93116   4
   4   6   1 4.97379 1.22206   3
  -4   6  -1 7.56702 0.78086   5
   4   6   1 5.38881 1.28468   3
   5  -6   1 1.00247 1.43939   4
  -5   6  -1 1.42233 0.32863   5
   5   6   1 0.16346 0.84782   3
   5   6   1 1.26962 0.97073   3
   6  -6   1 2.60900 1.80344   4
   6   6   1 4.70838 1.04493   3
   6   6   1 4.25438 1.11925   3
   7  -6   1 7.03960 2.09984   4
   7   6   1 4.04880 0.98731   3
   7   6   1 5.82336 1.29022   3
   8  -6   1 3.43555 1.92834   4
   8   6   1 1.58933 0.77389   3
   8   6   1 1.61538 1.14991   3
   9  -6   1 2.04625 1.81596   4
   9   6   1 -1.5100 1.04856   4
   9   6   1 -0.4180 0.68711   3
   9   6   1 -0.8869 1.15726   3
  10  -6   1 1.24451 1.73327   4
  10   6   1 -1.2944 1.07567   4
  10   6   1 -0.0199 0.66043   3
  11  -6   1 12.2532 2.96231   4
  11   6   1 10.4610 1.12382   3
  11   6   1 8.62034 1.56548   4
   9  -7  -1 4.84311 2.25959   4
   9   7  -1 5.06402 2.07164   5
   9   7  -1 8.66831 1.60776   4
   9   7  -1 7.13208 0.92083   3
  -9   7   1 7.39877 2.29125   3
   8  -7  -1 13.2175 3.06832   4
   8   7  -1 8.44747 1.09615   3
  -8   7   1 15.9802 2.57453   3
   7  -7  -1 22.7615 3.52034   4
  -7   7   1 21.9878 3.01920   3
   7   7  -1 21.4124 1.82538   3
   6  -7  -1 -0.8118 1.75201   4
   6   7  -1 -0.1266 0.82844   3
  -6   7   1 -0.3146 0.45754   5
  -6   7   1 0.64894 1.59562   3
   5  -7  -1 6.51139 2.30876   4
   5   7  -1 6.73481 1.39513   3
  -5   7   1 8.88155 2.23535   3
  -5   7   1 7.12930 0.86684   5
   4  -7  -1 0.47276 1.74116   4
   4   7  -1 3.91436 1.24560   3
  -4   7   1 3.10693 1.68005   3
  -4   7   1 3.41862 0.83916   5
  -3  -7   1 26.4543 2.59613   4
   3  -7  -1 28.6086 3.12088   4
  -3   7   1 38.2771 3.34527   3
   3   7  -1 34.8045 2.77988   3
  -3   7   1 24.8186 1.93395   5
   2  -7  -1 4.19203 1.83253   4
  -2  -7   1 6.24529 1.78880   4
  -2   7   1 4.14878 1.11405   5
  -2   7   1 6.03396 1.80478   3
   2   7  -1 6.75270 1.58715   3
   1  -7  -1 8.29719 2.14366   4
  -1  -7   1 5.39822 1.65562   4
   1   7  -1 7.25631 1.73314   3
  -1   7   1 4.86222 1.56164   5
  -1   7   1 3.90189 1.59763   3
   0  -7   1 8.08041 2.00498   4
   0  -7  -1 9.03224 2.13135   4
   0   7  -1 7.13914 1.84122   3
   0   7  -1 7.70807 1.57652   5
   0   7   1 6.29444 1.72527   3
  -1  -7  -1 0.70939 1.39013   4
  -1   7  -1 1.36928 1.45551   3
  -1   7  -1 1.42632 0.94950   5
   1   7   1 1.68697 1.36714   3
   2  -7   1 3.05278 1.79531   4
  -2  -7  -1 3.68327 1.52702   4
  -2   7  -1 2.16545 0.92804   5
   2   7   1 5.58080 1.54346   3
  -2   7  -1 3.21791 1.65813   3
   3  -7   1 1.69947 1.50289   4
   3   7   1 0.21300 1.13946   3
  -3   7  -1 -0.5063 0.63420   5
   4  -7   1 10.3796 2.38898   4
  -4   7  -1 8.71441 0.92025   5
  -4   7  -1 6.28991 0.89470   5
   4   7   1 7.14930 1.42925   3
   5  -7   1 24.2275 3.43147   4
  -5   7  -1 22.4705 0.96096   5
   5   7   1 23.8351 2.22218   3
  -5   7  -1 19.6655 0.88400   5
   6  -7   1 1.66264 1.85668   4
   6   7   1 -0.2698 0.93568   3
   7  -7   1 -1.0051 1.64796   4
   7   7   1 1.92622 0.94531   3
   8  -7   1 14.8966 3.11481   4
   8   7   1 9.29069 1.26378   3
   9  -7   1 11.6815 2.88933   4
   9   7   1 12.3059 1.33330   3
   9   7   1 9.59597 1.86075   4
   5  -8  -1 0.07013 1.95160   4
  -5   8   1 1.27296 1.66287   3
   5   8  -1 2.37982 1.27212   3
   4  -8  -1 25.2623 3.69806   4
   4   8  -1 29.0835 2.58496   3
  -4   8   1 32.3656 3.56229   3
   3  -8  -1 32.2170 3.69757   4
  -3   8   1 35.1768 3.56664   3
   3   8  -1 30.8718 2.93504   3
   2  -8  -1 -0.9821 1.61839   4
  -2  -8   1 2.43537 1.69920   4
   2   8  -1 2.04910 1.34679   3
  -2   8   1 1.67165 1.67317   3
   1  -8  -1 3.78202 1.90180   4
  -1  -8   1 4.73149 1.84940   4
   1   8  -1 3.54442 1.56856   3
  -1   8   1 4.73675 1.82608   3
   0  -8  -1 6.06710 2.07524   4
   0  -8   1 2.57906 1.70182   4
   0   8  -1 3.83702 1.73927   3
   0   8   1 3.49282 1.75238   3
  -1  -8  -1 27.7481 3.11601   4
   1  -8   1 23.9772 3.29524   4
  -1   8  -1 24.9905 3.09229   3
   1   8   1 17.1649 2.49732   3
   2  -8   1 13.0206 2.76393   4
  -2   8  -1 14.5941 2.53342   3
  -2   8  -1 11.6818 1.48752   5
   2   8   1 15.2264 2.29759   3
   3  -8   1 6.52068 2.22472   4
   3   8   1 7.60605 1.68655   3
  -3   8  -1 8.00421 1.16487   5
  -3   8  -1 10.3505 2.29657   3
   4  -8   1 1.58579 1.98629   4
  -4   8  -1 -0.8740 1.59368   3
   4   8   1 0.81123 1.35038   3
   5  -8   1 7.11809 2.57385   4
   5   8   1 6.78886 1.55316   3
  -5   8  -1 6.57336 2.16617   3
  16   0  -2 1.11931 1.33727   4
  16   0  -2 -0.2788 0.76548   5
  15   0  -2 5.70647 1.15192   5
  15   0  -2 5.00585 1.59018   4
  14   0  -2 6.12039 1.22109   5
  14   0  -2 6.95418 1.57725   4
 -13   0   2 12.8538 0.88623   3
 -13   0   2 15.5535 0.76272   3
  13   0  -2 14.3033 1.64569   5
  13   0  -2 15.3248 1.95047   4
  12   0  -2 235.777 7.47978   5
 -12   0   2 219.245 6.24364   3
  12   0  -2 213.538 7.84311   5
  12   0  -2 230.026 7.60842   4
  11   0  -2 0.37954 0.86570   4
  11   0  -2 -0.0494 0.86449   5
 -11   0   2 0.01694 0.28935   3
  10   0  -2 135.818 4.91310   4
 -10   0   2 141.734 4.05685   3
  10   0  -2 146.984 5.04073   5
   9   0  -2 35.7962 1.95582   4
   9   0  -2 41.3281 2.10819   5
  -9   0   2 38.9201 1.34947   3
   8   0  -2 165.882 5.18485   4
   8   0  -2 163.815 5.29618   5
  -8   0   2 157.754 4.54820   3
   7   0  -2 1.13310 0.52412   4
   7   0  -2 1.67160 0.66708   5
  -7   0   2 2.13769 0.30410   3
  -6   0   2 229.695 6.42797   3
   6   0  -2 240.011 6.97439   5
   6   0  -2 234.754 6.77814   4
   5   0  -2 5.48797 0.75347   5
  -5   0   2 5.03755 0.47082   3
   5   0  -2 7.11779 0.60611   4
  -4   0   2 588.494 15.8382   3
   4   0  -2 607.397 16.1754   5
   4   0  -2 589.615 15.9538   4
  -4   0   2 588.010 16.2159   5
   3   0  -2 795.132 21.3893   4
  -3   0   2 814.588 21.6332   5
   2   0  -2 546.392 14.5865   4
  -2   0   2 550.805 14.7837   5
   1   0  -2 470.839 12.5769   4
  -1   0   2 479.026 12.7621   5
   0   0  -2 1079.88 47.6394   2
   0   0   2 1122.30 31.2999   1
   0   0  -2 1123.42 31.3955   1
   1   0   2 486.175 12.9139   5
  -1   0  -2 475.172 12.9406   5
  -2   0  -2 9891.51 295.720   2
   2   0   2 9999.99 297.460   2
  -3   0  -2 3415.21 91.9100   1
   3   0   2 3315.92 128.377   2
   3   0   2 3287.53 91.7379   1
  -3   0  -2 3330.44 127.300   2
   4   0   2 126.376 3.82742   3
   4   0   2 127.610 4.01432   5
   4   0   2 131.544 3.83403   4
  -4   0  -2 126.400 4.00297   5
  -4   0  -2 128.106 3.75656   3
   5   0   2 434.686 12.2486   3
   5   0   2 451.878 12.2799   4
  -5   0  -2 453.005 12.1289   3
   5   0   2 441.438 12.4545   5
   6   0   2 2.74941 0.54466   4
   6   0   2 2.78710 0.61245   3
  -6   0  -2 2.78874 0.48505   3
   6   0   2 1.99199 0.62495   5
   7   0   2 56.4728 2.31762   4
  -7   0  -2 57.6632 2.07363   3
   7   0   2 62.2377 2.39405   3
   7   0   2 59.9377 2.50593   5
  -8   0  -2 8.45365 0.80704   3
   8   0   2 10.4952 1.16160   5
   8   0   2 9.47919 1.06139   3
   8   0   2 8.90692 0.90760   4
   9   0   2 29.0026 1.91519   5
   9   0   2 30.5127 1.83240   3
   9   0   2 30.4485 1.80257   4
  -9   0  -2 32.6716 1.48785   3
  10   0   2 0.15808 0.69327   5
 -10   0  -2 0.22500 0.44584   3
  10   0   2 -0.2538 0.64121   5
  10   0   2 0.31413 0.69537   3
  10   0   2 -0.2642 0.73951   4
  11   0   2 66.5765 3.16857   5
  11   0   2 70.5902 3.03505   5
  11   0   2 61.4349 3.11295   4
  11   0   2 70.8414 3.13302   3
 -11   0  -2 67.4811 2.53041   3
  12   0   2 13.3846 1.55852   3
 -12   0  -2 9.58406 1.00596   3
  12   0   2 9.72885 1.57745   4
  12   0   2 12.5598 1.52498   5
  12   0   2 9.90257 1.28223   5
 -13   0  -2 7.57802 0.88212   3
  13   0   2 8.34794 1.27616   3
  13   0   2 6.59353 1.12599   5
  13   0   2 5.76922 1.47527   4
  13   0   2 5.70045 1.24079   5
  14   0   2 30.0162 2.76590   4
  14   0   2 35.0118 2.20331   5
 -14   0  -2 30.2712 1.70148   3
  14   0   2 28.1829 2.50214   5
  14   0   2 29.9253 2.24063   3
  15   0   2 14.6949 2.40616   4
  15   0   2 16.0011 1.64380   5
  16   0   2 -1.5571 1.27893   4
  16   0   2 0.28050 0.81333   5
  16  -1  -2 -0.6427 1.30157   4
  16  -1  -2 0.43311 0.75644   5
  16   1  -2 0.35695 1.10443   5
  16   1  -2 0.50824 1.22086   4
  15  -1  -2 -0.5318 0.61531   5
  15  -1  -2 0.18098 1.36905   4
  15   1  -2 0.21962 0.96244   5
 -15   1   2 -1.3037 0.63771   3
  15   1  -2 -1.0749 1.00768   4
  14  -1  -2 4.92564 0.92962   5
  14  -1  -2 4.89452 1.30656   5
  14  -1  -2 4.23630 1.54780   4
  14   1  -2 3.18653 1.19721   4
  14   1  -2 3.34427 1.21494   5
 -14   1   2 3.07541 0.54990   3
  13  -1  -2 1.29722 1.18608   4
  13  -1  -2 0.45067 0.98090   5
  13  -1  -2 3.12118 0.83828   5
 -13   1   2 2.64780 0.49089   3
  13   1  -2 2.56736 1.15044   5
  13   1  -2 2.23906 1.05221   4
  12  -1  -2 19.8868 1.59578   5
  12  -1  -2 18.9126 2.07495   4
  12   1  -2 19.8936 1.94098   5
  12   1  -2 19.6384 1.72999   4
 -12   1   2 19.1800 1.12605   3
  11  -1  -2 4.07405 1.25314   4
  11  -1  -2 2.71272 0.80031   5
 -11   1   2 2.99403 0.53886   3
  11   1  -2 2.43937 1.16176   5
  11   1  -2 3.78627 0.95179   4
  11   1  -2 3.03956 1.14761   5
  10  -1  -2 56.3707 2.95456   4
  10  -1  -2 60.7932 2.58292   5
  10   1  -2 59.4012 2.53656   4
  10   1  -2 61.6554 3.03501   5
 -10   1   2 60.0950 2.24234   3
   9  -1  -2 13.5826 1.14222   5
   9  -1  -2 9.67670 1.32783   4
   9   1  -2 10.8353 1.40625   5
   9   1  -2 9.45638 0.99873   4
  -9   1   2 11.1978 0.94097   3
   8  -1  -2 3.96110 0.70825   5
   8  -1  -2 6.76702 1.05043   4
   8   1  -2 4.13995 0.65963   4
   8   1  -2 4.74343 1.05851   5
  -8   1   2 4.20090 0.63266   3
   7  -1  -2 82.5834 2.80981   5
   7  -1  -2 77.8377 3.03799   4
  -7   1   2 76.7618 2.75364   3
   7   1  -2 76.0549 2.57956   4
   7   1  -2 76.0969 3.15928   5
   6  -1  -2 5.66509 0.68883   5
   6  -1  -2 5.82238 0.87711   4
   6   1  -2 6.24297 0.56740   4
   6   1  -2 4.56851 0.85715   5
  -6   1   2 4.99047 0.68883   3
  -6   1   2 4.61780 0.72115   5
   5  -1  -2 3.23051 0.52971   5
   5  -1  -2 3.46327 0.70353   4
  -5   1   2 4.02446 0.65073   3
   5   1  -2 3.73670 0.42478   4
  -5   1   2 3.21032 0.59848   5
   5   1  -2 2.40262 0.76620   5
   4  -1  -2 23.4287 1.10156   5
   4  -1  -2 20.6855 1.20542   4
   4   1  -2 21.1812 0.82381   4
  -4   1   2 19.4009 1.21765   3
  -4   1   2 21.6237 1.08730   5
   4   1  -2 21.3857 1.25108   5
   3  -1  -2 6.55224 0.78658   4
   3  -1  -2 5.96298 0.66080   5
   3   1  -2 5.52775 0.23386   3
   3   1  -2 5.57183 0.35014   4
   3   1  -2 4.78493 0.71861   5
  -3   1   2 5.78067 0.65480   5
   2  -1  -2 589.216 15.8180   4
  -2  -1   2 568.629 15.4764   3
  -2   1   2 574.910 15.6302   5
   2   1  -2 591.989 15.7889   5
  -2   1   2 579.967 15.7975   3
  -1  -1   2 143.415 3.98411   4
   1  -1  -2 143.619 4.21910   5
  -1  -1   2 137.726 4.04956   3
   1  -1  -2 140.861 4.24506   4
   1  -1  -2 139.502 4.26416   3
  -1   1   2 142.440 4.24307   3
  -1   1   2 142.995 4.16536   5
   1   1  -2 140.240 3.99097   3
   1   1  -2 148.829 4.17974   5
   0  -1  -2 728.026 19.6800   4
   0  -1   2 724.332 19.5206   4
   0   1   2 744.600 19.7107   5
   1  -1   2 707.014 19.3387   4
  -1  -1  -2 739.553 19.6142   5
   1   1   2 722.760 19.5573   5
   2  -1   2 173.218 4.96417   4
  -2  -1  -2 166.879 5.22723   5
  -2  -1  -2 167.903 4.92032   3
   2  -1   2 172.034 5.08448   3
   2  -1   2 169.176 4.59861   5
   2   1   2 170.218 5.20267   5
  -2   1  -2 174.795 4.98854   3
   2   1   2 173.334 4.86470   3
  -2   1  -2 172.598 4.64610   5
  -3  -1  -2 329.382 8.98477   3
   3  -1   2 329.463 9.23684   3
  -3  -1  -2 318.042 9.39130   5
   3  -1   2 331.239 9.11020   4
   3  -1   2 324.275 8.67662   5
   3   1   2 320.590 8.89723   3
   3   1   2 327.039 9.39047   5
  -3   1  -2 324.017 8.71989   5
  -3   1  -2 326.774 9.08706   3
  -4  -1  -2 3.84142 0.81980   5
  -4  -1  -2 5.11072 0.56801   3
   4  -1   2 5.57902 0.45158   5
   4  -1   2 5.11624 0.71028   4
   4  -1   2 5.14979 0.72847   3
   4   1   2 4.23226 0.83798   5
   4   1   2 4.25554 0.60817   4
  -4   1  -2 4.25080 0.61942   3
   4   1   2 3.40713 0.49096   3
   5  -1   2 113.511 3.37211   5
  -5  -1  -2 113.940 3.45434   3
   5  -1   2 111.823 3.71051   4
   5  -1   2 110.800 3.84602   3
  -5   1  -2 112.519 3.59070   3
   5   1   2 114.665 3.42460   3
   5   1   2 113.147 3.55310   4
   5   1   2 111.164 4.00396   5
  -6  -1  -2 8.96795 0.75245   3
   6  -1   2 9.02057 0.98728   4
   6  -1   2 9.83971 1.15038   3
   6  -1   2 8.76690 0.77166   5
  -6   1  -2 7.89812 0.83104   3
   6   1   2 8.59020 1.10726   5
   6   1   2 9.97032 0.88344   4
   6   1   2 10.3964 0.82336   3
   7  -1   2 1.57572 0.73307   3
   7  -1   2 2.69718 0.78521   4
   7  -1   2 2.48745 0.46990   5
  -7  -1  -2 2.87872 0.51798   3
   7  -1   2 2.31494 0.53030   5
  -7   1  -2 1.77545 0.53776   3
   7   1   2 2.66251 0.53458   3
   7   1   2 2.22476 0.65647   4
   7   1   2 1.16046 0.74535   5
   8  -1   2 37.8226 2.15051   3
   8  -1   2 33.1164 1.97630   4
   8  -1   2 36.9918 1.55880   5
   8  -1   2 34.6543 1.68225   5
  -8  -1  -2 34.5079 1.53769   3
   8   1   2 36.4502 1.79505   4
   8   1   2 36.0016 1.65451   3
   8   1   2 31.1258 2.09146   5
  -8   1  -2 35.6801 1.64137   3
   9  -1   2 47.1954 2.44583   4
   9  -1   2 49.8511 2.02045   5
   9  -1   2 45.0928 2.55467   3
   9  -1   2 46.9894 2.16775   5
  -9  -1  -2 50.3144 2.00122   3
  -9   1  -2 52.6638 2.13472   3
   9   1   2 52.2486 2.78824   5
   9   1   2 49.2206 2.14563   3
   9   1   2 52.7608 2.34938   4
  10  -1   2 6.94036 1.23633   3
  10  -1   2 5.95763 1.26136   4
  10  -1   2 4.74933 0.72648   5
 -10  -1  -2 6.37801 0.80969   3
  10  -1   2 5.77923 0.88543   5
  10   1   2 4.67180 1.12153   5
 -10   1  -2 3.86026 0.71297   3
  10   1   2 2.22387 0.90998   4
 -11  -1  -2 12.0746 1.04156   3
  11  -1   2 11.6953 1.53542   3
  11  -1   2 9.97845 1.66292   4
  11  -1   2 12.9323 1.30497   5
  11  -1   2 10.9625 1.04372   5
 -11   1  -2 12.7277 1.10693   3
  11   1   2 10.0917 1.52054   5
  11   1   2 10.4452 1.42072   4
  11   1   2 11.4280 1.27379   3
 -12  -1  -2 6.15315 0.80958   3
  12  -1   2 7.36283 1.59977   4
  12  -1   2 7.57766 0.88925   5
  12  -1   2 4.46828 0.95152   5
  12  -1   2 5.77320 1.23749   3
  12   1   2 6.88513 1.41135   5
  12   1   2 5.37953 1.17807   4
  12   1   2 7.24229 1.09503   3
  12   1   2 7.05429 1.34667   5
 -12   1  -2 5.74652 0.81815   3
 -13  -1  -2 -0.4192 0.50760   3
  13  -1   2 -0.4590 0.50670   5
  13  -1   2 1.28477 0.99311   3
  13  -1   2 -1.3683 1.05713   4
  13  -1   2 0.09408 0.65394   5
  13   1   2 1.62520 1.02207   5
  13   1   2 -0.4532 0.95980   4
 -13   1  -2 0.88138 0.54101   3
  13   1   2 0.00788 0.66904   3
  14  -1   2 2.74000 1.56147   4
  14  -1   2 0.64908 0.87790   5
  14  -1   2 -0.2885 0.47984   5
 -14  -1  -2 -0.9957 0.59471   3
  14   1   2 -0.2584 0.75267   3
 -14   1  -2 -0.0069 0.68752   3
  14   1   2 0.44399 0.97325   5
  14   1   2 -0.2184 1.12278   4
  15  -1   2 7.50396 2.04889   4
  15  -1   2 7.98824 0.96307   5
  15   1   2 5.22172 1.63887   4
  15   1   2 8.40388 1.38167   5
  16  -1   2 5.09494 0.90989   5
  16  -1   2 8.08494 2.14758   4
  16   1   2 6.19773 1.38664   5
  16   1   2 4.45957 1.61718   4
  15  -2  -2 0.90739 0.66083   5
  15  -2  -2 0.16447 1.47539   4
 -15   2   2 1.63008 0.97406   3
  15   2  -2 -1.2634 1.06341   5
  15   2  -2 1.04510 1.04267   4
  14  -2  -2 -0.9330 1.20046   4
  14  -2  -2 -0.3109 1.07285   5
  14  -2  -2 1.13259 0.65668   5
 -14   2   2 1.47435 0.59487   3
  14   2  -2 -0.1877 0.85992   4
  14   2  -2 -0.4422 1.11952   5
  13  -2  -2 -0.6690 0.79461   5
  13  -2  -2 0.76390 0.58940   5
  13  -2  -2 1.91034 1.42195   4
 -13   2   2 -0.8228 0.50511   3
  13   2  -2 0.13424 1.05814   5
  13   2  -2 -0.5829 0.77399   4
  12  -2  -2 3.98792 0.79667   5
  12  -2  -2 5.07417 1.59698   4
  12   2  -2 5.18943 1.34601   5
  12   2  -2 3.99747 0.96791   4
 -12   2   2 3.53314 0.73735   3
  11  -2  -2 11.3774 1.15063   5
  11  -2  -2 11.5147 1.85186   4
  11   2  -2 11.5732 1.18544   4
  11   2  -2 10.6415 1.71442   5
 -11   2   2 13.4893 1.24808   3
  10  -2  -2 1.75689 1.19346   4
  10  -2  -2 0.53540 0.52483   5
  10   2  -2 0.20123 0.61168   4
  10   2  -2 0.39804 1.10508   5
  10   2  -2 0.16720 0.88586   5
 -10   2   2 0.17901 0.60118   3
   9  -2  -2 34.7017 1.67108   5
   9  -2  -2 32.4777 2.23716   4
   9   2  -2 31.7064 1.56409   4
   9   2  -2 28.6831 2.36263   5
   9   2  -2 35.8369 2.39052   5
  -9   2   2 32.5839 1.85265   3
   8  -2  -2 3.21420 0.64680   5
   8  -2  -2 2.22802 1.05488   4
   8   2  -2 3.86768 1.11931   5
   8   2  -2 3.37845 0.64249   4
  -8   2   2 3.38638 0.80233   3
   7  -2  -2 8.93599 0.87764   5
   7  -2  -2 10.9818 1.43646   4
   7   2  -2 10.2952 1.35705   5
   7   2  -2 8.59892 0.74244   4
  -7   2   2 8.21396 0.90128   5
  -7   2   2 8.34521 1.09854   3
   6  -2  -2 26.5181 1.76103   4
   6  -2  -2 26.2193 1.27414   5
  -6   2   2 23.8990 1.66007   3
   6   2  -2 25.7987 1.12966   4
   6   2  -2 26.4158 0.71400   3
   6   2  -2 25.5393 1.86150   5
   6   2  -2 22.9134 0.71664   3
  -6   2   2 24.9723 1.29201   5
   5  -2  -2 0.91559 0.74118   4
   5  -2  -2 0.82456 0.43113   5
   5   2  -2 0.62461 0.17959   3
   5   2  -2 0.92868 0.24895   3
  -5   2   2 -0.2189 0.59194   3
  -5   2   2 0.20546 0.37761   5
   5   2  -2 1.24749 0.39498   4
   4  -2  -2 18.5106 1.40236   4
   4  -2  -2 19.6239 1.07579   5
  -4   2   2 18.4306 1.44092   3
  -4   2   2 18.8082 1.00158   5
   4   2  -2 17.5791 0.85867   3
   4   2  -2 17.9749 0.87133   3
   3  -2  -2 129.155 4.03163   5
   3  -2  -2 129.324 4.35883   4
   3   2  -2 127.527 3.84782   3
  -3   2   2 129.745 3.92682   5
  -2  -2   2 9.94356 0.78802   4
   2  -2  -2 9.60185 1.10498   4
   2  -2  -2 9.42301 0.91877   5
   2   2  -2 7.80335 0.80346   3
  -2   2   2 8.74317 0.83808   5
  -1  -2   2 26.1205 1.29192   4
   1  -2  -2 27.7393 1.45666   5
   1  -2  -2 28.1253 1.55448   4
  -1   2   2 23.6473 1.52353   3
   1   2  -2 24.4208 1.30923   3
  -1   2   2 26.2531 1.36720   5
   0  -2  -2 7.00518 0.89326   5
   0  -2  -2 9.03440 0.85638   4
   0  -2   2 8.24691 0.96153   3
   0  -2   2 7.83108 0.84068   4
   0   2   2 7.21423 0.87117   5
   0   2  -2 7.95426 0.90193   3
   0   2   2 6.23727 0.82752   3
  -1  -2  -2 19.9431 1.28500   4
   1  -2   2 20.6576 1.38235   3
  -1  -2  -2 18.2053 1.27877   5
   1  -2   2 19.9833 1.23966   4
  -1  -2  -2 21.3322 1.33618   3
   1   2   2 19.9356 1.36289   5
   1   2   2 18.9046 1.26082   3
  -1   2  -2 18.9145 0.91226   5
  -1   2  -2 19.6295 1.24413   3
  -2  -2  -2 12.0295 1.26303   5
   2  -2   2 11.8726 1.22103   3
  -2  -2  -2 9.49237 0.97459   3
   2  -2   2 10.3640 0.96986   4
  -2   2  -2 10.0441 0.59065   5
  -2   2  -2 9.34992 0.49049   5
  -2   2  -2 10.0038 1.07452   3
   2   2   2 8.37853 1.04959   5
   2   2   2 10.4124 0.95591   3
  -3  -2  -2 12.0050 1.03647   3
   3  -2   2 13.0512 1.14739   4
  -3  -2  -2 13.1229 1.20084   5
   3  -2   2 12.0302 1.14273   3
   3   2   2 13.1119 1.17984   5
  -3   2  -2 13.0259 1.14402   3
   3   2   2 14.2111 0.97437   3
  -4  -2  -2 26.1880 1.79227   5
   4  -2   2 27.6195 1.59794   4
   4  -2   2 26.4685 1.72969   3
  -4  -2  -2 23.2964 1.36372   3
  -4   2  -2 26.4654 1.53550   3
   4   2   2 23.6405 1.73645   5
   4   2   2 26.1331 1.25347   3
  -5  -2  -2 74.5424 2.66231   3
  -5  -2  -2 70.8960 3.20170   5
   5  -2   2 72.9915 2.98760   4
   5  -2   2 70.9016 3.08292   3
  -5   2  -2 72.0873 2.83236   3
   5   2   2 74.6809 3.22538   5
   5   2   2 75.1524 2.47246   3
   6  -2   2 3.78077 0.93918   3
  -6  -2  -2 4.22999 0.67567   3
   6  -2   2 4.87119 1.02348   4
  -6   2  -2 2.76294 0.70567   3
   6   2   2 4.22495 1.02523   5
   6   2   2 3.79136 0.74490   4
   6   2   2 2.71958 0.53383   3
   7  -2   2 1.29220 0.84342   3
  -7  -2  -2 2.11243 0.56314   3
   7  -2   2 1.58777 0.91436   4
   7   2   2 1.60801 0.52149   3
   7   2   2 0.84012 0.68906   4
   7   2   2 1.70688 0.91191   5
  -7   2  -2 2.69474 0.69770   3
   8  -2   2 1.97353 0.95227   3
   8  -2   2 1.25848 0.24278   5
  -8  -2  -2 1.76611 0.56554   3
   8  -2   2 1.36483 0.21534   5
   8  -2   2 1.11897 0.97658   4
  -8   2  -2 1.80004 0.66544   3
   8   2   2 1.88367 0.81449   4
   8   2   2 1.75044 0.54543   3
   8   2   2 2.24087 0.96149   5
   9  -2   2 -0.1680 0.26284   5
   9  -2   2 0.47804 0.22757   5
   9  -2   2 0.23400 0.98807   4
   9  -2   2 0.19190 0.87382   3
  -9  -2  -2 -0.0451 0.49711   3
   9   2   2 -0.0113 0.87513   5
   9   2   2 -0.2119 0.48452   3
  -9   2  -2 -0.6495 0.53272   3
   9   2   2 0.02056 0.72682   4
  10  -2   2 12.9215 1.70251   3
 -10  -2  -2 14.9525 1.21786   3
  10  -2   2 14.2928 1.88297   4
  10  -2   2 13.1968 0.69574   5
  10  -2   2 13.3320 0.82601   5
 -10   2  -2 14.0117 1.26460   3
  10   2   2 14.4629 1.37028   4
  10   2   2 11.9584 1.70881   5
  10   2   2 17.0042 1.20645   3
  11  -2   2 -0.0141 0.89710   3
  11  -2   2 0.13741 0.32991   5
  11  -2   2 0.59670 1.16560   4
  11  -2   2 0.23064 0.26936   5
 -11  -2  -2 0.72121 0.57356   3
  11   2   2 -0.0201 0.84062   4
 -11   2  -2 0.59158 0.59765   3
  11   2   2 0.57924 0.60795   3
  12  -2   2 8.36639 1.71025   4
 -12  -2  -2 3.87962 0.77846   3
  12  -2   2 4.87864 0.56690   5
  12  -2   2 6.26270 0.58347   5
  12  -2   2 5.41491 1.40976   3
 -12   2  -2 3.94298 0.84851   3
  12   2   2 6.68706 0.92039   3
  12   2   2 6.16802 1.31701   4
  13  -2   2 4.16672 0.50456   5
 -13  -2  -2 3.26896 0.75597   3
  13  -2   2 4.72855 1.74839   4
  13  -2   2 3.53031 0.45254   5
  13   2   2 3.06183 1.29602   5
  13   2   2 4.97812 1.31543   4
  13   2   2 5.02178 0.92928   3
  14  -2   2 6.31574 0.60235   5
  14  -2   2 7.79688 0.58533   5
 -14  -2  -2 5.50391 0.92697   3
  14  -2   2 8.47779 2.19138   4
  14   2   2 8.95695 1.68225   5
  14   2   2 7.78875 0.99777   3
  14   2   2 7.24693 1.51669   4
  15  -2   2 1.16814 1.63980   4
  15   2   2 -0.3323 1.12160   4
  15   2   2 3.91309 1.42768   5
  15  -3  -2 -0.9773 1.49255   4
 -15   3   2 -0.8761 1.23176   3
  15   3  -2 -0.1595 0.91221   4
  15   3  -2 0.72879 1.15436   5
  14  -3  -2 4.95773 0.77435   5
  14  -3  -2 8.35206 2.16901   4
  14   3  -2 4.14839 1.55115   5
  14   3  -2 4.46806 1.21438   4
  13  -3  -2 4.18059 0.74184   5
  13  -3  -2 3.12121 1.57230   4
  13  -3  -2 3.67769 0.80684   5
  13   3  -2 3.91181 1.05139   4
  13   3  -2 3.51014 1.48743   5
  12  -3  -2 5.54230 0.78198   5
  12  -3  -2 6.55828 1.80260   4
  12   3  -2 4.85856 1.56981   5
 -12   3   2 4.94213 1.23928   3
  12   3  -2 5.79350 1.06379   4
  11  -3  -2 33.9614 2.91182   4
  11  -3  -2 30.9995 1.67266   5
  11   3  -2 35.8015 2.81904   5
  11   3  -2 32.6837 1.88412   4
 -11   3   2 32.5699 2.12983   3
  10  -3  -2 61.8751 3.52339   4
  10  -3  -2 60.9882 2.47730   5
 -10   3   2 63.3029 3.02785   3
  10   3  -2 60.9710 2.53379   4
  10   3  -2 63.4303 3.58903   5
   9  -3  -2 28.0096 2.47687   4
   9  -3  -2 28.3654 1.56191   5
   9   3  -2 28.3536 1.56036   4
   9   3  -2 29.1270 2.58955   5
   9   3  -2 30.5725 2.52892   5
  -9   3   2 30.8213 2.13887   3
   8  -3  -2 189.174 6.89729   4
   8  -3  -2 190.703 5.81903   5
   8   3  -2 192.092 6.87691   5
  -8   3   2 179.458 6.45243   3
   8   3  -2 184.322 7.01092   5
  -8   3   2 198.455 5.80353   5
   7  -3  -2 -0.5916 0.42992   5
   7  -3  -2 0.64589 0.83251   4
   7   3  -2 0.51164 0.94576   5
  -7   3   2 -0.6367 0.41521   5
  -7   3   2 0.65725 0.74976   3
   7   3  -2 0.47623 0.32132   3
   7   3  -2 -0.7529 0.48988   4
   6  -3  -2 12.8324 1.05148   5
   6  -3  -2 10.4549 1.57121   4
   6   3  -2 10.9032 0.71368   3
   6   3  -2 13.3221 1.48399   5
  -6   3   2 13.9732 1.56467   3
   6   3  -2 11.6516 0.84696   3
  -6   3   2 10.5487 0.89683   5
   5  -3  -2 -0.2917 0.45445   5
   5  -3  -2 0.21751 0.65700   4
  -5   3   2 0.09974 0.38633   5
   5   3  -2 0.04830 0.39312   3
   5   3  -2 0.21902 0.37165   3
  -5   3   2 0.15345 0.71933   3
   5   3  -2 0.47042 0.82129   5
   4  -3  -2 -0.7652 0.52137   4
   4  -3  -2 0.00864 0.47809   5
   4   3  -2 -0.0613 0.41096   3
   4   3  -2 0.02198 0.71468   5
   4   3  -2 -0.3770 0.42901   3
  -4   3   2 -0.4428 0.69279   3
  -4   3   2 -0.3748 0.37780   5
   3  -3  -2 1.31921 0.62047   5
   3  -3  -2 0.53875 0.81274   4
  -3  -3   2 2.51137 0.65934   4
  -3   3   2 0.84279 0.45902   5
   3   3  -2 1.71891 0.60746   3
   3   3  -2 1.75396 0.77840   5
  -2  -3   2 576.926 16.1894   4
   2  -3  -2 581.212 16.2460   5
   2  -3  -2 576.718 16.6303   4
   2   3  -2 591.904 16.5176   5
   2   3  -2 577.391 16.1716   3
  -2   3   2 583.263 16.0887   5
  -1  -3   2 35.6557 1.87095   4
   1  -3  -2 40.2707 2.01932   5
   1  -3  -2 36.3395 2.13656   4
  -1   3   2 41.0481 1.91198   5
  -1   3   2 38.1818 2.13626   3
   1   3  -2 38.6810 1.92057   3
   1   3  -2 41.7974 2.02007   5
   0  -3  -2 282.045 8.63284   4
   0  -3   2 280.378 8.47577   4
   0  -3  -2 282.722 8.56911   5
   0   3  -2 280.384 8.29560   5
   0   3  -2 286.207 8.46945   3
   0   3   2 275.413 8.53769   3
   0   3   2 285.165 8.48227   5
  -1  -3  -2 199.638 6.54693   5
  -1  -3  -2 203.004 6.46667   4
   1  -3   2 205.710 6.46822   4
   1   3   2 206.069 6.49253   5
  -1   3  -2 204.643 6.41028   3
   1   3   2 190.637 6.32552   3
  -1   3  -2 203.127 6.04131   5
  -2  -3  -2 16.6330 1.24953   4
   2  -3   2 15.8269 1.49959   3
   2  -3   2 16.8774 1.45245   4
  -2  -3  -2 19.3267 1.64249   5
   2   3   2 16.6622 1.33225   3
   2   3   2 16.5848 1.46930   5
  -2   3  -2 15.8607 1.41135   3
  -2   3  -2 17.0763 0.99251   5
   3  -3   2 3.93094 1.02248   4
  -3  -3  -2 3.93232 0.91325   5
   3  -3   2 3.18915 0.83780   3
  -3   3  -2 2.89028 0.79408   3
   3   3   2 2.44812 0.69295   3
  -3   3  -2 3.05582 0.35131   5
   3   3   2 4.94538 1.02369   5
  -3   3  -2 3.33777 0.38528   5
   4  -3   2 311.731 9.56243   4
  -4  -3  -2 309.133 9.72592   5
   4  -3   2 299.565 9.60320   3
   4   3   2 308.085 8.90786   3
  -4   3  -2 307.735 9.35011   3
   4   3   2 311.113 9.70835   5
  -5  -3  -2 37.3538 1.97409   3
   5  -3   2 43.6585 2.56976   3
   5  -3   2 42.9546 2.34166   4
  -5   3  -2 40.9399 2.23279   3
   5   3   2 42.1326 1.82817   3
   5   3   2 39.3353 2.50330   5
   6  -3   2 62.2428 3.21436   3
  -6  -3  -2 56.1056 2.55803   3
   6  -3   2 64.9708 3.05497   4
   6   3   2 62.1111 2.32592   3
   6   3   2 57.2139 3.14417   5
  -6   3  -2 61.3461 2.79373   3
  -7  -3  -2 41.3303 2.07334   3
   7  -3   2 41.5893 2.71847   3
   7  -3   2 37.7617 2.53125   4
   7   3   2 39.2596 2.02355   4
   7   3   2 33.5961 2.48998   5
   7   3   2 42.4193 1.76282   3
  -7   3  -2 37.1829 2.20499   3
  -8  -3  -2 12.1369 1.25574   3
   8  -3   2 12.0862 1.78862   4
   8  -3   2 10.4310 1.61951   3
   8   3   2 11.2083 1.24737   4
   8   3   2 9.28297 0.99172   3
  -8   3  -2 9.40566 1.23928   3
   8   3   2 10.1466 1.61446   5
   9  -3   2 2.78266 1.20570   3
   9  -3   2 6.45272 1.59391   4
  -9  -3  -2 4.03565 0.81925   3
   9   3   2 2.15556 1.06002   5
   9   3   2 4.78967 1.04747   4
  -9   3  -2 4.65267 0.96283   3
   9   3   2 4.05950 0.70727   3
  10  -3   2 8.46900 1.83430   4
 -10  -3  -2 8.94636 1.04435   3
  10   3   2 7.20059 1.27041   4
 -10   3  -2 6.57286 1.20173   3
  10   3   2 10.8881 1.01546   3
  11  -3   2 21.4953 2.67804   4
 -11  -3  -2 17.8828 1.47606   3
  11   3   2 23.6161 1.40215   3
  11   3   2 18.5753 1.76233   4
  12  -3   2 10.7585 2.12742   4
  12   3   2 8.88610 1.49114   4
  12   3   2 13.3997 1.21706   3
  13  -3   2 54.4722 4.03463   4
  13   3   2 50.5334 2.24556   3
  13   3   2 51.8996 2.99366   4
  14  -3   2 0.66718 1.66381   4
  14   3   2 1.06950 0.58596   3
  14   3   2 -0.5695 1.04564   4
  14   3   2 1.98530 1.40764   5
  15  -3   2 8.90657 2.46400   4
  15   3   2 8.60382 1.86371   5
  15   3   2 7.34460 1.66271   4
  14  -4  -2 0.83559 1.83897   4
  14   4  -2 -1.5141 1.24390   5
  14   4  -2 1.90629 0.93775   4
  13  -4  -2 3.52068 1.89400   4
  13   4  -2 1.16535 1.44143   5
  13   4  -2 0.55201 0.93113   4
  12  -4  -2 -0.1736 0.32962   5
  12  -4  -2 -0.3987 1.61225   4
  12  -4  -2 0.28125 0.30065   5
  12   4  -2 -0.7166 1.25730   5
  12   4  -2 -0.2859 0.82696   4
  11  -4  -2 0.65765 1.54697   4
  11  -4  -2 0.68212 0.44024   5
  11   4  -2 1.95663 1.21437   5
  11   4  -2 0.16412 0.74721   4
  10  -4  -2 -0.2291 0.42702   5
  10  -4  -2 -0.1839 1.36232   4
  10   4  -2 0.68194 0.82243   4
  10   4  -2 -0.9591 1.17478   5
   9  -4  -2 29.1346 1.54342   5
   9  -4  -2 33.3599 2.90152   4
   9   4  -2 34.4664 2.82300   5
   9   4  -2 28.9308 0.99059   3
   9   4  -2 31.0437 0.96320   3
   9   4  -2 29.9647 1.76162   4
   8  -4  -2 1.89463 1.24138   4
   8  -4  -2 2.00934 0.61946   5
   8   4  -2 2.53592 0.40885   3
  -8   4   2 2.23690 1.06280   3
   8   4  -2 2.13180 0.48924   3
   8   4  -2 1.89892 0.75645   4
  -8   4   2 2.04102 0.58434   5
   7  -4  -2 6.59779 1.58510   4
   7  -4  -2 5.22094 0.81042   5
  -7   4   2 6.55128 0.74811   5
  -7   4   2 6.53568 1.31474   3
   7   4  -2 8.43070 1.46610   5
   7   4  -2 6.60778 0.80228   3
   7   4  -2 6.48841 0.71548   3
   6  -4  -2 61.6712 3.51991   4
   6  -4  -2 61.6073 2.57367   5
  -6   4   2 62.4419 2.31453   5
  -6   4   2 64.4480 3.34418   3
   6   4  -2 60.9287 2.35788   3
   6   4  -2 62.3004 2.53969   3
   6   4  -2 59.5951 3.44993   5
   5  -4  -2 61.3892 3.39996   4
   5  -4  -2 57.1649 2.54929   5
   5   4  -2 56.9785 3.23831   5
   5   4  -2 58.9092 2.53912   3
  -5   4   2 59.5085 3.20100   3
   5   4  -2 59.8091 2.46527   3
  -5   4   2 55.7300 2.22582   5
   4  -4  -2 176.293 6.51656   4
   4  -4  -2 175.366 5.71375   5
   4   4  -2 176.789 5.71198   3
  -4   4   2 172.645 6.37380   3
  -4   4   2 173.218 5.42544   5
   4   4  -2 177.896 6.39842   5
   4   4  -2 172.994 5.73158   3
   3  -4  -2 14.2572 1.89553   4
  -3  -4   2 13.9510 1.33124   4
   3  -4  -2 12.7440 1.33574   5
   3   4  -2 13.3683 1.60530   5
   3   4  -2 13.4967 1.30789   3
  -3   4   2 12.8958 1.18546   5
  -3   4   2 12.8575 1.49813   3
  -2  -4   2 73.1314 3.10952   4
   2  -4  -2 69.6919 3.10074   5
   2  -4  -2 71.4444 3.46936   4
  -2   4   2 69.5243 3.43046   3
   2   4  -2 72.7700 3.25555   5
   2   4  -2 71.4053 3.08659   3
  -2   4   2 75.3180 2.95377   5
  -1  -4   2 54.8332 2.65322   4
   1  -4  -2 48.7774 2.68504   4
   1  -4  -2 46.5541 2.58387   5
   1   4  -2 55.1371 2.60917   5
   1   4  -2 54.8614 2.60869   3
  -1   4   2 55.1428 2.50917   5
  -1   4   2 50.5601 2.83648   3
   0  -4   2 20.9731 1.73250   4
   0  -4  -2 19.1710 1.77258   4
   0  -4  -2 20.7612 1.74571   5
   0   4   2 20.8377 1.85281   3
   0   4   2 18.9799 1.59254   5
   0   4  -2 20.4192 1.66831   3
   0   4  -2 18.8368 1.44380   5
  -1  -4  -2 19.3409 1.77623   5
   1  -4   2 16.2323 1.69337   4
  -1  -4  -2 16.1659 1.67491   4
   1   4   2 17.3132 1.61020   5
  -1   4  -2 16.8260 1.65441   3
  -1   4  -2 18.5404 1.37670   5
   1   4   2 19.7952 1.71980   3
  -2  -4  -2 0.24133 0.91281   5
   2  -4   2 1.43582 1.04976   4
  -2  -4  -2 0.74072 0.83161   4
   2   4   2 1.02887 0.85259   3
   2   4   2 0.03540 0.77612   5
  -2   4  -2 1.24758 0.77866   3
  -2   4  -2 1.59689 0.53137   5
   3  -4   2 1.44596 0.85161   4
  -3  -4  -2 0.53049 0.92172   5
   3   4   2 2.04920 0.81350   3
  -3   4  -2 0.85949 0.42120   5
  -3   4  -2 1.76741 0.80590   3
   3   4   2 0.73023 0.75400   5
  -4  -4  -2 5.03836 1.17365   5
   4  -4   2 7.52739 1.37465   4
   4   4   2 5.97719 0.98867   3
  -4   4  -2 4.18234 1.08769   3
  -4   4  -2 4.65247 0.37172   5
   4   4   2 4.37269 1.14063   5
  -4   4  -2 5.11845 0.39392   5
   5  -4   2 0.76174 1.13104   4
   5   4   2 0.80341 0.68705   3
   5   4   2 0.72868 1.01665   5
  -5   4  -2 -0.4034 0.70851   3
   6  -4   2 145.751 5.70934   4
   6   4   2 140.070 4.62316   3
  -6   4  -2 133.812 5.27140   3
   6   4   2 138.369 5.68456   5
   7  -4   2 8.38466 1.82928   4
  -7   4  -2 9.45719 1.37452   3
   7   4   2 6.92156 0.93391   3
   7   4   2 7.53118 1.58596   5
   8  -4   2 4.65984 1.64061   4
   8   4   2 2.48680 0.99366   4
   8   4   2 2.56613 0.76287   3
   9  -4   2 11.3032 2.13253   4
   9   4   2 11.0976 1.15600   3
   9   4   2 8.22744 1.35463   4
  10  -4   2 31.4792 2.83126   4
  10   4   2 34.8433 1.70450   3
  10   4   2 30.5233 2.20986   4
  11  -4   2 12.7524 2.36856   4
  11   4   2 6.56816 1.40220   4
  11   4   2 8.06295 0.91317   3
  12  -4   2 5.59183 1.83011   4
  12   4   2 3.85107 1.33375   4
  12   4   2 4.29011 0.79938   3
  13  -4   2 4.06375 2.09582   4
  13   4   2 1.01056 1.12492   4
  13   4   2 2.12869 0.65280   3
  14  -4   2 3.32909 2.09247   4
  14   4   2 1.31164 1.23732   4
  14   4   2 1.01559 1.47022   5
  13  -5  -2 5.27287 2.29579   4
  13   5  -2 3.29261 1.51062   5
  13   5  -2 1.61864 1.00575   4
 -13   5   2 1.54656 1.55457   3
  12  -5  -2 6.02909 2.27995   4
  12   5  -2 5.46634 1.16025   4
  12   5  -2 4.41805 1.74233   5
  11  -5  -2 2.45196 1.97117   4
  11   5  -2 2.53168 1.54097   5
  11   5  -2 3.53192 1.00744   4
  10  -5  -2 34.4955 3.54235   4
  10   5  -2 37.3553 3.28686   5
  10   5  -2 33.5613 2.03873   4
   9  -5  -2 1.26647 0.45775   5
   9  -5  -2 -2.3756 1.33347   4
   9   5  -2 0.64281 1.42265   5
   9   5  -2 1.39620 0.40351   3
   9   5  -2 1.23057 0.90229   4
   8  -5  -2 0.15266 0.47483   5
   8  -5  -2 0.08317 1.48318   4
   8   5  -2 0.93814 0.59187   3
  -8   5   2 0.15964 0.43224   5
   8   5  -2 0.37217 0.44734   3
   7  -5  -2 7.15159 1.97571   4
   7  -5  -2 7.22344 0.91029   5
  -7   5   2 6.20476 0.74088   5
   7   5  -2 6.68687 0.97933   3
   7   5  -2 5.26610 0.76374   3
   6  -5  -2 3.03991 1.62662   4
   6  -5  -2 0.82422 0.65934   5
   6   5  -2 1.25517 0.64978   3
   6   5  -2 2.95574 0.84683   3
  -6   5   2 2.38266 0.58024   5
   5  -5  -2 22.9215 2.22981   4
   5  -5  -2 20.0348 1.62494   5
   5   5  -2 19.0441 1.70662   3
  -5   5   2 21.8888 1.35527   5
   5   5  -2 20.4584 2.23144   5
   5   5  -2 19.5714 1.65327   3
   4  -5  -2 11.6073 2.11534   4
   4  -5  -2 12.5647 1.46526   5
   4   5  -2 14.4117 1.83615   5
   4   5  -2 12.4487 1.45409   3
   4   5  -2 12.8034 1.47292   3
  -4   5   2 13.8190 1.87676   3
  -4   5   2 11.3167 1.16807   5
  -4   5   2 12.2012 1.90719   3
  -3  -5   2 0.18877 0.91024   4
   3  -5  -2 -0.3330 1.25178   4
   3  -5  -2 0.91663 0.83561   5
   3   5  -2 0.92849 0.83767   3
  -3   5   2 0.86338 0.65622   5
   3   5  -2 0.20552 0.77992   3
  -3   5   2 0.83498 0.97949   3
   3   5  -2 0.62909 0.90485   5
  -3   5   2 -0.1633 0.69632   3
   2  -5  -2 40.8066 2.93651   4
  -2  -5   2 39.0956 2.49809   4
   2  -5  -2 42.4297 2.46873   5
   2   5  -2 39.0441 2.56079   5
  -2   5   2 38.8333 2.22090   5
  -2   5   2 43.6053 2.83340   3
  -2   5   2 40.1380 2.91000   3
   2   5  -2 39.0358 2.46040   3
   1  -5  -2 1.94732 1.00538   5
   1  -5  -2 1.29567 1.21242   4
  -1  -5   2 1.80778 1.08777   4
  -1   5   2 0.37520 0.74829   3
   1   5  -2 1.26961 0.81771   5
  -1   5   2 0.79340 1.13003   3
   1   5  -2 0.14023 0.82094   3
  -1   5   2 1.55105 0.80619   5
   0  -5   2 151.146 5.77145   4
   0  -5  -2 152.238 5.70175   5
   0  -5  -2 139.773 5.79259   4
   0   5  -2 147.659 5.39655   5
   0   5   2 149.963 5.80592   3
   0   5   2 147.125 5.49168   5
   0   5  -2 148.598 5.63543   3
  -1  -5  -2 6.23973 1.34653   4
   1  -5   2 4.66177 1.40304   4
  -1  -5  -2 6.06513 1.34500   5
  -1   5  -2 5.02543 1.16075   3
   1   5   2 4.67554 1.10746   5
   1   5   2 4.95692 1.23485   3
  -1   5  -2 4.79188 0.94346   5
   2  -5   2 1.44586 1.23954   4
  -2  -5  -2 2.78513 1.04694   4
  -2  -5  -2 3.28499 1.23219   5
   2   5   2 2.81167 1.11037   3
  -2   5  -2 0.73557 0.85134   3
  -2   5  -2 2.88157 0.73774   5
   2   5   2 1.40827 1.06069   5
   3  -5   2 42.8236 2.89619   4
   3   5   2 39.2766 2.45825   3
  -3   5  -2 37.7964 2.58934   3
   3   5   2 35.8356 2.60485   5
  -3   5  -2 37.8110 1.77017   5
   4  -5   2 -1.2806 1.14075   4
  -4   5  -2 0.65293 0.32313   5
   4   5   2 -0.1560 1.01598   5
  -4   5  -2 1.11145 0.39730   5
  -4   5  -2 -0.7571 0.89995   3
   4   5   2 3.02306 1.02824   3
   5  -5   2 55.6362 3.54734   4
   5   5   2 53.1593 2.66830   3
   6  -5   2 5.37176 1.77311   4
   6   5   2 4.51986 0.94512   3
   7  -5   2 0.40916 1.45323   4
   7   5   2 2.20266 0.82224   3
   8  -5   2 3.58544 1.53584   4
   8   5   2 2.79399 0.85637   3
   9  -5   2 4.41581 2.02226   4
   9   5   2 3.71029 0.85458   3
   9   5   2 2.88898 1.15177   4
  10  -5   2 20.6522 2.85476   4
  10   5   2 17.8582 1.39492   3
  10   5   2 12.2456 1.78453   4
  11  -5   2 0.10008 1.52407   4
  11   5   2 -0.5018 1.03788   4
  11   5   2 1.44424 0.68764   3
  12  -5   2 0.30722 1.69624   4
  12   5   2 -0.5143 0.58270   3
  12   5   2 -1.3608 1.11311   4
  13  -5   2 0.57149 1.62819   4
  13   5   2 0.23752 1.15610   4
  11  -6  -2 -0.1432 1.66998   4
  11   6  -2 1.76857 1.10421   4
  11   6  -2 0.92070 1.39621   5
 -11   6   2 2.92227 1.69329   3
  10  -6  -2 -1.6689 1.71620   4
  10   6  -2 -0.0059 0.29441   3
 -10   6   2 1.99293 1.62603   3
  10   6  -2 -0.6505 1.34430   5
  10   6  -2 0.96236 1.00199   4
   9  -6  -2 3.74676 1.82985   4
  -9   6   2 6.85924 1.98174   3
   9   6  -2 5.03412 1.20739   4
   9   6  -2 5.33047 0.66731   3
   9   6  -2 5.37266 1.73947   5
   8  -6  -2 1.33224 1.78033   4
  -8   6   2 0.22555 1.58769   3
  -8   6   2 0.06390 0.35857   5
   8   6  -2 0.85943 0.60014   3
   8   6  -2 0.68387 0.81046   3
   8   6  -2 0.05833 1.53188   5
   7  -6  -2 0.29874 1.63378   4
   7   6  -2 -0.3026 0.80439   3
   7   6  -2 0.07604 0.61933   3
  -7   6   2 1.36095 0.49036   5
  -7   6   2 0.22433 1.47722   3
   6  -6  -2 5.16139 2.01100   4
   6   6  -2 7.14395 1.08882   3
   6   6  -2 7.04774 1.25250   3
  -6   6   2 8.16564 1.98311   3
  -6   6   2 8.47295 0.90606   5
   5  -6  -2 -1.0023 1.22839   4
   5  -6  -2 -0.2439 0.63441   5
   5   6  -2 0.42107 0.82025   3
  -5   6   2 0.13120 0.53703   5
   5   6  -2 0.19587 0.84461   3
  -5   6   2 -0.8489 1.39797   3
   4  -6  -2 0.07768 0.78367   5
   4  -6  -2 -0.3444 1.43222   4
   4   6  -2 0.14621 0.80607   3
  -4   6   2 0.20312 0.59988   5
   4   6  -2 -0.4904 0.80059   3
  -4   6   2 -0.0222 1.27760   3
   3  -6  -2 3.08607 1.44878   4
   3  -6  -2 1.79672 0.94283   5
  -3  -6   2 0.67220 1.09473   4
   3   6  -2 0.86062 1.01221   3
  -3   6   2 0.09591 0.69031   5
   3   6  -2 1.46250 0.97726   3
  -3   6   2 -0.9425 1.25648   3
  -2  -6   2 29.1832 2.45591   4
   2  -6  -2 30.1930 2.82053   4
   2  -6  -2 27.9471 2.30730   5
   2   6  -2 29.4460 2.43297   3
  -2   6   2 25.6514 1.98148   5
   2   6  -2 26.5905 2.37730   5
  -2   6   2 35.2025 2.94200   3
   2   6  -2 26.4197 2.23449   3
   1  -6  -2 7.87605 1.89383   4
  -1  -6   2 5.86225 1.58912   4
   1  -6  -2 6.38541 1.33938   5
  -1   6   2 7.72195 1.66449   3
  -1   6   2 5.48936 1.09652   5
   1   6  -2 6.42647 1.59094   3
   1   6  -2 5.85590 1.26319   5
   0  -6  -2 38.2568 2.97275   4
   0  -6   2 39.3772 2.92355   4
   0   6   2 39.4305 2.63459   5
   0   6  -2 41.5001 2.50799   5
   0   6   2 37.2104 2.98323   3
  -1  -6  -2 13.5445 2.08031   4
   1  -6   2 13.3733 2.16642   4
   1   6   2 11.6557 1.81005   3
   1   6   2 9.14843 1.55239   5
  -1   6  -2 11.7484 1.45470   5
  -2  -6  -2 7.98171 1.79127   4
   2  -6   2 9.13039 2.01292   4
  -2   6  -2 7.90856 1.07496   5
   2   6   2 7.76590 1.52817   3
   3  -6   2 -0.4386 1.21725   4
   3   6   2 -0.7081 0.94810   3
  -3   6  -2 0.17292 0.48615   5
  -3   6  -2 0.77249 0.63795   5
   4  -6   2 36.1841 3.16664   4
  -4   6  -2 37.2793 1.53341   5
   4   6   2 40.0699 2.56429   3
  -4   6  -2 36.2656 1.56458   5
   5  -6   2 1.02876 1.55208   4
   5   6   2 0.61598 0.93665   3
   6  -6   2 -0.2336 1.53741   4
   6   6   2 1.01239 0.89787   3
   7  -6   2 10.7607 2.54601   4
   7   6   2 9.49402 1.28714   3
   8  -6   2 3.63916 1.84259   4
   8   6   2 2.00507 0.85938   3
   9  -6   2 4.45325 2.07705   4
   9   6   2 1.28926 1.25723   4
   9   6   2 2.68447 0.85595   3
  10  -6   2 5.76903 2.11289   4
  10   6   2 3.71634 1.42388   4
  10   6   2 4.80188 0.94985   3
  11  -6   2 0.06462 1.88332   4
  11   6   2 0.93100 0.73600   3
  11   6   2 -0.5059 1.12391   4
   9  -7  -2 5.28446 2.20487   4
   9   7  -2 5.02327 1.96661   5
   9   7  -2 3.45578 1.05559   3
   9   7  -2 4.02043 1.27861   4
  -9   7   2 5.06962 2.09787   3
   8  -7  -2 0.24399 1.88215   4
   8   7  -2 -1.8589 1.55330   5
  -8   7   2 5.98569 2.09343   3
   8   7  -2 2.66063 0.81638   3
   7  -7  -2 5.00372 2.43298   4
   7   7  -2 9.80251 2.22204   5
   7   7  -2 3.74947 1.00033   3
  -7   7   2 4.77997 1.96994   3
   6  -7  -2 38.9149 3.90768   4
  -6   7   2 40.1609 3.56395   3
  -6   7   2 31.2511 2.47259   5
   6   7  -2 38.7123 3.36585   5
   6   7  -2 36.0096 2.36007   3
   5  -7  -2 0.59864 1.78999   4
   5   7  -2 0.55626 0.91729   3
  -5   7   2 0.40850 0.71562   5
  -5   7   2 0.10191 1.59516   3
   4  -7  -2 38.6205 3.58294   4
  -4   7   2 39.4145 2.29557   5
   4   7  -2 44.5670 2.93410   3
  -4   7   2 46.9091 3.68174   3
   3  -7  -2 17.9370 3.00797   4
  -3  -7   2 12.3663 2.06765   4
  -3   7   2 13.0666 2.30453   3
  -3   7   2 12.5133 1.46892   5
   3   7  -2 13.6245 1.91563   3
   2  -7  -2 -1.0061 1.12975   4
  -2  -7   2 1.70035 1.41371   4
  -2   7   2 1.58506 1.06634   5
   2   7  -2 1.32046 1.20616   3
  -2   7   2 2.67828 1.62038   3
   1  -7  -2 9.56264 2.20728   4
  -1  -7   2 9.37619 1.96230   4
   1   7  -2 10.4473 1.89212   3
  -1   7   2 11.9153 2.14194   3
   0  -7  -2 4.47162 1.81480   4
   0  -7   2 2.67123 1.49737   4
   0   7  -2 4.28532 1.64620   3
   0   7   2 8.82256 1.84406   3
   0   7  -2 2.95699 1.15701   5
   1  -7   2 -0.1995 1.36201   4
  -1  -7  -2 0.63174 1.45156   4
  -1   7  -2 0.37106 0.82877   5
   1   7   2 -2.3640 1.04872   3
  -2  -7  -2 -1.6223 1.14826   4
   2  -7   2 1.29323 1.41366   4
  -2   7  -2 -0.8238 0.71705   5
  -2   7  -2 -0.5992 0.70176   5
   2   7   2 -0.6191 1.11392   3
   3  -7   2 1.43465 1.61329   4
  -3   7  -2 1.73103 0.74513   5
   3   7   2 2.09637 1.17287   3
  -3   7  -2 0.09808 0.63251   5
   4  -7   2 1.26424 1.72922   4
  -4   7  -2 -0.0879 0.45364   5
   4   7   2 1.03630 1.14482   3
  -4   7  -2 0.13263 0.40621   5
   5  -7   2 2.39342 1.93832   4
   5   7   2 1.25462 1.15656   3
   6  -7   2 7.49409 2.32852   4
   6   7   2 7.14879 1.37662   3
   7  -7   2 3.74214 2.15870   4
   7   7   2 4.84013 1.18596   3
   8  -7   2 25.3690 3.84461   4
   8   7   2 25.1835 1.98528   3
   9  -7   2 13.4423 2.95832   4
   9   7   2 12.2993 1.40492   3
   9   7   2 10.9196 2.00500   4
   5  -8  -2 -0.5766 1.98275   4
   5   8  -2 0.84196 1.57960   5
  -5   8   2 1.59709 1.86831   3
   5   8  -2 2.40857 1.15820   3
   4  -8  -2 1.22846 2.26146   4
   4   8  -2 2.52200 1.32962   3
   4   8  -2 5.84974 1.70868   5
  -4   8   2 5.30255 1.85308   3
   3  -8  -2 -3.0166 1.59114   4
   3   8  -2 -0.5231 1.13104   3
   3   8  -2 -0.6645 1.19502   5
  -3   8   2 0.90613 1.54013   3
  -2  -8   2 -0.5769 1.42411   4
   2  -8  -2 0.59442 1.79376   4
   2   8  -2 -0.7637 1.23849   3
  -2   8   2 1.85899 1.70339   3
   2   8  -2 -0.9282 1.13260   5
  -1  -8   2 -1.4849 1.37669   4
   1  -8  -2 2.44897 1.81289   4
   1   8  -2 1.10727 1.14388   5
  -1   8   2 0.70297 1.52732   3
   1   8  -2 4.45218 1.56997   3
   0  -8  -2 2.56846 1.90084   4
   0  -8   2 1.31359 1.66373   4
   0   8  -2 -0.5938 1.44092   3
   0   8  -2 1.06154 1.12144   5
   0   8   2 3.45208 1.55481   3
  -1  -8  -2 3.26148 1.84930   4
   1  -8   2 6.69283 2.15506   4
  -1   8  -2 5.77378 1.22241   5
   1   8   2 5.95193 1.66619   3
   2  -8   2 -1.4205 1.34813   4
  -2   8  -2 0.30277 1.56269   3
   2   8   2 -0.9344 1.26278   3
  -2   8  -2 0.81876 0.92978   5
   3  -8   2 -2.0041 1.54628   4
  -3   8  -2 -0.5586 1.78387   3
  -3   8  -2 0.63318 0.74284   5
   3   8   2 0.60060 1.37410   3
   4  -8   2 2.69937 1.91599   4
   4   8   2 6.13673 1.49562   3
   5  -8   2 2.04833 2.18095   4
   5   8   2 0.31899 1.11240   3
  16   0  -3 0.71329 0.85477   5
  16   0  -3 0.69800 1.26650   4
  15   0  -3 1.29617 0.89124   5
  15   0  -3 0.08060 1.16521   4
  14   0  -3 0.16889 0.80498   5
  14   0  -3 -1.1029 1.00523   4
  13   0  -3 -0.6592 0.79385   5
  13   0  -3 -0.4304 0.91658   4
  12   0  -3 0.50938 0.91114   4
  12   0  -3 -0.6661 0.81250   5
  11   0  -3 -0.1235 0.85218   4
 -11   0   3 0.08907 0.29869   3
  11   0  -3 0.60323 0.91558   5
 -11   0   3 0.22210 0.23364   3
 -10   0   3 -0.4499 0.33955   3
 -10   0   3 -0.2617 0.23139   3
  10   0  -3 -0.6626 0.82466   5
  10   0  -3 -0.0915 0.68493   4
   9   0  -3 0.27426 0.71998   5
  -9   0   3 -0.2013 0.20555   3
  -9   0   3 0.46254 0.33069   3
   9   0  -3 0.49386 0.65864   4
  -8   0   3 0.37175 0.31644   3
   8   0  -3 0.13854 0.51913   4
   8   0  -3 0.17423 0.66654   5
  -8   0   3 0.23857 0.21846   3
   7   0  -3 0.20865 0.61406   5
  -7   0   3 -0.3825 0.18437   3
  -7   0   3 0.23958 0.28221   3
   7   0  -3 -0.0156 0.42204   4
  -6   0   3 -0.4692 0.20407   3
   6   0  -3 0.15331 0.37330   4
   6   0  -3 -0.8786 0.50239   5
  -6   0   3 0.02970 0.24356   3
  -5   0   3 0.67854 0.59575   5
  -5   0   3 0.15942 0.26762   3
  -5   0   3 0.03392 0.24033   3
   5   0  -3 -0.3176 0.31582   4
   5   0  -3 1.57585 0.60408   5
  -4   0   3 -0.1995 0.52453   5
   4   0  -3 0.37469 0.31581   4
  -4   0   3 0.13425 0.24216   3
   4   0  -3 -0.3883 0.50938   5
   3   0  -3 -0.0077 0.46716   5
   3   0  -3 0.33483 0.27242   4
   3   0  -3 -0.0694 0.28714   3
  -3   0   3 0.30803 0.51158   5
  -3   0   3 -0.0806 0.21736   3
  -2   0   3 0.19304 0.45801   5
   2   0  -3 0.14595 0.20890   4
   2   0  -3 0.40907 0.34307   5
  -2   0   3 0.42813 0.22936   3
   2   0  -3 0.10200 0.28319   3
  -1   0   3 0.20825 0.37136   5
  -1   0   3 0.32867 0.26491   3
   1   0  -3 -0.0962 0.35856   5
   1   0  -3 0.22877 0.28067   3
   0   0   3 -0.0747 0.33810   5
   0   0  -3 0.06798 0.39055   5
  -1   0  -3 -0.1032 0.42539   5
   1   0   3 -0.2634 0.36450   5
   1   0   3 0.22123 0.27269   3
   1   0   3 -0.4045 0.25872   4
   2   0   3 0.27006 0.36486   4
  -2   0  -3 0.29185 0.47335   5
   2   0   3 -0.2783 0.39749   5
   2   0   3 0.38535 0.32649   3
  -2   0  -3 -0.1000 0.34744   3
  -3   0  -3 -0.3595 0.47461   5
  -3   0  -3 -0.6423 0.35534   3
   3   0   3 -0.4920 0.44182   5
   3   0   3 0.63777 0.40121   3
   3   0   3 -0.1311 0.29682   4
  -4   0  -3 0.17271 0.52040   5
   4   0   3 0.06834 0.47254   3
  -4   0  -3 0.24587 0.40215   3
   4   0   3 -0.1267 0.32699   4
   4   0   3 -0.6815 0.45711   5
   5   0   3 -0.4436 0.50098   4
  -5   0  -3 -0.4460 0.39031   3
  -5   0  -3 -0.5102 0.51650   5
   5   0   3 0.47897 0.53066   5
   5   0   3 -0.0068 0.48428   3
  -6   0  -3 -0.0024 0.39141   3
   6   0   3 0.48398 0.51821   5
   6   0   3 0.53853 0.51880   3
   6   0   3 -0.1898 0.37115   4
   7   0   3 -0.8201 0.51018   4
  -7   0  -3 0.95507 0.44206   3
   7   0   3 0.09326 0.53084   5
   7   0   3 -0.8190 0.47140   3
   8   0   3 -0.0588 0.58998   3
   8   0   3 0.94170 0.65760   5
  -8   0  -3 -0.2999 0.40944   3
   8   0   3 0.52316 0.53166   4
   9   0   3 0.25396 0.64260   3
   9   0   3 -0.7589 0.57190   5
  -9   0  -3 -0.0388 0.44727   3
   9   0   3 -0.4467 0.66943   4
 -10   0  -3 -0.2525 0.43317   3
  10   0   3 0.39101 0.67985   5
  10   0   3 1.06063 0.74272   3
  10   0   3 0.19047 0.76055   4
  11   0   3 -0.5948 0.62939   5
  11   0   3 -0.0409 0.70398   5
  11   0   3 0.38239 0.66581   4
 -11   0  -3 -0.6533 0.46032   3
  11   0   3 0.13370 0.78478   3
  12   0   3 1.76681 0.93342   3
  12   0   3 0.58756 0.77904   5
 -12   0  -3 0.79689 0.55135   3
  12   0   3 1.57628 0.85496   5
  12   0   3 -1.0491 0.89155   4
  13   0   3 0.53579 0.91824   5
  13   0   3 0.24240 0.91108   3
 -13   0  -3 0.71531 0.58650   3
  13   0   3 0.02894 1.07720   4
  13   0   3 0.46398 0.75985   5
  14   0   3 0.28592 0.91244   3
  14   0   3 0.14613 1.18781   4
 -14   0  -3 -1.5157 0.62491   3
  14   0   3 0.68895 0.74876   5
  15   0   3 -0.2198 1.38533   4
  15   0   3 -2.0983 0.94961   3
  15   0   3 -1.0046 0.70538   5
  16   0   3 1.01550 0.90950   5
  16   0   3 -1.7846 1.33970   4
  16  -1  -3 -0.7895 0.71876   5
  16  -1  -3 -3.2272 0.98533   4
  16   1  -3 1.59924 1.18547   4
  16   1  -3 1.60365 1.11942   5
  15  -1  -3 5.15193 1.77489   4
  15  -1  -3 8.78977 1.24870   5
  15   1  -3 9.30780 1.72048   4
  15   1  -3 7.40989 1.46955   5
 -15   1   3 8.53992 0.85980   3
  14  -1  -3 5.69735 1.07115   5
  14  -1  -3 4.66494 1.55145   4
 -14   1   3 4.29601 0.50641   3
  14   1  -3 5.38523 1.26865   5
 -14   1   3 6.04769 0.82268   3
  14   1  -3 7.29309 1.40611   4
  13  -1  -3 5.84391 1.58926   4
  13  -1  -3 7.73053 1.19296   5
  13   1  -3 7.80225 1.35771   4
  13   1  -3 8.39264 1.48345   5
 -13   1   3 6.71982 0.94080   3
 -13   1   3 8.37856 0.71842   3
  12  -1  -3 6.10826 1.48562   4
  12  -1  -3 7.29059 1.12673   5
 -12   1   3 6.95263 0.70886   3
 -12   1   3 6.62124 0.98188   3
  12   1  -3 7.36771 1.37562   5
  12   1  -3 6.37720 1.13541   4
  11  -1  -3 -0.7157 0.62723   5
  11  -1  -3 -0.1250 0.89312   4
  11   1  -3 0.14752 0.96276   5
 -11   1   3 0.23319 0.35536   3
  11   1  -3 0.42688 0.71300   4
  10  -1  -3 75.7771 3.39282   4
  10  -1  -3 74.9959 3.03899   5
  10   1  -3 72.9228 2.92725   4
  10   1  -3 76.6214 3.43629   5
 -10   1   3 74.2939 2.63004   3
   9  -1  -3 12.4039 1.21055   5
   9  -1  -3 13.7987 1.39525   4
   9   1  -3 13.3361 1.48397   5
   9   1  -3 12.2626 1.04619   4
  -9   1   3 12.9629 1.00708   3
   8  -1  -3 10.3034 1.04413   5
   8  -1  -3 7.39097 1.09872   4
   8   1  -3 10.2577 0.84246   4
   8   1  -3 6.45080 1.13441   5
  -8   1   3 8.41912 0.88930   3
   7  -1  -3 9.74469 1.10717   4
   7  -1  -3 9.48743 1.00364   5
  -7   1   3 9.30109 0.93511   3
  -7   1   3 8.97769 1.03835   5
   7   1  -3 8.98629 0.70637   4
   7   1  -3 8.06811 1.08436   5
   6  -1  -3 178.943 5.37683   5
   6  -1  -3 170.226 5.50822   4
  -6   1   3 170.963 5.36991   3
   6   1  -3 173.018 4.97558   4
   6   1  -3 178.921 5.68225   5
  -6   1   3 177.950 5.46584   5
   5  -1  -3 213.524 6.12282   5
   5  -1  -3 205.810 6.25762   4
   5   1  -3 206.988 6.37659   5
  -5   1   3 205.778 6.13218   5
  -5   1   3 199.630 6.17066   3
  -5   1   3 197.961 6.12735   3
   5   1  -3 213.908 5.70657   4
   4  -1  -3 131.635 4.18911   4
   4  -1  -3 132.718 4.07638   5
  -4   1   3 131.810 4.08322   5
   4   1  -3 135.100 3.63337   4
  -4   1   3 126.863 4.11617   3
   4   1  -3 130.343 4.27175   5
  -3  -1   3 43.4329 1.38467   3
   3  -1  -3 46.0321 1.78274   5
  -3  -1   3 44.6516 1.88152   5
   3  -1  -3 42.7992 1.78946   4
  -3   1   3 43.4131 1.79029   3
   3   1  -3 43.5361 1.29439   3
   3   1  -3 43.2208 1.88241   5
   3   1  -3 45.7417 1.26056   4
  -3   1   3 46.5804 1.75553   5
   2  -1  -3 160.994 4.68333   4
  -2  -1   3 156.373 4.69158   5
   2  -1  -3 154.053 4.69169   3
   2  -1  -3 157.101 4.64896   5
  -2  -1   3 152.637 4.33717   3
  -2   1   3 155.561 4.58515   5
   2   1  -3 152.943 4.64598   5
  -2   1   3 152.145 4.62366   3
   2   1  -3 148.263 4.23889   3
  -1  -1   3 778.994 20.5460   4
   1  -1  -3 783.895 20.8693   4
   1  -1  -3 739.339 20.8841   3
  -1   1   3 784.790 20.8406   3
   1   1  -3 798.631 20.8095   5
  -1   1   3 759.429 20.8302   5
   0  -1   3 13.2076 0.75740   5
   0  -1   3 12.6000 0.64912   4
   0  -1  -3 12.0426 0.94826   3
   0  -1  -3 10.9707 0.82756   4
   0  -1  -3 12.2953 0.90951   5
   0  -1   3 12.4501 0.82622   3
   0   1  -3 12.9995 0.72005   3
   0   1   3 11.9304 0.97194   5
   0   1   3 12.4622 0.84468   3
   0   1  -3 12.5919 0.77329   5
   1  -1   3 261.187 7.10092   4
  -1  -1  -3 251.452 7.23673   3
   1  -1   3 256.205 7.00189   5
  -1  -1  -3 259.739 7.46870   5
   1  -1   3 264.399 7.24794   3
  -1   1  -3 257.176 7.13647   3
   1   1   3 248.790 7.14527   3
  -1   1  -3 241.609 7.00185   5
   1   1   3 260.484 7.39944   5
  -2  -1  -3 582.803 16.7785   5
   2  -1   3 611.795 16.4501   4
   2   1   3 604.783 16.7641   5
  -2   1  -3 626.978 16.4813   3
  -2   1  -3 593.090 16.2718   5
   2   1   3 632.922 16.4253   3
   3  -1   3 228.094 6.80956   3
   3  -1   3 231.772 6.67070   4
  -3  -1  -3 249.921 6.67522   3
  -3  -1  -3 227.640 7.03993   5
   3  -1   3 228.477 6.34075   5
  -3   1  -3 226.582 6.64501   3
   3   1   3 244.693 6.58432   3
   3   1   3 229.375 6.97083   5
  -3   1  -3 226.489 6.43906   5
   4  -1   3 156.031 4.54183   5
  -4  -1  -3 166.689 5.32885   5
  -4  -1  -3 164.833 4.81045   3
   4  -1   3 154.947 5.04548   3
   4  -1   3 157.889 4.90649   4
  -4   1  -3 165.605 4.87787   3
  -4   1  -3 157.265 4.62764   5
   4   1   3 163.328 4.75164   3
   4   1   3 170.217 4.85830   4
   4   1   3 162.123 5.24230   5
   5  -1   3 279.528 8.15730   4
  -5  -1  -3 277.699 8.53701   5
   5  -1   3 284.996 8.32642   3
  -5  -1  -3 275.859 7.92512   3
   5  -1   3 279.550 7.76546   5
   5   1   3 282.687 8.48462   5
  -5   1  -3 284.725 8.03134   3
   5   1   3 274.402 7.88689   3
   5   1   3 283.050 8.01327   4
  -6  -1  -3 9.85950 1.23894   5
   6  -1   3 12.4901 0.84217   5
   6  -1   3 10.7825 1.20870   3
   6  -1   3 12.0443 0.96532   4
  -6  -1  -3 11.1180 0.90999   3
   6   1   3 11.6830 1.31350   5
   6   1   3 11.8801 0.95547   3
   6   1   3 9.82066 0.97170   4
  -6   1  -3 13.4169 0.98282   3
  -7  -1  -3 1.26590 0.47584   3
   7  -1   3 0.74954 0.42273   5
   7  -1   3 0.00863 0.64985   4
   7  -1   3 0.01954 0.67676   3
   7   1   3 -0.5267 0.44810   3
   7   1   3 0.92346 0.71031   5
  -7   1  -3 0.06860 0.46338   3
   7   1   3 0.76943 0.52623   4
   8  -1   3 4.35705 0.67611   5
  -8  -1  -3 4.19618 0.65845   3
   8  -1   3 4.59193 1.03140   3
   8  -1   3 5.26218 0.93361   4
  -8   1  -3 3.07481 0.64421   3
   8   1   3 3.82825 1.01022   5
   8   1   3 4.72173 0.85575   4
  -9  -1  -3 38.9541 1.81188   3
   9  -1   3 39.4768 1.72985   5
   9  -1   3 39.7297 2.20826   4
   9  -1   3 44.9873 2.45403   3
   9  -1   3 35.2331 1.79737   5
   9   1   3 35.9047 2.00234   4
  -9   1  -3 39.9295 1.87304   3
   9   1   3 37.2810 2.38380   5
   9   1   3 39.6485 1.94285   3
  10  -1   3 5.56720 1.26404   4
 -10  -1  -3 8.10420 0.91842   3
  10  -1   3 6.61192 0.81878   5
  10  -1   3 6.88998 0.88543   5
  10  -1   3 6.91009 1.26627   3
 -10   1  -3 6.44717 0.84358   3
  10   1   3 6.41655 1.27550   5
  10   1   3 7.79052 1.14733   4
  10   1   3 8.83503 1.12292   3
  11  -1   3 28.6169 1.51726   5
  11  -1   3 26.1162 1.63553   5
  11  -1   3 26.0414 2.20666   3
 -11  -1  -3 26.5287 1.54421   3
  11  -1   3 27.4595 2.25656   4
  11   1   3 27.1215 1.99617   4
  11   1   3 26.6771 2.23440   5
 -11   1  -3 27.5900 1.61222   3
  11   1   3 25.7681 1.83906   3
  12  -1   3 8.09975 0.94502   5
  12  -1   3 6.54731 0.97149   5
 -12  -1  -3 6.40001 0.94327   3
  12  -1   3 7.48387 1.66689   4
  12  -1   3 9.22949 1.55038   3
 -12   1  -3 6.33787 0.89561   3
  12   1   3 9.58079 1.28965   3
  12   1   3 4.76955 1.37080   5
  12   1   3 3.54496 1.21523   4
 -13  -1  -3 1.28645 0.66817   3
  13  -1   3 0.47135 0.69141   5
  13  -1   3 1.75679 0.60410   5
  13  -1   3 0.77188 1.31018   4
  13  -1   3 0.88009 1.04597   3
  13   1   3 1.19290 1.03289   4
  13   1   3 2.93712 0.95707   3
  13   1   3 0.82028 1.00378   5
  14  -1   3 -0.4590 1.30892   4
  14  -1   3 -1.1736 0.98794   3
  14  -1   3 0.12205 0.53041   5
 -14  -1  -3 0.64151 0.74897   3
  14  -1   3 0.62013 0.80802   5
  14   1   3 -2.2544 0.93133   5
  14   1   3 -1.6253 0.75384   3
  14   1   3 1.02466 1.24184   4
  15  -1   3 1.32137 0.62345   5
  15  -1   3 -0.4456 1.35788   4
  15   1   3 0.35457 1.44049   4
  15   1   3 3.42163 0.98492   3
  15   1   3 1.17813 1.00559   5
  15  -2  -3 9.92159 1.16744   5
  15  -2  -3 11.9792 2.31119   4
  15   2  -3 7.45122 1.47401   4
  15   2  -3 9.95797 1.75740   5
  14  -2  -3 1.15007 0.67242   5
  14  -2  -3 1.18149 1.38591   4
  14  -2  -3 -1.0515 1.18469   5
  14   2  -3 1.22577 1.13063   5
 -14   2   3 -0.7037 0.80186   3
  14   2  -3 -1.5745 0.72000   4
  13  -2  -3 4.61954 0.90360   5
  13  -2  -3 4.46257 1.61021   4
 -13   2   3 4.47188 1.06254   3
 -13   2   3 5.40353 0.75083   3
  13   2  -3 2.48956 1.25782   5
  13   2  -3 5.00144 1.08363   4
  12  -2  -3 1.32514 1.28669   4
  12  -2  -3 4.08533 0.85965   5
 -12   2   3 2.27040 0.70095   3
  12   2  -3 3.79010 1.19146   5
  12   2  -3 2.08777 0.83911   4
  11  -2  -3 32.0921 2.43451   4
  11  -2  -3 27.7440 1.71035   5
  11   2  -3 24.7400 2.30131   5
  11   2  -3 26.6780 1.61898   4
 -11   2   3 24.7284 1.59736   3
  10  -2  -3 32.4083 2.45371   4
  10  -2  -3 34.6820 1.85728   5
  10   2  -3 34.6298 1.70233   4
  10   2  -3 33.0504 2.48131   5
 -10   2   3 36.7262 1.95520   3
   9  -2  -3 9.19948 1.05445   5
   9  -2  -3 10.2071 1.60770   4
   9   2  -3 7.76666 1.42662   5
   9   2  -3 7.78773 0.83424   4
  -9   2   3 6.95215 1.03192   3
   8  -2  -3 126.412 4.15351   5
   8  -2  -3 124.239 4.78593   4
   8   2  -3 119.874 4.72515   5
  -8   2   3 121.644 4.39311   3
   8   2  -3 121.588 3.80233   4
  -8   2   3 122.903 4.24461   5
   7  -2  -3 24.8923 1.46288   5
   7  -2  -3 27.7988 1.93145   4
  -7   2   3 26.4390 1.52682   5
  -7   2   3 24.1822 1.73474   3
   7   2  -3 26.3481 1.16335   4
   7   2  -3 29.0554 2.03839   5
   6  -2  -3 77.4632 2.83151   5
   6  -2  -3 79.5520 3.30853   4
  -6   2   3 81.3939 2.86991   5
   6   2  -3 79.2389 3.32411   5
   6   2  -3 82.0375 2.49866   4
  -6   2   3 75.9728 3.20737   3
   5  -2  -3 104.606 3.96680   4
   5  -2  -3 113.454 3.65175   5
   5   2  -3 104.773 2.93937   3
   5   2  -3 107.224 3.98995   5
  -5   2   3 112.750 4.00344   3
   5   2  -3 107.823 2.97087   3
  -5   2   3 108.400 3.55609   5
   5   2  -3 112.156 3.19848   4
   4  -2  -3 145.752 4.48249   5
   4  -2  -3 142.115 4.81196   4
   4   2  -3 146.462 4.75192   5
  -4   2   3 138.857 4.33861   5
   4   2  -3 138.673 3.95191   3
  -4   2   3 134.548 4.72831   3
   3  -2  -3 716.987 19.1841   5
   3  -2  -3 704.339 19.4351   4
   3   2  -3 684.011 18.7257   3
  -3   2   3 701.849 19.0257   5
   3   2  -3 688.240 19.2707   5
  -3   2   3 702.968 19.3913   3
   2  -2  -3 238.810 7.18223   4
   2  -2  -3 240.986 7.02267   5
  -2  -2   3 232.281 6.66833   4
  -2  -2   3 228.025 6.79929   3
   2   2  -3 231.612 6.95819   5
  -2   2   3 235.620 6.87074   5
   2   2  -3 234.270 6.65326   3
  -2   2   3 241.780 7.15462   3
  -1  -2   3 94.2206 3.10538   4
   1  -2  -3 98.2254 3.46246   4
  -1  -2   3 95.4941 3.27034   3
   1  -2  -3 102.265 3.45313   5
   1   2  -3 93.6184 3.08687   3
  -1   2   3 93.8964 3.28043   5
   1   2  -3 99.4302 3.22747   5
  -1   2   3 96.5955 3.41564   3
   0  -2  -3 135.003 4.46508   4
   0  -2   3 137.367 4.40745   3
   0  -2  -3 139.275 4.56726   5
   0  -2  -3 129.505 4.46364   3
   0  -2   3 141.845 4.28760   4
   0   2  -3 142.694 4.26554   3
   0   2   3 130.664 4.41734   5
   0   2   3 138.737 4.41187   3
   0   2  -3 136.215 4.10478   5
  -1  -2  -3 45.3227 2.20817   5
   1  -2   3 45.4608 1.92837   4
   1  -2   3 45.6696 2.09073   3
  -1  -2  -3 45.6602 2.06472   3
  -1  -2  -3 46.9485 2.04632   4
   1   2   3 50.6745 2.19992   5
  -1   2  -3 45.4098 1.92842   3
   1   2   3 47.6777 1.99430   3
  -1   2  -3 46.4484 1.61204   5
  -2  -2  -3 91.0954 3.23098   3
   2  -2   3 92.0123 3.19063   4
  -2  -2  -3 88.6064 3.42801   5
   2  -2   3 92.2156 3.35785   3
   2   2   3 89.4665 3.07221   3
  -2   2  -3 88.7203 3.14627   3
   2   2   3 94.9341 3.45311   5
  -2   2  -3 88.6627 2.62110   5
  -3  -2  -3 0.62841 0.55520   3
   3  -2   3 0.90764 0.50565   4
   3  -2   3 -0.6109 0.58801   3
  -3  -2  -3 0.36976 0.73004   5
  -3   2  -3 0.47095 0.14564   5
   3   2   3 0.45319 0.70739   5
  -3   2  -3 0.05821 0.53116   3
   3   2   3 0.61252 0.49493   3
  -4  -2  -3 166.988 5.36041   3
  -4  -2  -3 171.288 5.88814   5
   4  -2   3 184.580 5.78579   3
   4  -2   3 167.497 5.53553   4
  -4   2  -3 168.378 5.40956   3
   4   2   3 177.309 5.86110   5
   4   2   3 176.823 5.18254   3
   5  -2   3 77.0497 3.11602   4
   5  -2   3 77.6273 3.24837   3
  -5  -2  -3 77.1766 2.88004   3
  -5  -2  -3 79.5458 3.47985   5
   5   2   3 77.5312 3.37986   5
   5   2   3 78.2379 2.68287   3
  -5   2  -3 80.1971 2.95076   3
   6  -2   3 125.148 4.70230   3
  -6  -2  -3 132.932 4.95305   5
  -6  -2  -3 121.788 4.17002   3
   6  -2   3 127.406 4.52506   4
   6   2   3 126.800 3.98598   3
   6   2   3 124.262 4.81513   5
   6   2   3 128.025 4.18629   4
  -6   2  -3 127.609 4.29189   3
   7  -2   3 44.7501 2.34073   4
   7  -2   3 43.0936 2.54734   3
  -7  -2  -3 45.3989 2.07192   3
   7   2   3 43.3746 2.57891   5
  -7   2  -3 41.9384 2.08588   3
   7   2   3 47.2675 1.90998   3
   7   2   3 45.1366 2.08751   4
  -8  -2  -3 4.42037 0.79752   3
   8  -2   3 3.32666 1.06987   3
   8  -2   3 5.12293 1.05812   4
   8   2   3 6.57486 1.21342   5
   8   2   3 3.29749 0.67321   3
   8   2   3 3.90051 0.92168   4
  -8   2  -3 3.47681 0.76209   3
  -9  -2  -3 28.6795 1.72737   3
   9  -2   3 30.0954 2.24684   4
   9  -2   3 31.2579 2.35494   3
  -9   2  -3 30.0423 1.75432   3
   9   2   3 30.2270 1.85336   4
   9   2   3 31.7715 1.63296   3
   9   2   3 25.3006 2.22226   5
  10  -2   3 2.38053 0.25072   5
  10  -2   3 3.14197 1.23518   4
 -10  -2  -3 2.24712 0.68228   3
  10  -2   3 1.85597 1.08723   3
  10   2   3 1.58679 0.70945   3
  10   2   3 1.44916 0.92235   4
 -10   2  -3 1.68949 0.69192   3
  10   2   3 0.92848 0.95906   5
  11  -2   3 60.6932 3.54432   4
  11  -2   3 56.9817 1.72749   5
  11  -2   3 62.2092 3.55023   3
 -11  -2  -3 59.8257 2.63739   3
  11   2   3 56.3223 2.90493   4
  11   2   3 63.3000 2.65725   3
 -11   2  -3 58.7543 2.66281   3
  12  -2   3 5.55723 1.42991   3
  12  -2   3 5.83552 1.53972   4
 -12  -2  -3 5.28243 0.90406   3
  12   2   3 4.98392 0.98663   3
  12   2   3 4.44042 1.24390   4
  13  -2   3 14.8176 2.13182   3
  13  -2   3 17.9008 2.59682   4
 -13  -2  -3 17.8265 1.56825   3
  13   2   3 15.9523 2.02449   4
  13   2   3 17.9532 1.61143   3
  14  -2   3 0.76722 1.62892   4
 -14  -2  -3 1.78647 1.37848   3
  14   2   3 2.13395 0.87743   3
  14   2   3 0.86735 1.17857   5
  14   2   3 -0.3403 1.14366   4
  15  -2   3 10.6433 2.49898   4
  15   2   3 12.5061 1.96597   5
  15   2   3 14.0273 1.57811   3
  15   2   3 14.3127 2.17564   4
  15  -3  -3 8.75401 2.31930   4
  15  -3  -3 4.22358 0.97023   5
  15   3  -3 7.35403 1.74010   5
  15   3  -3 5.08471 1.28898   4
 -15   3   3 6.19665 1.42935   3
  14  -3  -3 -0.0042 1.61908   4
  14  -3  -3 1.43113 0.73310   5
 -14   3   3 -0.5560 1.00811   3
  14   3  -3 2.21808 1.32508   5
  14   3  -3 0.82578 0.85555   4
  13  -3  -3 2.24093 1.49124   4
  13  -3  -3 0.12323 0.60517   5
  13   3  -3 0.91419 0.79017   4
  13   3  -3 0.32452 1.23041   5
 -13   3   3 -0.9487 0.97978   3
  12  -3  -3 0.80375 0.60321   5
  12  -3  -3 0.96843 1.38316   4
  12   3  -3 0.78286 0.70352   4
  12   3  -3 0.49534 1.11052   5
 -12   3   3 2.34114 0.86461   3
  11  -3  -3 6.13051 0.92298   5
  11  -3  -3 8.47073 1.82650   4
  11   3  -3 9.25246 1.67073   5
 -11   3   3 8.51947 1.24249   3
  11   3  -3 6.52937 1.00285   4
  10  -3  -3 2.51273 1.35752   4
  10  -3  -3 2.26457 0.70313   5
  10   3  -3 2.78992 1.25244   5
 -10   3   3 0.27690 0.80790   3
  10   3  -3 2.78299 0.72912   4
   9  -3  -3 17.5950 2.21511   4
  -9   3   3 14.7460 1.60584   3
  -9   3   3 14.0086 1.24554   5
   9   3  -3 16.4385 1.80827   5
   9   3  -3 14.4225 1.10566   4
   8  -3  -3 5.48070 0.89479   5
   8  -3  -3 6.68420 1.55551   4
   8   3  -3 4.90346 1.25932   5
  -8   3   3 5.94545 1.17039   3
  -8   3   3 4.66915 0.82553   5
   8   3  -3 4.73557 0.71222   4
   8   3  -3 3.88460 1.31572   5
   7  -3  -3 7.81269 1.00704   5
   7  -3  -3 8.37711 1.59014   4
   7   3  -3 8.06323 0.82800   4
   7   3  -3 9.17783 1.41303   5
  -7   3   3 8.95503 1.00947   5
  -7   3   3 9.00014 1.31218   3
   7   3  -3 6.93775 1.44076   5
   6  -3  -3 23.6769 1.52456   5
   6  -3  -3 25.2121 1.98773   4
   6   3  -3 24.5585 1.01230   3
   6   3  -3 25.5154 1.03321   3
   6   3  -3 27.1721 2.09620   5
  -6   3   3 26.3945 1.40711   5
  -6   3   3 25.1027 1.92497   3
   5  -3  -3 55.6329 2.87611   4
   5  -3  -3 53.1076 2.32664   5
   5   3  -3 54.1012 1.93174   3
  -5   3   3 55.2516 2.15506   5
   5   3  -3 53.7248 2.63748   5
  -5   3   3 50.1952 2.73644   3
   5   3  -3 54.2534 1.98198   3
   4  -3  -3 20.8721 1.47879   5
   4  -3  -3 23.0239 1.66561   4
   4   3  -3 21.3622 1.17382   3
   4   3  -3 21.8853 1.69546   5
  -4   3   3 23.1843 1.28026   5
  -4   3   3 21.4390 1.82655   3
   3  -3  -3 13.1780 1.20868   5
   3  -3  -3 13.4487 1.48168   4
  -3  -3   3 13.0364 0.95266   4
   3   3  -3 11.4429 0.98261   3
  -3   3   3 13.4019 1.51298   3
  -3   3   3 12.7950 1.05054   5
   3   3  -3 11.9981 1.31789   5
   2  -3  -3 16.6344 1.38142   5
  -2  -3   3 16.5919 1.18122   4
   2  -3  -3 15.8382 1.50254   4
  -2   3   3 15.5645 1.23070   5
   2   3  -3 18.8238 1.42513   5
   2   3  -3 16.7699 1.19946   3
  -2   3   3 14.5331 1.51303   3
  -1  -3   3 162.434 5.19838   4
   1  -3  -3 162.121 5.51927   4
   1  -3  -3 163.021 5.41404   5
  -1   3   3 162.080 5.24339   5
   1   3  -3 162.161 5.11653   5
  -1   3   3 156.097 5.42909   3
   1   3  -3 158.772 5.12328   3
   0  -3  -3 4.38229 0.88744   4
   0  -3   3 4.45940 0.89842   3
   0  -3  -3 5.07527 0.94204   5
   0  -3   3 4.49919 0.88109   4
   0   3  -3 5.38184 0.81203   5
   0   3   3 2.64265 0.78680   5
   0   3  -3 4.24170 0.67203   5
   0   3   3 4.70806 0.92014   3
   0   3  -3 4.57369 0.78467   3
  -1  -3  -3 35.7227 2.12339   5
  -1  -3  -3 34.2432 1.88122   4
   1  -3   3 34.5531 2.05459   3
   1  -3   3 36.0896 1.93055   4
  -1   3  -3 33.4973 1.47374   5
   1   3   3 33.1653 1.81907   3
  -1   3  -3 33.2713 1.84750   3
  -1   3  -3 36.8721 1.65386   5
   1   3   3 34.4944 2.02404   5
   2  -3   3 36.1029 2.02363   4
  -2  -3  -3 38.3840 2.29611   5
   2  -3   3 36.7800 2.17439   3
  -2   3  -3 36.6016 1.52315   5
   2   3   3 33.2294 2.09753   5
  -2   3  -3 40.8022 2.03202   3
  -2   3  -3 38.5192 1.38900   5
   2   3   3 32.9830 1.84337   3
  -3  -3  -3 29.5498 1.79366   3
   3  -3   3 29.0866 1.89413   4
  -3  -3  -3 30.1568 2.02371   5
   3  -3   3 31.0345 1.98144   3
  -3   3  -3 29.0393 0.98703   5
  -3   3  -3 29.3340 1.07379   5
   3   3   3 28.9418 1.65802   3
   3   3   3 28.9567 1.98598   5
  -3   3  -3 32.3267 1.84068   3
  -4  -3  -3 36.6143 2.39971   5
   4  -3   3 31.2642 2.20781   3
   4  -3   3 35.5282 2.12923   4
  -4  -3  -3 30.0148 1.86843   3
  -4   3  -3 36.4511 1.98375   3
   4   3   3 30.8984 1.67385   3
   4   3   3 29.8536 2.15129   5
   5  -3   3 26.2787 1.95961   4
  -5  -3  -3 25.2153 1.72381   3
  -5  -3  -3 25.7485 2.16413   5
   5  -3   3 26.3640 2.14955   3
   5   3   3 24.8124 1.46142   3
   5   3   3 29.1068 2.13386   5
  -5   3  -3 29.2405 1.84474   3
  -6  -3  -3 28.2057 1.80704   3
   6  -3   3 28.5165 2.13289   4
   6  -3   3 25.8101 2.22466   3
   6   3   3 28.5737 1.55854   3
  -6   3  -3 28.5595 1.87586   3
   6   3   3 26.7773 2.19895   5
   7  -3   3 6.78380 1.39202   3
   7  -3   3 9.39814 1.55761   4
  -7  -3  -3 7.60748 1.06831   3
   7   3   3 8.17918 0.91718   3
   7   3   3 5.77448 1.14002   4
  -7   3  -3 6.69772 1.06098   3
   7   3   3 7.75166 1.47196   5
   8  -3   3 1.14229 1.09203   3
   8  -3   3 2.84761 1.28219   4
  -8  -3  -3 0.60900 0.64519   3
   8   3   3 1.04996 0.67438   3
   8   3   3 -0.0785 1.10946   5
  -8   3  -3 1.75367 0.78704   3
   8   3   3 1.42942 0.87344   4
   9  -3   3 41.8188 2.90009   4
   9  -3   3 39.6231 2.90747   3
  -9  -3  -3 34.6234 2.10499   3
   9   3   3 40.1825 1.88971   3
   9   3   3 38.5242 2.23319   4
   9   3   3 38.3091 3.40116   5
  -9   3  -3 42.4509 2.27291   3
 -10  -3  -3 0.06587 0.64190   3
  10  -3   3 -0.5417 1.04795   3
  10  -3   3 0.52678 1.28285   4
  10   3   3 0.07574 0.57860   3
  10   3   3 0.05569 0.85483   4
  11  -3   3 -2.1504 0.93132   3
  11  -3   3 -0.4455 1.13610   4
 -11  -3  -3 0.35142 0.68464   3
  11   3   3 0.08035 0.99997   4
  11   3   3 0.23478 0.64148   3
 -12  -3  -3 0.67904 0.77851   3
  12  -3   3 0.39580 1.31046   4
  12   3   3 1.06826 1.14167   4
  12   3   3 0.23871 0.64634   3
  13  -3   3 -0.0025 1.55299   4
 -13  -3  -3 2.84852 0.96274   3
  13   3   3 0.68945 0.78578   3
  13   3   3 0.04914 1.17953   4
  14  -3   3 2.78225 1.93061   4
  14   3   3 0.51713 1.22387   4
  14   3   3 1.80202 0.80969   3
  14  -4  -3 -0.5213 1.55735   4
  14   4  -3 -0.2329 1.50696   5
  14   4  -3 1.03653 0.85219   4
 -14   4   3 2.42568 1.50900   3
  13  -4  -3 0.24774 0.58473   5
  13  -4  -3 1.13375 1.60179   4
  13   4  -3 0.72027 1.33862   5
  13   4  -3 -1.1180 0.73386   4
 -13   4   3 0.15373 1.32741   3
  12  -4  -3 15.2431 2.58171   4
 -12   4   3 13.2421 2.09545   3
  12   4  -3 13.0286 1.98814   5
  12   4  -3 12.7608 1.33894   4
  11  -4  -3 1.92070 0.60767   5
  11  -4  -3 0.51842 1.56395   4
  11   4  -3 1.30383 0.78227   4
 -11   4   3 0.92692 1.24575   3
  11   4  -3 2.04830 1.32119   5
  10  -4  -3 10.8252 2.22350   4
  10  -4  -3 8.34800 1.00386   5
  10   4  -3 7.45214 1.58582   5
  10   4  -3 8.73595 1.05110   4
   9  -4  -3 0.06150 1.21292   4
   9  -4  -3 -1.2016 0.48017   5
   9   4  -3 -0.3999 0.59763   4
   9   4  -3 -0.2136 0.93856   5
  -9   4   3 0.18768 0.50849   5
   8  -4  -3 61.0084 2.70273   5
   8  -4  -3 62.9546 3.61808   4
   8   4  -3 58.8722 1.85634   3
  -8   4   3 63.0031 2.51361   5
   8   4  -3 62.6030 1.82913   3
   8   4  -3 63.4851 2.44646   4
  -8   4   3 62.9191 3.33214   3
   8   4  -3 64.6579 3.56643   5
   7  -4  -3 6.00349 0.99626   5
   7  -4  -3 7.15482 1.56540   4
   7   4  -3 5.76984 0.63768   3
   7   4  -3 8.01505 0.73716   3
  -7   4   3 6.89702 1.35805   3
  -7   4   3 7.26575 0.86690   5
   7   4  -3 5.47281 1.47533   5
   7   4  -3 4.76607 1.35297   5
   6  -4  -3 13.0281 1.99128   4
   6  -4  -3 9.70699 1.21948   5
   6   4  -3 8.00928 1.48977   5
   6   4  -3 9.03198 0.92173   3
  -6   4   3 9.95301 1.04209   5
  -6   4   3 10.6710 1.62538   3
  -6   4   3 10.8590 1.57385   3
   6   4  -3 9.10448 1.57604   5
   6   4  -3 8.17541 0.91368   3
   5  -4  -3 -0.2715 0.62311   5
   5  -4  -3 0.48119 0.89979   4
  -5   4   3 -1.2726 0.91924   3
   5   4  -3 -0.8523 0.79255   5
   5   4  -3 0.00140 0.56168   3
   5   4  -3 0.49497 0.53734   3
  -5   4   3 0.58237 0.53383   5
   5   4  -3 -0.2375 0.92461   5
  -5   4   3 0.49405 0.96995   3
   4  -4  -3 65.3897 3.51035   4
   4  -4  -3 73.4352 3.07158   5
   4   4  -3 64.7866 3.41181   5
   4   4  -3 69.6600 2.87306   3
   4   4  -3 70.6230 2.79123   3
  -4   4   3 66.7542 3.46726   3
  -4   4   3 69.8275 3.53771   3
  -4   4   3 66.0829 2.69969   5
   3  -4  -3 182.012 6.72600   4
   3  -4  -3 171.202 6.27366   5
  -3  -4   3 198.894 6.17828   4
  -3   4   3 196.308 6.80082   3
   3   4  -3 191.744 6.69284   5
   3   4  -3 193.810 6.11552   3
  -3   4   3 194.654 6.05127   5
   2  -4  -3 0.59683 1.05482   4
   2  -4  -3 0.88829 0.79813   5
  -2  -4   3 0.91173 0.78983   4
  -2   4   3 0.94344 0.90467   3
   2   4  -3 -0.1066 0.71662   5
  -2   4   3 1.55292 0.69522   5
   2   4  -3 0.64214 0.65835   3
  -1  -4   3 10.2992 1.34755   4
   1  -4  -3 9.65150 1.34915   5
   1  -4  -3 10.2417 1.55977   4
  -1   4   3 10.1583 1.21705   5
   1   4  -3 9.92342 1.19342   3
  -1   4   3 6.34986 1.26181   3
   1   4  -3 11.0130 1.29706   5
   0  -4  -3 193.824 6.69522   4
   0  -4  -3 195.716 6.65455   5
   0  -4   3 188.258 6.48336   4
   0   4   3 189.344 6.57111   3
   0   4   3 193.868 6.46480   5
   0   4  -3 198.987 6.30923   5
   0   4  -3 188.762 6.36245   3
   0   4  -3 194.774 6.06021   5
  -1  -4  -3 23.5820 2.02996   5
   1  -4   3 24.6946 1.91262   4
  -1  -4  -3 25.3836 1.97256   4
   1   4   3 25.1587 1.92039   5
  -1   4  -3 26.3349 1.47297   5
  -1   4  -3 26.8507 1.58864   5
  -1   4  -3 24.2281 1.80970   3
   1   4   3 25.5069 1.95269   3
  -2  -4  -3 48.3966 2.82719   5
  -2  -4  -3 47.2984 2.60739   4
   2  -4   3 46.0216 2.63807   4
  -2   4  -3 47.1973 2.02993   5
  -2   4  -3 47.7954 1.86244   5
   2   4   3 45.9555 2.63159   5
  -2   4  -3 46.6687 2.51770   3
   2   4   3 45.2543 2.46626   3
  -3  -4  -3 0.61528 1.03914   5
   3  -4   3 1.27903 1.01174   4
   3   4   3 1.49612 0.94842   5
  -3   4  -3 -0.2444 0.66184   3
   3   4   3 0.96186 0.75417   3
  -3   4  -3 1.39141 0.36677   5
  -3   4  -3 1.15757 0.39013   5
  -4  -4  -3 2.49360 1.21093   5
   4  -4   3 2.82216 1.18752   4
  -4   4  -3 2.62389 0.95218   3
   4   4   3 1.37958 0.96855   5
   4   4   3 2.51626 0.84230   3
  -5  -4  -3 52.3377 3.28283   5
   5  -4   3 55.6348 3.07695   4
   5   4   3 55.3557 2.53200   3
   5   4   3 59.0664 3.27286   5
  -5   4  -3 55.3346 2.89647   3
   6  -4   3 -0.5933 0.97942   4
   6   4   3 -0.0532 0.65313   3
  -6   4  -3 -0.6064 0.66103   3
   6   4   3 0.71755 1.03245   5
   7  -4   3 86.2363 4.25993   4
   7   4   3 94.0301 3.29400   3
  -7   4  -3 71.6425 4.05051   3
   8  -4   3 18.2308 2.42547   4
   8   4   3 11.0979 1.26291   3
   8   4   3 12.3171 1.60162   4
   9  -4   3 5.21602 1.64354   4
   9   4   3 3.91168 0.83575   3
   9   4   3 3.49782 1.10416   4
  10  -4   3 14.0616 2.29303   4
  10   4   3 10.5211 1.62339   4
  10   4   3 14.0686 1.31857   3
  11  -4   3 9.96634 2.07470   4
  11   4   3 7.22799 0.97212   3
  11   4   3 6.25371 1.41638   4
  12  -4   3 2.76651 1.76294   4
  12   4   3 1.36828 1.17122   4
  12   4   3 0.64256 0.71894   3
  13  -4   3 5.56739 2.28771   4
  13   4   3 5.33509 0.98233   3
  13   4   3 4.82280 1.46419   4
  14  -4   3 1.60978 1.79967   4
  14   4   3 1.53036 1.35673   4
  13  -5  -3 2.16033 1.90718   4
  13   5  -3 0.26795 1.45619   5
  13   5  -3 0.40137 0.80668   4
 -13   5   3 -0.5297 1.40983   3
  12  -5  -3 -0.4370 1.66831   4
 -12   5   3 2.65324 1.62776   3
  12   5  -3 2.50830 0.91790   4
  12   5  -3 2.36051 1.52747   5
  11  -5  -3 1.06390 1.78993   4
  11  -5  -3 0.90605 0.50056   5
  11   5  -3 1.60660 0.81791   4
 -11   5   3 2.55616 1.58386   3
  11   5  -3 -0.1735 1.51627   5
  10  -5  -3 0.11067 1.50297   4
  10  -5  -3 -0.3195 0.52546   5
  10   5  -3 0.39708 0.78150   4
  10   5  -3 1.21248 1.49484   5
   9  -5  -3 6.72177 0.95252   5
   9  -5  -3 10.6165 2.35963   4
   9   5  -3 8.44690 0.43884   3
   9   5  -3 8.36629 1.15502   4
  -9   5   3 8.08764 0.87330   5
   9   5  -3 10.0252 0.49240   3
  -9   5   3 6.60672 1.73927   3
   9   5  -3 9.87343 1.94312   5
   8  -5  -3 18.6888 2.67801   4
   8  -5  -3 13.0070 1.31450   5
   8   5  -3 14.4026 1.01318   3
  -8   5   3 16.7759 1.20093   5
   8   5  -3 17.5765 0.96214   3
   8   5  -3 17.6349 1.41635   4
  -8   5   3 15.4800 2.28846   3
   8   5  -3 19.8180 2.33103   5
   7  -5  -3 0.99704 0.68617   5
   7  -5  -3 1.45292 1.48712   4
   7   5  -3 0.83047 1.29538   5
  -7   5   3 2.06323 1.30125   3
   7   5  -3 0.99718 0.54513   3
   7   5  -3 2.33738 0.60589   3
  -7   5   3 1.12748 0.58802   5
   6  -5  -3 17.5520 1.58262   5
   6  -5  -3 15.3522 2.45004   4
  -6   5   3 16.6558 2.26143   3
  -6   5   3 15.9586 1.23203   5
   6   5  -3 17.3986 1.39465   3
   6   5  -3 17.4786 2.14301   5
   6   5  -3 17.3414 1.42267   3
   5  -5  -3 71.7599 4.19045   4
   5  -5  -3 78.4564 3.41684   5
   5   5  -3 77.1701 3.25392   3
  -5   5   3 78.4793 3.02392   5
   5   5  -3 74.6898 3.18400   3
   5   5  -3 71.2815 4.05588   5
   5   5  -3 79.1326 3.98051   5
  -5   5   3 84.1196 4.27870   3
   4  -5  -3 23.2184 2.45644   4
   4  -5  -3 20.8373 1.85609   5
   4   5  -3 18.2377 1.62129   3
   4   5  -3 19.7109 2.09125   5
   4   5  -3 20.4524 1.75166   3
  -4   5   3 18.4422 1.50505   5
  -4   5   3 14.0318 2.23058   3
  -4   5   3 18.6454 2.25695   3
   3  -5  -3 40.9062 2.53189   5
   3  -5  -3 43.4623 3.07379   4
  -3  -5   3 41.2703 2.38637   4
   3   5  -3 42.0819 2.33138   3
   3   5  -3 38.1848 2.61894   5
  -3   5   3 37.6282 2.94676   3
  -3   5   3 40.0107 2.22993   5
  -3   5   3 40.4046 2.81567   3
   2  -5  -3 205.144 7.24281   5
  -2  -5   3 212.559 7.17216   4
   2  -5  -3 209.804 7.72355   4
   2   5  -3 207.813 7.31757   5
  -2   5   3 214.659 7.64679   3
  -2   5   3 207.191 6.92906   5
   2   5  -3 214.213 7.06981   3
   1  -5  -3 18.0301 2.26191   4
   1  -5  -3 17.7450 1.93705   5
  -1  -5   3 19.4512 1.88898   4
   1   5  -3 19.0485 1.81301   3
   1   5  -3 20.6111 1.85241   5
  -1   5   3 20.2018 2.16007   3
  -1   5   3 22.0482 1.83039   5
   0  -5   3 105.124 4.41613   4
   0  -5  -3 94.7450 4.37250   4
   0  -5  -3 96.4301 4.40764   5
   0   5  -3 99.0942 4.01507   5
   0   5   3 99.7380 4.18888   5
   0   5   3 100.054 4.42195   3
   0   5  -3 94.6576 4.13520   3
  -1  -5  -3 98.8906 4.46994   4
   1  -5   3 103.016 4.51772   4
  -1  -5  -3 101.420 4.56629   5
   1   5   3 96.6803 4.30684   5
  -1   5  -3 91.4535 4.17574   3
   1   5   3 102.285 4.37722   3
  -1   5  -3 97.9204 3.88041   5
  -1   5  -3 99.9034 3.65888   5
  -2  -5  -3 9.25602 1.61001   5
  -2  -5  -3 7.80447 1.58546   4
   2  -5   3 11.0093 1.78812   4
  -2   5  -3 10.0769 1.51284   3
   2   5   3 9.16339 1.49566   5
  -2   5  -3 8.95669 1.01971   5
   2   5   3 9.68363 1.52174   3
  -2   5  -3 6.28960 0.86832   5
  -3  -5  -3 5.75328 1.52046   5
   3  -5   3 5.40233 1.37572   4
  -3   5  -3 4.81370 0.70847   5
  -3   5  -3 3.52673 1.14909   3
  -3   5  -3 6.61951 0.76689   5
   3   5   3 5.14073 1.30363   5
   3   5   3 8.11455 1.27448   3
  -4  -5  -3 32.7831 2.78651   5
   4  -5   3 32.7853 2.68109   4
   4   5   3 31.8771 2.61245   5
  -4   5  -3 34.3014 1.14214   5
   4   5   3 35.3368 2.24796   3
  -4   5  -3 34.7134 1.16151   5
   5  -5   3 6.11370 1.72957   4
   5   5   3 6.83738 1.12975   3
   6  -5   3 71.2803 4.21131   4
   6   5   3 72.6276 3.12125   3
   7  -5   3 59.2175 4.01898   4
   7   5   3 63.9483 2.81052   3
   8  -5   3 0.24221 1.29628   4
   8   5   3 0.69593 0.80554   3
   9  -5   3 47.6386 3.91100   4
   9   5   3 51.6122 2.40028   3
   9   5   3 50.9515 2.87822   4
  10  -5   3 18.3367 2.80340   4
  10   5   3 16.0989 1.47730   3
  10   5   3 10.8721 1.85466   4
  11  -5   3 -0.1842 1.28315   4
  11   5   3 2.11271 1.29901   4
  11   5   3 3.22149 0.83484   3
  12  -5   3 4.28602 1.86570   4
  12   5   3 5.18080 1.54883   4
  12   5   3 3.41467 0.80404   3
  11  -6  -3 9.35074 2.53628   4
 -11   6   3 10.9612 2.17054   3
  11   6  -3 6.41319 1.89710   5
  11   6  -3 5.76802 1.13836   4
  10  -6  -3 1.45472 1.56094   4
 -10   6   3 -2.3761 1.39988   3
  10   6  -3 1.22767 1.34199   5
  10   6  -3 0.13751 0.88537   4
   9  -6  -3 0.36719 0.54915   5
   9  -6  -3 -1.7628 1.60341   4
   9   6  -3 0.82030 0.53214   3
   9   6  -3 -0.1096 0.38254   3
  -9   6   3 -0.0030 1.48679   3
   9   6  -3 0.21262 1.37099   5
   9   6  -3 0.24289 0.84982   4
   8  -6  -3 3.72721 2.01727   4
   8  -6  -3 2.72299 0.72222   5
   8   6  -3 2.28387 0.59366   3
  -8   6   3 2.53231 1.62417   3
  -8   6   3 2.58854 0.62578   5
   8   6  -3 3.46151 1.73705   5
   8   6  -3 0.67780 0.69141   3
   7  -6  -3 2.05923 0.77569   5
   7  -6  -3 2.14595 1.46193   4
  -7   6   3 0.86036 1.52090   3
   7   6  -3 1.71197 0.71867   3
   7   6  -3 2.35904 1.54633   5
   7   6  -3 4.40379 0.90105   3
  -7   6   3 2.37546 0.67061   5
   6  -6  -3 6.57491 1.98535   4
   6  -6  -3 5.19118 1.00687   5
  -6   6   3 6.89689 1.77564   3
   6   6  -3 7.00907 1.09631   3
   6   6  -3 5.21748 1.67043   5
   6   6  -3 4.93127 1.11710   3
  -6   6   3 5.18974 0.86440   5
   5  -6  -3 3.88035 0.99826   5
   5  -6  -3 7.18324 2.09000   4
  -5   6   3 4.36920 0.83633   5
   5   6  -3 7.24111 1.61389   5
   5   6  -3 3.05475 1.06389   3
   5   6  -3 6.18332 1.16888   3
  -5   6   3 4.17424 1.67953   3
   4  -6  -3 2.34619 1.61714   4
   4  -6  -3 4.41021 1.06749   5
  -4   6   3 2.85352 0.81301   5
   4   6  -3 1.93716 0.96306   3
  -4   6   3 1.43337 1.33593   3
   4   6  -3 3.44595 1.06533   3
   4   6  -3 3.19917 1.29282   5
   3  -6  -3 4.89852 1.77592   4
   3  -6  -3 5.44209 1.23677   5
  -3  -6   3 5.83981 1.50403   4
   3   6  -3 5.24180 1.37367   5
   3   6  -3 6.21300 1.33837   3
   3   6  -3 6.57964 1.25822   3
  -3   6   3 4.47461 0.99370   5
  -3   6   3 7.86181 1.68943   3
   2  -6  -3 2.72736 1.53295   4
   2  -6  -3 1.05374 1.08472   5
  -2  -6   3 2.65239 1.28733   4
   2   6  -3 3.62739 1.18871   5
  -2   6   3 -0.1453 1.08892   3
  -2   6   3 2.75892 0.95237   5
   2   6  -3 3.70797 1.15196   5
   2   6  -3 2.40538 1.03443   3
   1  -6  -3 17.4766 2.42952   4
   1  -6  -3 19.2421 2.20862   5
  -1  -6   3 16.7472 2.18156   4
   1   6  -3 15.2141 1.81716   5
   1   6  -3 21.6846 1.85877   5
  -1   6   3 19.0277 2.29829   3
  -1   6   3 18.6684 1.87820   5
   0  -6  -3 -0.1052 1.24381   4
   0  -6   3 -0.5924 1.16543   4
   0  -6  -3 -0.8962 0.90670   5
   0   6   3 -0.4217 1.14893   3
   0   6  -3 0.76314 0.78946   5
   0   6   3 -0.5796 0.84358   5
   0   6  -3 0.31152 0.79209   5
  -1  -6  -3 0.44563 1.33796   4
  -1  -6  -3 2.34931 1.20134   5
   1  -6   3 1.63912 1.35178   4
  -1   6  -3 3.95019 0.92697   5
   1   6   3 4.05038 1.35196   3
  -1   6  -3 2.99096 0.88013   5
  -2  -6  -3 -1.1588 1.07038   4
   2  -6   3 -1.9667 1.10291   4
  -2  -6  -3 -1.6654 0.88671   5
  -2   6  -3 0.29074 0.65851   5
  -2   6  -3 0.26417 0.64165   5
   2   6   3 0.23433 1.05017   3
   3  -6   3 5.88913 1.81506   4
   3   6   3 5.35353 1.35055   3
  -3   6  -3 4.79394 0.70609   5
   4  -6   3 7.33107 1.85460   4
  -4   6  -3 4.86756 0.52408   5
  -4   6  -3 4.25482 0.46190   5
   4   6   3 1.62989 1.11358   3
   5  -6   3 4.18821 1.78567   4
   5   6   3 1.22851 1.00207   3
   6  -6   3 3.26765 1.89621   4
   6   6   3 2.40574 1.01454   3
   7  -6   3 3.21979 1.89662   4
   7   6   3 0.57526 0.91051   3
   8  -6   3 4.79001 1.85574   4
   8   6   3 4.21485 1.01584   3
   9  -6   3 2.35527 2.05364   4
   9   6   3 3.00230 1.40027   4
   9   6   3 4.49361 1.06707   3
  10  -6   3 0.30944 1.38120   4
  10   6   3 1.63119 1.41859   4
  10   6   3 -0.4910 0.81164   3
  11  -6   3 -0.3897 1.69649   4
  11   6   3 -0.8313 0.77832   3
  11   6   3 1.42567 1.32748   4
   9  -7  -3 0.31244 1.89155   4
   9   7  -3 -0.6188 0.94698   4
   8  -7  -3 12.2117 2.72350   4
   8   7  -3 7.42557 0.96834   3
   8   7  -3 10.9268 2.23542   5
  -8   7   3 14.0249 2.62191   3
   7  -7  -3 40.0640 3.94978   4
   7   7  -3 33.8889 2.17362   3
  -7   7   3 38.9647 3.75677   3
   7   7  -3 38.0439 3.33565   5
   6  -7  -3 12.8961 2.70361   4
   6   7  -3 8.19635 1.26210   3
  -6   7   3 6.57736 2.07160   3
   6   7  -3 8.21710 1.92305   5
   5  -7  -3 11.1253 2.32544   4
  -5   7   3 13.9959 2.46075   3
  -5   7   3 10.7046 1.26791   5
   5   7  -3 11.5459 2.10574   5
   5   7  -3 15.3875 1.86087   3
   4  -7  -3 -0.0185 1.57151   4
  -4   7   3 2.31779 1.04828   5
   4   7  -3 3.50068 1.28900   3
  -4   7   3 2.88937 1.59913   3
   4   7  -3 7.19051 1.69892   5
  -3  -7   3 7.92792 1.77643   4
   3  -7  -3 7.29152 2.31060   4
  -3   7   3 6.70277 1.94376   3
   3   7  -3 5.55292 1.46176   3
   3   7  -3 8.57395 1.66710   5
   2  -7  -3 18.5342 2.83829   4
  -2  -7   3 14.0590 2.24822   4
   2   7  -3 15.3279 2.11803   3
  -2   7   3 19.8900 2.63606   3
   2   7  -3 15.1575 2.04217   5
   1  -7  -3 13.7456 2.43923   4
  -1  -7   3 12.3299 2.23083   4
   1   7  -3 17.6711 2.32288   3
  -1   7   3 14.1926 2.32468   3
   1   7  -3 17.4340 1.89129   5
   0  -7   3 11.2270 2.15323   4
   0  -7  -3 9.98959 2.14625   4
   0   7  -3 10.5016 1.63053   5
   0   7  -3 12.0208 1.55878   5
   0   7   3 11.8437 2.06452   3
  -1  -7  -3 1.58952 1.61874   4
   1  -7   3 1.18594 1.48633   4
  -1   7  -3 0.85040 0.97497   5
   1   7   3 4.52299 1.55933   3
  -1   7  -3 1.33857 0.89590   5
   2  -7   3 13.1257 2.37473   4
   2   7   3 11.5647 1.90494   3
  -2   7  -3 10.5418 1.20798   5
  -2   7  -3 8.64795 1.17350   5
   3  -7   3 10.0557 2.30879   4
   3   7   3 12.3940 1.91629   3
  -3   7  -3 9.24576 1.02402   5
  -3   7  -3 8.82787 0.97288   5
   4  -7   3 5.31496 2.00127   4
   4   7   3 7.08072 1.50550   3
  -4   7  -3 5.15809 0.46777   5
  -4   7  -3 3.90408 0.39334   5
   5  -7   3 3.74701 2.02830   4
   5   7   3 3.15368 1.27992   3
   6  -7   3 1.92567 2.06924   4
   6   7   3 3.19081 1.15180   3
   7  -7   3 16.2744 3.06846   4
   7   7   3 11.5870 1.58437   3
   8  -7   3 2.07549 2.05957   4
   8   7   3 -0.0480 0.95570   3
   4  -8  -3 80.0021 5.37539   4
   4   8  -3 73.4082 4.26961   5
  -4   8   3 72.6923 5.04007   3
   4   8  -3 80.4658 4.17973   3
   3  -8  -3 8.16487 2.33737   4
   3   8  -3 8.77029 1.70441   5
   3   8  -3 8.61083 1.73581   3
  -3   8   3 4.70192 2.02270   3
   2  -8  -3 13.5131 2.79796   4
  -2  -8   3 9.04085 2.11441   4
   2   8  -3 15.2164 2.07222   5
   2   8  -3 7.87795 1.86371   3
  -2   8   3 10.1750 2.19897   3
   1  -8  -3 42.7382 3.76477   4
  -1  -8   3 43.4145 3.54535   4
   1   8  -3 36.1200 2.77304   5
  -1   8   3 39.9313 3.56754   3
   1   8  -3 40.5024 3.38300   3
   0  -8  -3 14.2714 2.78800   4
   0  -8   3 14.3273 2.47459   4
   0   8  -3 11.0804 2.15828   3
   0   8   3 13.6751 2.28563   3
   0   8  -3 9.77326 1.55773   5
   1  -8   3 0.51243 1.57628   4
   1   8   3 -2.1409 1.14258   3
  -1   8  -3 -0.6368 0.88220   5
  -1   8  -3 -0.1566 1.47936   3
   2  -8   3 2.79218 1.92354   4
   2   8   3 3.34032 1.54878   3
  -2   8  -3 1.59152 0.81580   5
   3  -8   3 6.65395 2.26807   4
   3   8   3 7.21548 1.71250   3
   4  -8   3 18.8185 3.23631   4
   4   8   3 20.2951 2.36351   3
  16   0  -4 8.44608 1.46086   5
  16   0  -4 10.8323 1.95297   4
  15   0  -4 7.98129 1.36304   5
  15   0  -4 7.63452 1.80465   4
  14   0  -4 0.43997 0.83795   5
  14   0  -4 0.44492 1.12147   4
  13   0  -4 28.5745 2.13367   5
  13   0  -4 23.8726 2.13556   4
  12   0  -4 0.63175 0.90126   4
  12   0  -4 1.96243 0.93019   5
  11   0  -4 9.55090 1.34033   5
  11   0  -4 8.83832 1.30638   4
  10   0  -4 361.980 10.7172   5
  10   0  -4 343.170 10.4791   4
  -9   0   4 81.4976 2.28091   3
   9   0  -4 79.3799 3.11740   4
  -9   0   4 77.0871 2.32778   3
   9   0  -4 83.5746 3.39191   5
   8   0  -4 29.9773 1.84915   5
   8   0  -4 29.3674 1.59889   4
  -8   0   4 29.5608 1.04336   3
  -8   0   4 31.4423 1.09092   3
   7   0  -4 257.694 7.75570   5
  -7   0   4 253.257 6.94888   3
  -7   0   4 252.175 7.00188   3
   7   0  -4 254.406 7.43123   4
  -6   0   4 116.563 3.50311   3
   6   0  -4 118.781 3.70363   4
  -6   0   4 118.915 3.36925   3
  -6   0   4 116.230 4.13153   5
  -5   0   4 135.098 3.85453   3
  -5   0   4 138.359 4.51292   5
   5   0  -4 131.914 4.07624   4
   5   0  -4 141.692 4.46106   5
   4   0  -4 227.035 6.74800   5
  -4   0   4 228.752 6.26828   3
  -4   0   4 234.950 6.82126   5
   4   0  -4 223.396 6.37323   4
   3   0  -4 105.242 3.26464   3
   3   0  -4 108.396 3.50657   5
   3   0  -4 104.427 3.08914   4
  -3   0   4 111.842 3.11513   3
  -3   0   4 107.737 3.49659   5
  -2   0   4 923.228 24.8290   5
   1   0  -4 222.860 6.29497   3
  -1   0   4 226.773 6.24203   3
  -1   0   4 223.646 6.45658   5
   1   0  -4 228.666 6.52895   5
   0   0  -4 20.4406 0.97110   3
   0   0   4 21.9475 0.81414   4
   0   0   4 19.1955 1.04371   5
   0   0   4 21.1651 0.96609   3
   0   0  -4 20.8181 1.14339   5
   1   0   4 144.395 4.16925   3
  -1   0  -4 141.466 4.36934   5
  -1   0  -4 139.594 4.15266   3
   1   0   4 142.053 4.26536   5
   1   0   4 144.331 4.05024   4
   2   0   4 2285.18 101.824   2
  -2   0  -4 2171.37 101.193   2
  -2   0  -4 2286.27 61.9177   1
   2   0   4 1946.88 61.2276   1
  -3   0  -4 232.230 6.54765   3
   3   0   4 236.036 6.59853   3
   3   0   4 225.161 6.68195   5
  -3   0  -4 219.083 6.76523   5
   3   0   4 236.442 6.53041   4
   4   0   4 649.746 17.5933   3
   4   0   4 641.699 17.7102   5
  -4   0  -4 631.999 17.8129   5
  -4   0  -4 648.950 17.5266   3
   4   0   4 659.893 17.5565   4
   5   0   4 1665.20 44.4592   5
  -5   0  -4 1657.17 44.5558   5
  -6   0  -4 42.0904 2.06286   5
   6   0   4 42.9597 2.01778   5
  -6   0  -4 44.1991 1.79149   3
   6   0   4 39.6571 1.88023   4
   7   0   4 162.474 5.13499   3
   7   0   4 159.870 5.21904   5
  -7   0  -4 148.929 4.80968   3
   7   0   4 156.687 5.04187   4
  -8   0  -4 2.04681 0.60802   3
   8   0   4 2.51106 0.84452   4
   8   0   4 2.40273 0.77687   5
   8   0   4 2.75116 0.81532   3
   9   0   4 5.50652 1.06008   4
  -9   0  -4 6.29873 0.83513   3
   9   0   4 5.01485 0.99621   3
   9   0   4 6.32096 0.98846   5
 -10   0  -4 2.70549 0.63841   3
  10   0   4 2.61910 0.80102   5
  10   0   4 2.17777 0.87801   3
  10   0   4 2.54688 0.84821   4
  11   0   4 15.6455 1.70634   4
  11   0   4 14.1619 1.64718   3
 -11   0  -4 14.6496 1.18852   3
  11   0   4 14.4650 1.55836   5
  12   0   4 3.96972 0.99798   5
 -12   0  -4 3.09774 0.74114   3
  12   0   4 3.66301 0.93946   5
  12   0   4 2.58649 1.15532   3
  12   0   4 2.32852 1.20534   4
  13   0   4 5.29532 1.05515   5
  13   0   4 7.15489 1.56033   4
 -13   0  -4 4.75800 0.91244   3
  13   0   4 2.49158 1.09426   3
  13   0   4 2.88494 1.06468   5
  14   0   4 1.70393 0.81704   5
  14   0   4 0.25363 1.21222   5
  14   0   4 3.01115 1.20138   3
  14   0   4 0.51048 1.43910   4
  15   0   4 2.13605 0.84097   5
  15   0   4 -0.4742 1.17849   4
  15   0   4 0.55353 1.08185   3
  16  -1  -4 2.15010 0.95402   5
  16  -1  -4 0.70557 1.37423   4
  16   1  -4 3.29474 1.19878   5
  16   1  -4 2.40579 1.22509   4
  15  -1  -4 1.52595 0.81323   5
  15  -1  -4 1.76348 1.47247   4
  15   1  -4 -1.0173 0.96629   5
  15   1  -4 0.92435 1.01464   4
  14  -1  -4 7.54293 1.72755   4
  14  -1  -4 6.36726 1.17239   5
 -14   1   4 6.19920 0.54425   3
  14   1  -4 5.86220 1.38599   5
  14   1  -4 4.54576 1.24300   4
  13  -1  -4 0.46181 1.17826   4
  13  -1  -4 0.39619 0.69881   5
  13   1  -4 0.02960 0.82156   4
 -13   1   4 -0.0734 0.29063   3
 -13   1   4 0.50548 0.49411   3
  13   1  -4 0.42216 1.00246   5
  12  -1  -4 5.47030 1.08091   5
  12  -1  -4 4.29164 1.34147   4
 -12   1   4 5.48794 0.78251   3
 -12   1   4 4.36050 0.52565   3
  12   1  -4 4.92694 1.23544   5
  12   1  -4 5.12323 1.11046   4
  11  -1  -4 12.8137 1.71273   4
  11  -1  -4 10.9770 1.33489   5
  11   1  -4 11.2526 1.20348   4
 -11   1   4 11.3007 1.18500   3
  11   1  -4 10.0562 1.46418   5
 -11   1   4 12.3359 0.85879   3
  10  -1  -4 0.93235 0.92832   4
  10  -1  -4 1.31521 0.76901   5
  10   1  -4 1.33035 0.63458   4
 -10   1   4 0.85325 0.43548   3
 -10   1   4 0.82984 0.60663   3
  10   1  -4 -0.1631 0.90799   5
   9  -1  -4 29.8242 1.81586   5
   9  -1  -4 27.5293 1.86936   4
   9   1  -4 35.2449 2.20845   5
   9   1  -4 29.2205 1.51705   4
  -9   1   4 28.1238 1.47533   3
  -9   1   4 28.7691 1.64751   3
   8  -1  -4 21.6303 1.52677   5
   8  -1  -4 23.0916 1.64378   4
  -8   1   4 21.1027 1.41558   3
   8   1  -4 24.2940 1.22611   4
   8   1  -4 23.2727 1.79851   5
  -8   1   4 23.2320 1.66500   5
  -8   1   4 25.2294 1.39695   3
   7  -1  -4 48.6603 2.25584   4
   7  -1  -4 45.8219 2.17022   5
   7   1  -4 53.6329 1.83369   4
  -7   1   4 50.5507 2.33886   5
  -7   1   4 49.6257 2.11198   3
  -7   1   4 51.1235 2.13218   3
   7   1  -4 49.4098 2.37806   5
   6  -1  -4 70.6423 2.77319   4
   6  -1  -4 73.8411 2.75889   5
  -6   1   4 74.8700 2.82290   5
  -6   1   4 73.1634 2.73871   3
   6   1  -4 70.6082 2.88986   5
  -6   1   4 70.5840 2.65503   3
   6   1  -4 72.0137 2.26772   4
   5  -1  -4 166.370 5.25470   4
   5  -1  -4 174.815 5.25403   5
  -5   1   4 173.456 5.28338   5
   5   1  -4 156.096 5.37145   5
   5   1  -4 170.783 4.67461   4
  -5   1   4 168.947 5.14229   3
  -4  -1   4 1.80215 0.61419   5
   4  -1  -4 1.99314 0.57653   4
  -4  -1   4 1.95530 0.25559   3
   4  -1  -4 2.04016 0.57732   5
   4   1  -4 1.90736 0.25560   3
  -4   1   4 1.22038 0.52330   3
   4   1  -4 1.26072 0.55820   5
  -4   1   4 1.58604 0.57670   5
   4   1  -4 1.56397 0.16145   4
  -3  -1   4 42.8544 1.87804   5
  -3  -1   4 38.1452 1.32073   3
   3  -1  -4 40.2064 1.78125   5
   3  -1  -4 39.2762 1.70102   4
   3   1  -4 39.6851 1.82178   5
   3   1  -4 37.1490 1.26525   3
  -3   1   4 37.2713 1.65799   3
  -3   1   4 40.8297 1.72150   5
  -2  -1   4 4.01350 0.63011   5
   2  -1  -4 2.96496 0.66206   5
   2  -1  -4 3.74505 0.66787   3
  -2  -1   4 3.90757 0.43782   3
   2  -1  -4 4.10524 0.63856   4
  -2   1   4 3.70621 0.58203   3
  -2   1   4 3.23281 0.54484   5
   2   1  -4 2.98451 0.36271   3
   2   1  -4 4.20691 0.67322   5
   1  -1  -4 46.7659 2.02548   5
  -1  -1   4 50.8052 1.86026   5
   1  -1  -4 49.5992 1.98323   3
  -1  -1   4 48.7506 1.69819   3
  -1  -1   4 49.9399 1.52621   4
   1  -1  -4 49.0774 1.84917   4
   1   1  -4 47.9056 1.85763   5
  -1   1   4 49.1207 1.85409   3
  -1   1   4 47.0570 1.92155   5
   1   1  -4 48.0980 1.63545   3
   0  -1   4 29.2248 1.29192   3
   0  -1   4 28.5302 1.28443   5
   0  -1  -4 30.4607 1.60128   5
   0  -1  -4 29.3590 1.44899   3
   0  -1   4 30.9749 1.12464   4
   0   1  -4 31.1593 1.32842   5
   0   1  -4 31.8675 1.23244   3
   0   1   4 30.1770 1.33911   3
   0   1   4 31.0056 1.43467   5
   1  -1   4 49.0325 1.85151   3
   1  -1   4 46.8776 1.67267   5
   1  -1   4 48.1607 1.65576   4
  -1  -1  -4 46.2707 2.13820   5
  -1  -1  -4 49.4494 1.87597   3
   1   1   4 46.3054 2.01873   5
  -1   1  -4 46.2789 1.71998   5
   1   1   4 49.4412 1.80887   3
  -1   1  -4 49.5813 1.75539   3
   2  -1   4 3.41828 0.53184   4
   2  -1   4 3.05194 0.40528   5
  -2  -1  -4 2.43068 0.77839   5
   2  -1   4 2.80263 0.60659   3
  -2  -1  -4 2.29605 0.58680   3
  -2   1  -4 3.41127 0.54323   3
   2   1   4 2.28815 0.71735   5
  -2   1  -4 2.62653 0.46275   5
   2   1   4 2.79747 0.56614   3
  -3  -1  -4 250.204 7.58814   5
   3  -1   4 252.112 6.84900   5
   3  -1   4 243.277 7.25958   3
   3  -1   4 241.692 7.06124   4
  -3  -1  -4 239.603 7.10108   3
  -3   1  -4 253.154 7.09622   3
   3   1   4 245.276 7.42913   5
  -3   1  -4 245.440 6.99683   5
   3   1   4 252.974 7.08006   4
   3   1   4 247.285 7.04133   3
  -4  -1  -4 422.626 12.4737   5
   4  -1   4 422.937 11.6882   5
   4  -1   4 435.055 12.0288   4
   4  -1   4 423.504 12.1836   3
  -4  -1  -4 429.202 11.9658   3
  -4   1  -4 429.250 11.8488   5
   4   1   4 430.685 11.9033   3
  -4   1  -4 438.326 11.9726   3
   4   1   4 443.867 11.9760   4
   4   1   4 435.446 12.3980   5
   5  -1   4 151.330 4.89886   4
  -5  -1  -4 156.584 5.36422   5
  -5  -1  -4 158.366 4.78962   3
   5  -1   4 151.891 4.53430   5
   5   1   4 155.324 5.26383   5
   5   1   4 155.958 4.81353   4
  -5   1  -4 158.285 4.81580   3
  -5   1  -4 159.857 4.69816   5
   5   1   4 154.140 4.73303   3
  -6  -1  -4 -0.3403 0.69349   5
   6  -1   4 0.08354 0.35148   5
  -6  -1  -4 0.63698 0.46604   3
   6  -1   4 0.14811 0.61378   3
   6  -1   4 0.69854 0.52236   4
   6   1   4 0.09101 0.60051   4
   6   1   4 0.77829 0.53826   3
  -6   1  -4 -0.3476 0.46947   3
   6   1   4 -0.0401 0.63826   5
   7  -1   4 29.2863 1.73157   4
   7  -1   4 28.1852 1.88526   3
  -7  -1  -4 26.1990 1.46315   3
   7  -1   4 25.5346 1.31160   5
   7   1   4 26.6768 1.48267   4
  -7   1  -4 28.3219 1.50820   3
   7   1   4 26.0410 1.85338   5
   7   1   4 29.2074 1.56976   3
   8  -1   4 9.11814 1.26750   4
  -8  -1  -4 8.97515 0.97894   3
   8  -1   4 8.47825 1.24655   3
   8  -1   4 9.46389 0.91896   5
   8   1   4 10.5445 1.17224   3
   8   1   4 8.31124 1.07405   4
  -8   1  -4 6.55440 0.87389   3
   8   1   4 11.2241 1.36930   5
   9  -1   4 0.74549 0.70754   4
   9  -1   4 -0.3089 0.42648   5
  -9  -1  -4 0.36627 0.53251   3
   9  -1   4 -0.2787 0.79392   3
   9   1   4 0.57575 0.78361   4
   9   1   4 -0.1310 0.60300   3
  -9   1  -4 0.20183 0.49063   3
   9   1   4 0.37527 0.75194   5
  10  -1   4 6.19679 0.83632   5
  10  -1   4 7.72828 0.85925   5
 -10  -1  -4 5.97311 0.87837   3
  10  -1   4 6.91764 1.24739   4
  10  -1   4 6.50430 1.25438   3
  10   1   4 5.17996 1.16294   4
  10   1   4 6.18646 1.01589   3
 -10   1  -4 6.48823 0.90385   3
  10   1   4 7.58103 1.26124   5
  11  -1   4 -0.0776 0.47739   5
 -11  -1  -4 1.10272 0.57453   3
  11  -1   4 -0.2682 0.91019   3
  11  -1   4 1.00017 0.53012   5
  11  -1   4 0.01914 0.75627   4
  11   1   4 -0.1207 0.73625   3
 -11   1  -4 0.78823 0.56232   3
  11   1   4 0.23774 0.88757   4
  11   1   4 0.40656 0.89470   5
 -12  -1  -4 2.34436 0.73457   3
  12  -1   4 2.18806 1.09001   4
  12  -1   4 1.80469 1.15246   3
  12  -1   4 2.98458 0.71735   5
  12  -1   4 2.63163 0.61463   5
  12   1   4 2.91284 1.01053   3
  12   1   4 1.25358 1.02378   4
  13  -1   4 1.23349 0.55103   5
 -13  -1  -4 0.96920 0.75982   3
  13  -1   4 4.41569 1.36265   4
  13  -1   4 2.67786 0.71012   5
  13  -1   4 2.48989 1.20455   3
  13   1   4 3.89691 1.38014   4
  13   1   4 2.80339 1.02178   3
  14  -1   4 14.8475 2.38775   4
  14  -1   4 10.3380 1.15366   5
  14  -1   4 12.1674 1.82012   3
  14  -1   4 14.6066 1.14877   5
  14   1   4 16.6956 1.93954   5
  14   1   4 13.3248 1.96938   4
  14   1   4 12.3351 1.59602   3
  15  -1   4 -1.2896 1.46911   4
  15  -1   4 0.39765 0.53748   5
  15  -1   4 0.31159 1.26213   3
  15   1   4 0.00690 1.10382   5
  15   1   4 0.87111 1.04772   3
  15   1   4 0.56055 1.36721   4
  15  -2  -4 0.43544 0.72677   5
  15  -2  -4 0.20990 1.38594   4
  15   2  -4 0.31327 0.98625   4
 -15   2   4 0.08628 0.83715   3
  15   2  -4 -0.2172 1.14929   5
  14  -2  -4 1.95643 1.49277   4
  14  -2  -4 1.77087 0.81537   5
  14   2  -4 2.25081 1.04772   4
 -14   2   4 2.04127 0.91391   3
  14   2  -4 1.21278 1.15450   5
 -14   2   4 2.11322 0.64577   3
  13  -2  -4 0.09731 0.61912   5
  13  -2  -4 0.25670 1.21553   4
 -13   2   4 0.54144 0.79849   3
 -13   2   4 -0.0249 0.50156   3
  13   2  -4 0.79971 1.08854   5
  13   2  -4 0.00704 0.72132   4
  12  -2  -4 3.74025 1.42871   4
  12  -2  -4 1.06878 0.75885   5
  12   2  -4 0.99423 0.73346   4
  12   2  -4 -0.3018 1.04547   5
 -12   2   4 1.58688 0.90633   3
 -12   2   4 0.60478 0.57091   3
  11  -2  -4 1.40856 0.74245   5
  11  -2  -4 0.18009 1.02949   4
  11   2  -4 0.74391 0.97194   5
 -11   2   4 0.43052 0.78571   3
 -11   2   4 0.74969 0.59585   3
  11   2  -4 0.71113 0.60290   4
  10  -2  -4 -0.4564 0.56136   5
  10  -2  -4 -0.1929 0.97547   4
 -10   2   4 0.08781 0.58237   3
  10   2  -4 0.04872 0.48186   4
  10   2  -4 0.49862 1.03771   5
 -10   2   4 0.03527 0.81924   3
   9  -2  -4 23.5163 1.61487   5
   9  -2  -4 20.6268 1.91291   4
  -9   2   4 21.2712 1.63763   5
   9   2  -4 20.0047 1.13070   4
  -9   2   4 21.3405 1.63142   3
  -9   2   4 17.0003 1.72501   3
   9   2  -4 21.2225 2.02956   5
   8  -2  -4 8.25555 1.07463   5
   8  -2  -4 8.87070 1.45273   4
   8   2  -4 8.92785 1.37286   5
  -8   2   4 10.5040 1.25294   3
  -8   2   4 10.9554 1.33648   3
   8   2  -4 11.1118 0.77410   4
  -8   2   4 11.3657 1.22162   5
   7  -2  -4 77.2697 3.35463   4
  -7   2   4 79.3372 2.97320   5
   7   2  -4 79.0407 3.43668   5
  -7   2   4 69.2635 3.16587   3
  -7   2   4 75.4237 3.17178   3
   7   2  -4 72.6306 2.36712   4
   6  -2  -4 4.84828 1.07862   4
   6  -2  -4 3.99445 0.77961   5
   6   2  -4 3.85770 0.90034   5
  -6   2   4 4.89685 0.79501   5
  -6   2   4 3.62085 0.82771   3
   6   2  -4 3.71627 0.41127   4
  -6   2   4 2.72645 0.84749   3
   5  -2  -4 6.02030 0.85736   5
   5  -2  -4 6.55880 1.06499   4
   5   2  -4 6.11777 0.42074   4
  -5   2   4 5.26054 0.76224   5
   5   2  -4 5.67247 0.37329   3
   5   2  -4 4.62524 0.88574   5
  -5   2   4 5.32909 0.94863   3
   5   2  -4 5.56804 0.28965   3
   4  -2  -4 18.4490 1.27241   5
   4  -2  -4 17.1921 1.36376   4
   4   2  -4 16.0667 0.69735   3
  -4   2   4 17.9465 1.14570   5
   4   2  -4 17.6087 1.38964   5
  -4   2   4 14.7515 1.39240   3
   3  -2  -4 2.53605 0.80848   4
  -3  -2   4 1.80598 0.46587   3
   3  -2  -4 1.50749 0.65628   5
   3   2  -4 1.33553 0.67713   5
  -3   2   4 1.06933 0.68110   3
  -3   2   4 1.04695 0.54939   5
   3   2  -4 1.51178 0.32842   3
  -2  -2   4 48.6234 1.74123   4
  -2  -2   4 48.8445 1.96895   3
   2  -2  -4 48.8369 2.23124   5
   2  -2  -4 53.2356 2.27988   4
   2   2  -4 47.4059 1.73800   3
  -2   2   4 49.9452 2.23420   3
   2   2  -4 48.7599 2.07298   5
  -2   2   4 49.6721 2.08217   5
   1  -2  -4 14.4020 1.08351   4
  -1  -2   4 12.1964 1.03039   3
   1  -2  -4 14.6117 1.27131   5
   1  -2  -4 13.5130 1.28138   3
  -1  -2   4 13.2074 0.88704   4
   1   2  -4 14.5723 1.03542   5
  -1   2   4 13.5401 1.11884   5
  -1   2   4 15.1314 1.25852   3
   1   2  -4 13.6994 0.91190   3
   0  -2  -4 87.0143 3.17479   4
   0  -2   4 87.5003 3.11481   3
   0  -2  -4 91.6888 3.41374   5
   0  -2   4 87.0145 2.94302   4
   0  -2  -4 83.4128 3.22510   3
   0   2   4 85.4523 3.09949   3
   0   2  -4 84.7422 2.88707   3
   0   2   4 87.6111 3.17221   5
   0   2  -4 86.8575 2.85179   5
  -1  -2  -4 30.6866 1.73506   3
  -1  -2  -4 32.5539 1.92041   5
   1  -2   4 33.6326 1.54016   4
   1  -2   4 31.8705 1.69426   3
  -1   2  -4 30.8211 1.29010   5
   1   2   4 32.4373 1.62016   3
   1   2   4 33.0446 1.82750   5
  -1   2  -4 32.5678 1.53902   3
   2  -2   4 25.4541 1.39651   4
  -2  -2  -4 25.3541 1.66891   5
   2  -2   4 22.6018 1.55797   3
  -2  -2  -4 26.4206 1.55777   3
   2   2   4 27.6001 1.71319   5
  -2   2  -4 25.1884 1.04536   5
   2   2   4 26.2790 1.43102   3
  -2   2  -4 24.4509 1.37081   3
   3  -2   4 59.7348 2.43875   4
   3  -2   4 67.7180 2.74988   3
  -3  -2  -4 56.7316 2.45490   3
  -3  -2  -4 65.0826 2.91744   5
  -3   2  -4 59.2178 2.37750   3
   3   2   4 61.4866 2.77303   5
  -3   2  -4 59.3719 1.89964   5
   3   2   4 57.0332 2.26940   3
   4  -2   4 17.9865 1.25132   4
   4  -2   4 19.1193 1.50955   3
  -4  -2  -4 18.4532 1.33047   3
  -4  -2  -4 20.1707 1.74207   5
   4   2   4 18.9470 1.19289   3
  -4   2  -4 17.9869 0.66202   5
   4   2   4 18.0484 1.64343   5
  -4   2  -4 20.2588 1.33115   3
  -5  -2  -4 1.17965 0.82102   5
  -5  -2  -4 2.34975 0.65156   3
   5  -2   4 1.42907 0.81825   3
   5  -2   4 0.91824 0.69958   4
   5   2   4 2.30358 0.61562   3
  -5   2  -4 0.78844 0.55801   3
   5   2   4 1.57014 0.75303   4
   5   2   4 1.99298 0.86170   5
   6  -2   4 26.6383 1.96017   3
  -6  -2  -4 22.2669 1.48181   3
  -6  -2  -4 20.4603 1.94539   5
   6  -2   4 22.3126 1.56425   4
  -6   2  -4 23.3546 1.50937   3
   6   2   4 22.9001 1.87979   5
   6   2   4 22.9667 1.36671   3
   6   2   4 25.1957 1.53178   4
  -7  -2  -4 19.2059 1.45350   3
  -7  -2  -4 23.7253 2.09797   5
   7  -2   4 18.2812 1.85074   3
   7  -2   4 18.9809 1.53962   4
   7   2   4 20.3493 1.48775   4
  -7   2  -4 20.3721 1.45836   3
   7   2   4 23.5306 1.93873   5
   7   2   4 19.6519 1.37135   3
   8  -2   4 0.86344 0.71046   4
   8  -2   4 -1.5037 0.73877   3
  -8  -2  -4 0.14858 0.54026   3
   8   2   4 0.64826 0.83276   5
   8   2   4 -0.0453 0.61240   3
  -8   2  -4 0.57842 0.60749   3
   8   2   4 0.27752 0.75350   4
   9  -2   4 0.58800 0.96274   4
   9  -2   4 1.83711 1.09196   3
  -9  -2  -4 1.69056 0.67813   3
   9   2   4 1.22999 0.87760   5
   9   2   4 0.98526 0.89490   4
  -9   2  -4 2.36936 0.69723   3
   9   2   4 2.17191 0.73567   3
  10  -2   4 -0.5735 0.96602   3
  10  -2   4 0.00425 0.77814   4
 -10  -2  -4 0.67498 0.64921   3
  10   2   4 1.45607 0.98071   5
 -10   2  -4 0.64974 0.60754   3
  10   2   4 -0.3271 0.85856   4
  10   2   4 0.37485 0.66230   3
  11  -2   4 0.50103 1.23332   4
 -11  -2  -4 1.89510 0.75624   3
  11  -2   4 0.28402 1.02577   3
  11   2   4 1.82267 1.12987   4
  11   2   4 -0.0525 0.68111   3
  12  -2   4 -0.4966 1.04794   3
  12  -2   4 0.42885 1.24118   4
 -12  -2  -4 1.07185 0.71053   3
  12   2   4 0.02932 0.79889   3
  12   2   4 1.04115 1.09988   4
  13  -2   4 2.46212 1.30738   3
  13  -2   4 0.45748 1.28255   4
 -13  -2  -4 0.66085 0.76998   3
  13   2   4 -0.1269 1.13222   4
  13   2   4 1.97932 0.90423   3
  14  -2   4 7.26759 2.19381   4
  14  -2   4 7.44539 1.70164   3
  14   2   4 4.55355 1.41918   4
  14   2   4 8.94087 1.34445   3
  15  -2   4 -0.3024 1.62381   4
  15   2   4 0.52920 0.96360   3
  15   2   4 1.06554 1.25981   5
  15   2   4 0.04121 1.22333   4
  15  -3  -4 0.35522 0.83604   5
  15  -3  -4 -0.5952 1.48526   4
  15   3  -4 0.03010 0.81534   4
 -15   3   4 -2.9875 1.08437   3
  15   3  -4 -2.7758 1.27025   5
  14  -3  -4 -1.1174 1.36718   4
  14  -3  -4 1.47354 0.76690   5
  14   3  -4 0.00648 1.18975   5
 -14   3   4 1.10515 1.12744   3
  14   3  -4 -0.0940 0.73713   4
  13  -3  -4 2.87369 1.67331   4
  13  -3  -4 2.98856 0.82596   5
  13   3  -4 2.19838 1.29913   5
  13   3  -4 3.35997 0.84460   4
 -13   3   4 0.59683 1.02814   3
  12  -3  -4 5.65779 1.00455   5
  12  -3  -4 2.87964 1.54020   4
  12   3  -4 4.52814 0.85441   4
 -12   3   4 2.81558 1.13692   3
 -12   3   4 2.17163 0.93370   3
  12   3  -4 4.98655 1.47104   5
  11  -3  -4 11.7597 1.30918   5
  11  -3  -4 11.4595 1.98364   4
 -11   3   4 11.3197 1.68755   3
 -11   3   4 12.0196 1.42901   3
  11   3  -4 10.9365 1.01739   4
  11   3  -4 10.4651 1.77304   5
  10  -3  -4 20.6508 2.22576   4
  10  -3  -4 15.5283 1.39903   5
 -10   3   4 18.1975 1.98427   3
  10   3  -4 16.0196 1.99238   5
 -10   3   4 15.4299 1.63008   3
  10   3  -4 14.8340 1.08160   4
   9  -3  -4 8.34121 1.13042   5
   9  -3  -4 8.07106 1.65287   4
  -9   3   4 8.76945 1.11185   5
  -9   3   4 6.10616 1.19297   3
   9   3  -4 8.05066 0.79011   4
  -9   3   4 8.65544 1.48131   3
   9   3  -4 8.52718 1.63671   5
   8  -3  -4 131.275 4.91563   5
   8  -3  -4 155.231 5.87857   4
  -8   3   4 146.103 5.58323   3
  -8   3   4 148.007 5.49752   3
   8   3  -4 147.391 4.39087   4
   8   3  -4 147.854 5.69529   5
  -8   3   4 148.761 4.92358   5
   7  -3  -4 1.73946 0.74670   5
   7  -3  -4 0.06284 1.05624   4
  -7   3   4 1.16608 0.85954   3
   7   3  -4 1.52228 0.48116   4
  -7   3   4 0.31726 0.96321   3
  -7   3   4 1.19024 0.69354   5
   7   3  -4 -0.9407 0.88224   5
   6  -3  -4 346.446 10.9149   4
   6  -3  -4 327.152 10.2350   5
   6   3  -4 359.895 10.7911   5
  -6   3   4 349.839 10.8200   3
   6   3  -4 350.723 9.41206   3
  -6   3   4 353.993 10.7908   3
  -6   3   4 354.258 10.0808   5
   6   3  -4 338.716 9.31233   3
   5  -3  -4 10.3668 1.53070   4
   5  -3  -4 11.2923 1.30415   5
  -5   3   4 7.82855 1.33177   3
   5   3  -4 10.2459 0.85668   3
   5   3  -4 9.95459 1.37659   5
  -5   3   4 12.1152 1.04807   5
   5   3  -4 10.9406 0.69906   3
   4  -3  -4 2.88015 0.93268   4
   4  -3  -4 2.33214 0.78078   5
  -4   3   4 2.92227 0.92954   3
   4   3  -4 0.81032 0.86510   5
   4   3  -4 1.97275 0.45391   3
  -4   3   4 2.73964 0.65219   5
   3  -3  -4 3.58111 0.88005   5
  -3  -3   4 2.86352 0.58420   4
   3  -3  -4 5.55683 1.15165   4
   3   3  -4 4.46918 0.93679   5
  -3   3   4 3.39956 0.90302   3
   3   3  -4 3.23403 0.56818   3
  -3   3   4 3.67110 0.73801   5
  -2  -3   4 2.07890 0.60887   4
   2  -3  -4 0.75739 0.68454   5
   2  -3  -4 1.48626 0.87051   4
  -2   3   4 1.57178 0.61297   5
   2   3  -4 1.43062 0.69294   5
   2   3  -4 1.48490 0.50343   3
  -2   3   4 1.08142 0.81060   3
  -1  -3   4 4.40984 0.86499   3
   1  -3  -4 2.95860 0.84851   5
   1  -3  -4 4.32616 0.92843   4
  -1  -3   4 4.82581 0.81794   4
   1   3  -4 3.07172 0.69980   5
  -1   3   4 3.40689 0.76038   5
   1   3  -4 3.83376 0.69417   3
  -1   3   4 3.65823 0.90940   3
   0  -3   4 278.450 8.55068   3
   0  -3  -4 299.756 8.80741   5
   0  -3  -4 274.097 8.58677   4
   0  -3   4 275.960 8.36018   4
   0   3  -4 274.685 8.03399   5
   0   3  -4 268.206 8.20925   3
   0   3   4 278.574 8.52190   5
   0   3   4 279.738 8.51858   3
  -1  -3  -4 211.686 6.96178   5
  -1  -3  -4 196.791 6.67145   3
   1  -3   4 216.881 6.80330   3
   1  -3   4 204.134 6.55898   4
  -1  -3  -4 204.848 6.64630   4
  -1   3  -4 204.224 6.02014   5
   1   3   4 208.092 6.74481   5
   1   3   4 208.312 6.56026   3
  -1   3  -4 210.772 6.46181   3
  -2  -3  -4 52.4906 2.71695   5
  -2  -3  -4 53.8076 2.59322   3
   2  -3   4 51.8108 2.51242   4
   2  -3   4 55.6307 2.72937   3
  -2   3  -4 55.0205 1.85675   5
   2   3   4 51.4250 2.37270   3
  -2   3  -4 55.8248 2.45263   3
   2   3   4 57.4532 2.74113   5
  -3  -3  -4 127.696 4.71346   3
  -3  -3  -4 141.645 5.19826   5
   3  -3   4 124.396 4.89996   3
   3  -3   4 127.341 4.69354   4
   3   3   4 138.751 4.49324   3
  -3   3  -4 139.184 3.89537   5
  -3   3  -4 131.487 3.75648   5
   3   3   4 131.135 4.93071   5
  -3   3  -4 133.263 4.59892   3
   4  -3   4 7.55616 1.26860   3
  -4  -3  -4 8.02933 1.37861   5
  -4  -3  -4 8.52966 1.13959   3
   4  -3   4 7.16436 1.27728   4
   4   3   4 8.37945 0.97868   3
   4   3   4 6.33393 1.27439   5
  -4   3  -4 7.16302 1.03330   3
  -5  -3  -4 22.4268 2.15854   5
  -5  -3  -4 21.5281 1.68933   3
   5  -3   4 24.7613 1.77326   4
   5  -3   4 23.1141 2.03020   3
  -5   3  -4 21.2354 1.64332   3
   5   3   4 24.1602 1.53720   3
   5   3   4 23.1996 2.02502   5
  -6  -3  -4 119.268 5.12083   5
   6  -3   4 127.590 4.89165   4
   6  -3   4 122.588 4.99884   3
  -6  -3  -4 122.146 4.49686   3
   6   3   4 115.728 4.93395   5
   6   3   4 124.537 4.07281   3
  -6   3  -4 116.156 4.38814   3
   7  -3   4 71.1893 3.52579   4
  -7  -3  -4 66.0671 3.03866   3
   7  -3   4 65.8563 3.62146   3
   7   3   4 67.5117 2.93159   4
   7   3   4 67.3936 2.69821   3
  -7   3  -4 70.8756 3.07922   3
   7   3   4 68.7788 3.59053   5
  -8  -3  -4 9.37146 1.21736   3
   8  -3   4 11.7688 1.88560   4
   8  -3   4 9.06498 1.59431   3
   8   3   4 6.56331 1.40780   5
   8   3   4 8.25253 1.02732   3
   8   3   4 4.83435 1.18203   4
  -8   3  -4 7.70480 1.07859   3
   9  -3   4 12.0978 1.96493   3
  -9  -3  -4 15.8557 1.54190   3
   9  -3   4 17.5268 2.33452   4
   9   3   4 14.1946 1.29878   3
   9   3   4 11.0058 1.48189   4
  10  -3   4 5.99631 1.70360   4
  10  -3   4 5.03194 1.51797   3
 -10  -3  -4 5.41763 1.04326   3
  10   3   4 7.57018 1.02727   3
  10   3   4 6.83517 1.25647   4
 -11  -3  -4 -0.7582 0.70276   3
  11  -3   4 0.47189 1.01582   4
  11  -3   4 1.18571 1.22759   3
  11   3   4 1.85031 1.12627   4
  11   3   4 -0.6473 0.59109   3
 -12  -3  -4 2.77507 0.90579   3
  12  -3   4 0.22749 1.52162   4
  12  -3   4 -0.9358 1.12793   3
  12   3   4 -0.5666 1.09644   4
  12   3   4 -0.6179 0.64599   3
  13  -3   4 13.3262 2.45368   4
 -13  -3  -4 14.6351 1.80670   3
  13   3   4 14.9608 1.57030   3
  13   3   4 10.6000 1.91277   4
  14  -3   4 -1.4410 1.66734   4
  14   3   4 -0.0593 0.89298   3
  14   3   4 -0.1522 1.29464   4
  14  -4  -4 16.1027 2.91792   4
  14   4  -4 15.2570 1.45319   4
 -14   4   4 14.5852 2.01702   3
  14   4  -4 16.2044 2.31826   5
  13  -4  -4 -0.1698 1.46150   4
  13  -4  -4 -0.1021 0.71214   5
  13   4  -4 1.07766 0.71387   4
  13   4  -4 0.28202 1.28790   5
 -13   4   4 0.84422 1.19832   3
  12  -4  -4 1.76582 1.57512   4
  12  -4  -4 1.56907 0.78100   5
 -12   4   4 3.39991 1.37625   3
  12   4  -4 1.96374 1.41840   5
  12   4  -4 3.31093 0.80938   4
  11  -4  -4 0.24228 0.64315   5
  11  -4  -4 1.61764 1.64068   4
  11   4  -4 -0.7097 1.07748   5
  11   4  -4 0.69635 0.59215   4
 -11   4   4 2.42405 1.23962   3
  10  -4  -4 -0.8024 1.26750   4
  10  -4  -4 1.43133 0.70507   5
 -10   4   4 0.23725 1.12240   3
 -10   4   4 -1.1846 0.60079   5
  10   4  -4 0.67889 0.57068   4
  10   4  -4 -0.5474 1.08973   5
   9  -4  -4 3.48145 0.88693   5
   9  -4  -4 3.35241 1.64603   4
   9   4  -4 2.91393 1.44035   5
   9   4  -4 3.38983 0.70568   4
  -9   4   4 2.26798 1.28380   3
  -9   4   4 2.63631 0.79717   5
   8  -4  -4 1.18286 1.18633   4
   8  -4  -4 1.01407 0.72795   5
  -8   4   4 -1.2183 1.05121   3
  -8   4   4 0.65415 1.01700   3
   8   4  -4 4.22520 1.45669   5
   8   4  -4 1.02251 0.54614   4
  -8   4   4 0.02459 0.59736   5
   7  -4  -4 5.31042 1.58808   4
   7  -4  -4 4.47047 0.95324   5
   7   4  -4 5.35211 1.26967   5
  -7   4   4 4.55218 0.82774   5
   7   4  -4 3.45579 0.66805   4
  -7   4   4 6.95205 1.29931   3
   7   4  -4 4.03498 0.45018   3
  -7   4   4 5.55490 1.47453   3
   7   4  -4 3.84314 0.43726   3
   6  -4  -4 59.2521 3.42880   4
   6  -4  -4 50.8634 2.67854   5
   6   4  -4 52.5384 3.21799   5
  -6   4   4 50.2717 2.33435   5
  -6   4   4 56.3610 3.25856   3
   6   4  -4 56.5578 3.12850   5
  -6   4   4 54.6013 3.14012   3
   6   4  -4 52.3355 1.97201   3
   6   4  -4 55.1520 2.12922   3
   5  -4  -4 0.59269 0.77604   5
   5  -4  -4 -0.8862 0.99159   4
   5   4  -4 -0.5461 0.79465   5
   5   4  -4 0.19003 0.56897   3
   5   4  -4 0.38725 0.48020   3
   5   4  -4 1.31645 1.01154   5
  -5   4   4 -0.3610 0.52452   5
  -5   4   4 -0.2506 1.03884   3
  -5   4   4 -0.0183 0.94698   3
   4  -4  -4 74.4107 3.71289   4
   4  -4  -4 71.0353 3.24702   5
  -4   4   4 72.5148 3.66279   3
  -4   4   4 75.7207 2.97983   5
   4   4  -4 71.9740 3.32404   5
   4   4  -4 68.0967 2.73652   3
   4   4  -4 71.5745 3.59207   5
   3  -4  -4 25.9912 1.95420   5
  -3  -4   4 23.6335 1.61476   4
   3  -4  -4 26.8391 2.29045   4
   3   4  -4 25.9787 1.60281   3
   3   4  -4 25.5684 1.92453   5
  -3   4   4 27.2232 1.73349   5
  -3   4   4 25.2804 2.20846   3
   3   4  -4 27.3751 2.05579   5
  -2  -4   4 244.617 7.71581   4
   2  -4  -4 241.816 8.30849   4
   2  -4  -4 248.120 8.11857   5
   2   4  -4 250.678 7.78974   5
  -2   4   4 258.767 8.27489   3
   2   4  -4 248.336 8.07631   5
  -2   4   4 245.456 7.76053   5
   2   4  -4 246.691 7.62028   3
  -1  -4   4 13.3935 1.41300   4
   1  -4  -4 13.5293 1.79084   4
   1  -4  -4 15.8361 1.71613   5
  -1   4   4 13.7191 1.48423   5
   1   4  -4 13.0133 1.28537   5
   1   4  -4 12.9771 1.34638   5
   1   4  -4 14.4379 1.35775   3
  -1   4   4 11.0976 1.52975   3
   0  -4  -4 24.5040 1.97753   4
   0  -4  -4 22.4140 2.01735   5
   0  -4   4 21.7178 1.72197   4
   0   4   4 21.0517 1.77265   5
   0   4  -4 24.1720 1.47979   5
   0   4   4 20.9346 1.90801   3
   0   4  -4 23.1620 1.66161   3
   0   4  -4 23.7191 1.68367   5
  -1  -4  -4 77.6012 3.68295   5
   1  -4   4 73.8225 3.38415   4
  -1  -4  -4 76.6945 3.40679   4
   1   4   4 76.6243 3.38727   3
   1   4   4 70.0105 3.37302   5
  -1   4  -4 73.5384 2.72237   5
  -1   4  -4 73.5434 2.96130   5
  -1   4  -4 79.3495 3.27547   3
   2  -4   4 0.79223 0.94454   4
   2  -4   4 1.08833 0.97495   3
  -2  -4  -4 0.98062 1.05115   5
   2   4   4 0.97805 0.87591   3
  -2   4  -4 0.59673 0.43866   5
  -2   4  -4 1.33903 0.84356   3
  -2   4  -4 0.45209 0.47477   5
   2   4   4 0.76360 0.86871   5
   3  -4   4 7.13852 1.30231   4
   3  -4   4 4.60180 1.23809   3
  -3  -4  -4 3.04640 1.27978   5
  -3   4  -4 4.80137 1.04790   3
  -3   4  -4 5.03239 0.53290   5
   3   4   4 4.40920 1.15006   5
   3   4   4 5.59485 1.08735   3
  -3   4  -4 5.10906 0.58239   5
   4  -4   4 7.18180 1.47921   3
  -4  -4  -4 8.61831 1.64633   5
   4  -4   4 7.23339 1.45729   4
   4   4   4 7.65415 1.40837   5
  -4   4  -4 7.07309 1.17293   3
   4   4   4 7.23374 1.07688   3
   5  -4   4 -0.0108 0.95368   3
   5  -4   4 0.26639 0.99905   4
  -5  -4  -4 0.70706 1.15649   5
   5   4   4 0.63188 0.73153   3
   5   4   4 0.83897 0.92828   5
  -5   4  -4 1.69244 0.83558   3
  -6  -4  -4 -1.1439 0.67235   3
  -6  -4  -4 -1.1131 1.03875   5
   6  -4   4 2.30696 1.18893   3
   6  -4   4 0.94042 1.19919   4
   6   4   4 -0.9143 0.93672   5
  -6   4  -4 0.73023 0.81918   3
   6   4   4 0.70455 0.75495   3
  -7  -4  -4 8.36050 1.35190   3
   7  -4   4 10.8910 1.90796   3
   7  -4   4 10.5034 1.79441   4
   7   4   4 9.85818 1.17013   3
   8  -4   4 58.8357 3.74431   4
   8  -4   4 61.1280 3.77987   3
  -8  -4  -4 51.3288 2.96643   3
   8   4   4 57.9404 2.96218   4
   8   4   4 62.0173 2.58323   3
  -9  -4  -4 20.2922 1.90099   3
   9  -4   4 19.1685 2.63692   4
   9  -4   4 17.9587 2.43299   3
   9   4   4 17.3118 1.85067   4
   9   4   4 18.5017 1.55727   3
  10  -4   4 4.60499 1.68340   4
  10   4   4 2.09456 1.25713   4
  10   4   4 3.70927 0.92487   3
  11  -4   4 -1.1465 1.43974   4
  11   4   4 0.92919 1.16098   4
  11   4   4 1.35263 0.79857   3
  12  -4   4 -0.5330 1.71929   4
  12   4   4 2.55346 0.88890   3
  12   4   4 3.17503 1.25817   4
  13  -4   4 14.3079 2.88023   4
  13   4   4 12.8448 1.36740   3
  13   4   4 9.73497 1.79388   4
  12  -5  -4 2.37559 1.80331   4
  12  -5  -4 1.39961 0.69544   5
 -12   5   4 -0.9202 1.46807   3
  12   5  -4 1.12657 1.59999   5
  11  -5  -4 -0.2667 0.66628   5
  11  -5  -4 -0.1491 1.70481   4
  11   5  -4 1.72137 0.76295   4
  11   5  -4 2.38707 1.53650   5
 -11   5   4 1.62833 1.33727   3
  10  -5  -4 5.34682 2.07766   4
  10  -5  -4 5.48506 0.92557   5
 -10   5   4 5.77907 0.90864   5
 -10   5   4 7.32735 1.78054   3
  10   5  -4 7.33974 1.94983   5
  10   5  -4 6.74278 0.95460   4
   9  -5  -4 -0.7741 1.40297   4
   9  -5  -4 0.04141 0.70006   5
  -9   5   4 -0.6950 1.20279   3
   9   5  -4 1.21098 0.72235   4
   9   5  -4 2.50372 1.36648   5
  -9   5   4 1.66490 0.74758   5
   8  -5  -4 16.1482 2.53535   4
   8  -5  -4 12.9584 1.47294   5
   8   5  -4 13.8078 1.22941   4
   8   5  -4 16.3708 0.80990   3
   8   5  -4 18.8441 2.33293   5
   8   5  -4 14.2218 0.78268   3
  -8   5   4 12.6420 1.28951   5
  -8   5   4 16.2706 2.24251   3
   7  -5  -4 15.3328 2.31489   4
   7  -5  -4 13.7650 1.56357   5
   7   5  -4 13.3061 1.04125   3
  -7   5   4 11.8147 2.01497   3
  -7   5   4 9.77085 1.16592   5
   7   5  -4 11.0182 0.94237   3
   7   5  -4 12.3600 1.95936   5
   6  -5  -4 2.92921 1.00167   5
   6  -5  -4 3.69635 1.68821   4
   6   5  -4 1.48362 1.22983   5
   6   5  -4 3.32444 0.76475   3
  -6   5   4 5.10555 1.43437   3
   6   5  -4 2.64883 0.66671   3
  -6   5   4 3.71375 0.78489   5
   5  -5  -4 0.25456 1.38635   4
   5  -5  -4 -0.7115 0.68853   5
   5   5  -4 0.49494 0.62559   3
  -5   5   4 0.62332 0.66972   5
   5   5  -4 -1.7392 0.86660   5
  -5   5   4 -0.6055 1.16291   3
   5   5  -4 0.02426 0.66364   3
   4  -5  -4 9.91360 2.01495   4
   4  -5  -4 10.0881 1.46605   5
  -4   5   4 12.5855 1.38136   5
   4   5  -4 12.1440 1.69342   5
   4   5  -4 8.53086 1.54186   5
   4   5  -4 10.6879 1.26117   3
  -4   5   4 8.16728 1.71028   3
   3  -5  -4 32.0669 2.30230   5
  -3  -5   4 32.8092 2.11726   4
   3  -5  -4 29.8879 2.42723   4
   3   5  -4 31.6681 1.95319   3
   3   5  -4 32.4648 2.25684   5
   3   5  -4 27.7614 2.25700   5
  -3   5   4 33.9145 2.70277   3
  -3   5   4 28.3089 1.91399   5
   2  -5  -4 4.37275 1.46443   4
  -2  -5   4 3.03798 1.08360   4
   2  -5  -4 4.39449 1.25312   5
   2   5  -4 5.94182 1.17524   5
  -2   5   4 5.57567 1.46798   3
  -2   5   4 6.12203 1.07427   5
   2   5  -4 4.69893 1.13576   5
   2   5  -4 4.75922 0.99780   3
  -1  -5   4 8.22151 1.49848   4
   1  -5  -4 8.66028 1.74235   4
   1  -5  -4 7.41209 1.48556   5
   1   5  -4 8.49074 1.21826   5
  -1   5   4 7.79354 1.57605   3
  -1   5   4 8.80548 1.27637   5
   1   5  -4 7.36080 1.26727   5
   1   5  -4 6.51092 1.18552   3
   0  -5  -4 3.93537 1.33093   5
   0  -5   4 2.84629 1.24889   4
   0  -5  -4 4.18300 1.42198   4
   0   5  -4 4.65523 1.02700   5
   0   5  -4 5.01159 0.96659   5
   0   5   4 5.13175 1.14294   5
   0   5  -4 3.44453 1.07356   3
   0   5   4 4.38390 1.32631   3
  -1  -5  -4 7.21524 1.44025   4
  -1  -5  -4 9.72559 1.74125   5
   1  -5   4 7.86773 1.66909   4
   1   5   4 9.03713 1.47784   3
  -1   5  -4 7.17173 1.28424   3
  -1   5  -4 7.00851 0.96621   5
  -1   5  -4 8.76911 1.17308   5
   1   5   4 8.10913 1.38717   5
  -2  -5  -4 65.3270 3.66949   5
   2  -5   4 60.0292 3.38746   4
   2   5   4 57.0843 3.37029   5
  -2   5  -4 65.4007 3.28453   3
   2   5   4 65.4539 3.32383   3
  -2   5  -4 62.4050 2.63479   5
  -2   5  -4 62.4113 2.38728   5
   3  -5   4 0.27479 1.08387   4
  -3  -5  -4 -0.2651 1.20507   5
  -3   5  -4 0.46245 0.45791   5
   3   5   4 1.76361 1.00203   3
  -3   5  -4 0.31749 0.90694   3
  -3   5  -4 0.67783 0.38911   5
   3   5   4 0.85569 1.03496   5
  -4  -5  -4 -0.1600 0.97598   5
   4  -5   4 -0.3603 1.02476   4
   4   5   4 -0.2679 0.86029   3
  -5  -5  -4 3.00101 1.52412   5
   5  -5   4 3.47230 1.61920   4
   5   5   4 3.84731 1.04894   3
   6  -5   4 24.4430 2.66732   4
   6   5   4 20.9501 1.84882   3
   7  -5   4 22.3698 2.87774   4
   7   5   4 21.3928 1.81685   3
   8  -5   4 4.06100 1.57101   4
   8   5   4 3.83144 1.15533   4
   8   5   4 5.06088 1.09875   3
   9  -5   4 0.90469 1.68859   4
   9   5   4 1.52998 1.27626   4
   9   5   4 1.21146 0.87526   3
  10  -5   4 0.57403 1.80658   4
  10   5   4 1.31331 0.88318   3
  10   5   4 -2.0718 1.06307   4
  11  -5   4 -1.0322 1.65943   4
  11   5   4 -1.1306 0.94272   4
  11   5   4 -0.8665 0.70493   3
  12  -5   4 3.45579 2.08184   4
  12   5   4 3.70988 0.90209   3
  12   5   4 2.81137 1.57431   4
  11  -6  -4 0.05874 1.69835   4
  11   6  -4 0.40876 0.72177   4
  11   6  -4 -2.2289 1.48063   5
 -11   6   4 3.65312 1.76608   3
  10  -6  -4 -1.4371 1.65885   4
  10  -6  -4 1.09564 0.71766   5
 -10   6   4 0.76667 1.48254   3
  10   6  -4 0.50803 1.41985   5
  10   6  -4 0.80186 0.79282   4
   9  -6  -4 1.46446 0.83514   5
   9  -6  -4 2.06436 1.68828   4
   9   6  -4 2.44346 1.54156   5
   9   6  -4 2.71694 0.27971   3
  -9   6   4 -0.1210 1.49939   3
   9   6  -4 3.95986 0.91240   4
   9   6  -4 3.47867 0.35031   3
   8  -6  -4 5.13666 2.02245   4
   8  -6  -4 2.99345 0.91108   5
   8   6  -4 2.97996 0.57965   3
   8   6  -4 4.37321 1.71933   5
  -8   6   4 3.71637 0.89316   5
   8   6  -4 2.33736 0.61460   3
  -8   6   4 4.29239 1.75019   3
   7  -6  -4 13.3640 1.55981   5
   7  -6  -4 20.6587 3.13257   4
   7   6  -4 12.7470 2.12936   5
  -7   6   4 16.5668 1.48132   5
   7   6  -4 13.3234 1.27341   3
   7   6  -4 14.3861 1.32767   3
  -7   6   4 17.9650 2.51014   3
   6  -6  -4 0.45858 0.81591   5
   6  -6  -4 -2.5048 1.36097   4
   6   6  -4 1.13741 1.40369   5
  -6   6   4 3.10956 1.57325   3
   6   6  -4 -0.7279 0.68694   3
  -6   6   4 0.42956 0.72966   5
   6   6  -4 -0.4252 0.71421   3
   5  -6  -4 0.45969 0.83096   5
   5  -6  -4 0.92243 1.20798   4
   5   6  -4 -0.2307 0.78772   3
  -5   6   4 0.03892 0.79009   5
  -5   6   4 -0.9724 1.31344   3
   5   6  -4 -0.9420 0.71004   3
   5   6  -4 0.54530 1.24414   5
   4  -6  -4 8.47638 1.53436   5
   4  -6  -4 10.7140 2.31588   4
   4   6  -4 10.0730 1.53824   3
   4   6  -4 9.29783 1.31818   3
  -4   6   4 10.7015 2.04978   3
   4   6  -4 12.1720 1.83204   5
  -4   6   4 8.33434 1.25082   5
  -3  -6   4 0.77812 1.04890   4
   3  -6  -4 0.20124 0.95042   5
   3  -6  -4 -0.5551 1.00889   4
   3   6  -4 2.16590 0.91360   3
  -3   6   4 0.67412 0.77996   5
  -3   6   4 1.61429 1.29097   3
   3   6  -4 0.92226 1.01459   5
   2  -6  -4 2.43538 1.18796   5
  -2  -6   4 1.54114 1.17388   4
   2  -6  -4 -1.6802 1.18684   4
  -2   6   4 -0.0673 1.12808   3
   2   6  -4 1.06644 0.97217   5
   2   6  -4 0.79043 0.92228   3
   2   6  -4 1.19130 0.96823   5
  -2   6   4 0.48690 0.81953   5
  -1  -6   4 1.45623 1.20577   4
   1  -6  -4 0.85512 1.40709   4
   1  -6  -4 -1.0795 0.91879   5
   1   6  -4 -0.1686 0.76884   5
  -1   6   4 -0.2383 1.12288   3
   1   6  -4 0.21270 0.76201   5
  -1   6   4 1.22246 0.92815   5
   0  -6  -4 11.4199 2.18868   4
   0  -6  -4 9.06333 1.76112   5
   0  -6   4 11.2587 1.95895   4
   0   6  -4 12.6287 1.47114   5
   0   6  -4 11.0585 1.44611   5
   0   6   4 13.7592 1.97955   3
  -1  -6  -4 20.5927 2.36199   4
   1  -6   4 22.4755 2.37487   4
  -1  -6  -4 19.4855 2.40750   5
   1   6   4 21.6640 2.31613   3
  -1   6  -4 21.5619 1.59037   5
  -1   6  -4 20.8591 1.71470   5
   2  -6   4 2.12177 1.40346   4
  -2  -6  -4 5.22848 1.54071   5
  -2   6  -4 3.18341 0.70621   5
   2   6   4 4.63603 1.31528   3
  -2   6  -4 2.59565 0.77150   5
  -3  -6  -4 42.3730 3.33677   5
   3  -6   4 40.5734 3.13922   4
   3   6   4 41.1649 2.85482   3
  -3   6  -4 41.7674 1.84291   5
  -3   6  -4 39.6347 1.67691   5
   4  -6   4 12.3294 2.35334   4
   4   6   4 11.0080 1.61414   3
   5  -6   4 3.28284 1.49149   4
   5   6   4 1.24522 1.04844   3
   6  -6   4 26.9759 2.99524   4
   6   6   4 25.2382 2.14054   3
   7  -6   4 1.00282 1.57198   4
   7   6   4 2.42447 1.02671   3
   8  -6   4 0.36939 1.53388   4
   8   6   4 0.54579 0.86248   3
   9  -6   4 3.11517 2.09352   4
   9   6   4 4.48714 1.04961   3
   9   6   4 3.73342 1.56079   4
  10  -6   4 0.28718 1.99449   4
  10   6   4 0.37330 1.30813   4
  10   6   4 0.52108 0.92905   3
   8  -7  -4 0.87166 1.99028   4
   8   7  -4 0.61906 0.62341   3
   8   7  -4 1.42539 1.55778   5
  -8   7   4 0.68427 1.72066   3
   7  -7  -4 1.49200 0.92273   5
   7  -7  -4 0.01129 1.82427   4
   7   7  -4 0.89200 0.80651   3
  -7   7   4 0.74814 1.67942   3
   7   7  -4 1.89653 1.52020   5
   6  -7  -4 5.44002 1.19620   5
   6  -7  -4 7.71638 2.45141   4
   6   7  -4 6.62692 1.22807   3
  -6   7   4 11.2812 2.29184   3
   6   7  -4 8.39708 2.04611   5
   5  -7  -4 -2.1513 1.58470   4
   5  -7  -4 1.95065 0.99517   5
   5   7  -4 0.29809 1.42385   5
  -5   7   4 0.63686 1.46098   3
   5   7  -4 -0.3067 0.86467   3
   4  -7  -4 61.7391 4.42248   4
   4  -7  -4 46.2842 3.11765   5
   4   7  -4 52.1902 3.20073   3
   4   7  -4 56.4561 3.46290   5
  -4   7   4 56.7993 4.06970   3
   3  -7  -4 6.31680 1.42881   5
  -3  -7   4 4.02170 1.43328   4
   3  -7  -4 6.65538 1.86042   4
   3   7  -4 2.25862 1.30864   5
  -3   7   4 4.93649 1.83132   3
   3   7  -4 7.94406 1.62010   3
   2  -7  -4 25.2394 3.27814   4
   2  -7  -4 30.6507 2.71368   5
  -2  -7   4 32.6112 2.82253   4
   2   7  -4 33.4645 2.87108   3
  -2   7   4 30.2852 3.04417   3
   2   7  -4 30.4351 2.51967   5
  -1  -7   4 27.6756 2.66831   4
   1  -7  -4 21.3963 2.50492   5
   1  -7  -4 22.5320 2.92111   4
   1   7  -4 22.0754 2.04549   5
  -1   7   4 24.4748 2.87420   3
   0  -7  -4 -0.3143 1.10103   5
   0  -7  -4 1.32056 1.35075   4
   0  -7   4 1.20960 1.41470   4
   0   7   4 -2.2495 1.17429   3
   0   7  -4 0.41544 0.93758   5
   0   7  -4 0.90937 0.84435   5
  -1  -7  -4 3.86716 1.63870   4
   1  -7   4 -0.9277 1.34565   4
  -1   7  -4 2.45501 0.98170   5
   1   7   4 4.39724 1.44806   3
  -1   7  -4 1.57435 0.80589   5
   2  -7   4 9.80232 2.26528   4
  -2   7  -4 8.66800 1.07081   5
   2   7   4 6.93946 1.65666   3
  -2   7  -4 6.79763 1.06618   5
   3  -7   4 -0.9247 1.46450   4
  -3   7  -4 0.44864 0.49718   5
  -3   7  -4 -0.1610 0.47696   5
   3   7   4 -0.9518 1.11796   3
   4  -7   4 1.44894 1.69902   4
   4   7   4 0.24582 1.10513   3
   5  -7   4 5.76000 2.09099   4
   6  -7   4 -0.4504 1.74788   4
   6   7   4 -0.5095 0.98979   3
   7  -7   4 -0.6326 1.65787   4
   7   7   4 1.19368 1.04071   3
   8  -7   4 4.61824 2.12112   4
   8   7   4 1.38840 1.09971   3
   4  -8  -4 9.57087 2.54452   4
   4   8  -4 5.70818 1.73746   5
   4   8  -4 5.43894 1.50218   3
  -4   8   4 6.27158 2.07470   3
   3  -8  -4 1.48638 1.79765   4
   3   8  -4 0.70415 1.29976   5
  -3   8   4 0.50977 1.56566   3
   3   8  -4 1.36447 1.28630   3
  -2  -8   4 1.69362 1.51109   4
   2  -8  -4 1.54926 1.89090   4
   2   8  -4 6.06170 1.76127   3
   2   8  -4 3.28829 1.31002   5
  -2   8   4 1.10237 1.60762   3
   1  -8  -4 0.60104 1.59207   4
  -1  -8   4 1.68595 1.55662   4
   1   8  -4 -0.9193 0.99657   5
  -1   8   4 1.92645 1.48780   3
   0  -8   4 -2.6961 1.30355   4
   0  -8  -4 0.87712 1.75443   4
   0   8  -4 0.68008 1.01833   5
   0   8   4 -0.2563 1.31971   3
   0   8  -4 2.18292 1.45967   3
   1  -8   4 4.94722 1.98454   4
   1   8   4 1.66957 1.52310   3
  -1   8  -4 1.73609 0.90046   5
   2  -8   4 -0.0188 1.62292   4
   2   8   4 0.90749 1.28154   3
  -2   8  -4 0.45877 0.66795   5
   3  -8   4 1.33617 1.79424   4
   3   8   4 8.08675 1.75523   3
  15   0  -5 0.47606 0.96283   5
  15   0  -5 0.22876 1.09958   4
  14   0  -5 0.86867 1.00372   4
  13   0  -5 0.43625 0.95987   4
  13   0  -5 0.12488 0.85077   5
  12   0  -5 0.46588 0.85284   5
  12   0  -5 -1.0732 0.76869   4
  11   0  -5 -0.3974 0.68615   4
  11   0  -5 0.16410 0.77333   5
  10   0  -5 -0.9406 0.78898   5
  10   0  -5 -0.6673 0.59584   4
  -9   0   5 0.53283 0.17062   3
   9   0  -5 0.88827 0.89430   5
   9   0  -5 1.10364 0.67128   4
  -8   0   5 -0.0809 0.20098   3
  -8   0   5 0.05460 0.24415   3
   8   0  -5 0.48012 0.54278   4
   8   0  -5 -0.3004 0.75933   5
  -7   0   5 -0.0836 0.74853   5
  -7   0   5 -0.1579 0.23286   3
  -7   0   5 -0.2847 0.28431   3
   7   0  -5 -0.9343 0.63633   5
   7   0  -5 -0.0336 0.43501   4
   6   0  -5 -0.2587 0.34209   4
  -6   0   5 0.33808 0.25826   3
  -6   0   5 -0.1035 0.60564   5
   6   0  -5 0.85224 0.71278   5
  -5   0   5 -0.5246 0.41314   5
   5   0  -5 0.98630 0.64237   5
   5   0  -5 0.11865 0.29930   4
  -5   0   5 -0.2436 0.24699   3
   4   0  -5 0.22366 0.23373   4
  -4   0   5 -0.2554 0.40498   5
   4   0  -5 -0.0098 0.37685   3
   4   0  -5 0.11539 0.51875   5
  -4   0   5 -0.0936 0.29525   3
  -3   0   5 -0.1989 0.30199   3
   3   0  -5 0.02218 0.42080   5
  -3   0   5 0.31039 0.57251   5
   3   0  -5 0.20158 0.40385   3
  -2   0   5 0.33052 0.40747   5
   2   0  -5 -0.1042 0.53383   5
  -2   0   5 -0.4261 0.32979   3
   2   0  -5 0.16847 0.38861   3
  -1   0   5 0.15595 0.46115   5
   1   0  -5 0.11756 0.37543   3
   1   0  -5 -0.2821 0.51196   5
  -1   0   5 0.13263 0.38209   3
   0   0   5 0.16476 0.40356   5
   0   0  -5 -0.1294 0.39960   3
   0   0   5 0.04356 0.28000   4
   0   0   5 0.31541 0.43704   3
   0   0  -5 0.43328 0.52658   5
   1   0   5 -0.5059 0.41483   3
  -1   0  -5 0.17129 0.47609   5
  -1   0  -5 0.40694 0.39972   3
   1   0   5 0.01369 0.40435   5
   1   0   5 0.30798 0.34211   4
   2   0   5 -0.2528 0.40494   4
   2   0   5 0.20867 0.49889   3
   2   0   5 0.55483 0.45595   5
  -2   0  -5 -0.1705 0.48429   3
  -2   0  -5 -0.4956 0.53280   5
  -4   0  -5 -0.2988 0.60503   5
   4   0   5 0.14797 0.50115   4
   4   0   5 -0.3389 0.54069   3
   4   0   5 -0.2603 0.50180   5
  -4   0  -5 0.44068 0.50499   3
  -5   0  -5 0.09795 0.65140   5
   5   0   5 -0.6814 0.56064   3
   5   0   5 -0.1002 0.53290   4
   5   0   5 -0.2282 0.51490   5
  -5   0  -5 -0.3953 0.54001   3
   6   0   5 -0.2331 0.57455   3
   6   0   5 -0.1571 0.61517   4
  -6   0  -5 0.27687 0.53283   3
   6   0   5 0.34750 0.56240   5
  -6   0  -5 -0.8439 0.63397   5
  -7   0  -5 -0.1803 0.49574   3
   7   0   5 0.05764 0.72570   4
   7   0   5 -0.0440 0.57146   5
  -7   0  -5 -0.1715 0.65091   5
   7   0   5 -0.4169 0.62470   3
   8   0   5 -0.9998 0.56604   5
   8   0   5 0.39196 0.58067   4
   8   0   5 0.72882 0.71652   3
  -8   0  -5 0.29148 0.53870   3
   9   0   5 -0.5753 0.71536   4
  -9   0  -5 0.53835 0.55714   3
   9   0   5 -0.0128 0.63280   5
   9   0   5 0.43343 0.79830   3
  10   0   5 0.32351 0.65443   5
  10   0   5 -0.6647 0.76953   4
  10   0   5 -0.0108 0.75640   3
 -10   0  -5 -0.2486 0.48507   3
  11   0   5 0.42205 0.76449   4
 -11   0  -5 0.04692 0.52075   3
  11   0   5 -0.5599 0.71838   5
  11   0   5 -0.7297 0.77390   3
  12   0   5 0.19074 0.92504   3
  12   0   5 0.86039 1.11145   4
  12   0   5 0.63671 0.74845   5
  13   0   5 1.34639 0.93071   5
  13   0   5 -0.1590 1.01140   3
  13   0   5 0.80238 0.76708   5
  13   0   5 -0.0216 1.20246   4
  14   0   5 0.87239 0.78384   5
  14   0   5 -0.7041 1.11697   4
  14   0   5 -1.0290 0.99686   3
  15   0   5 -0.1689 0.77292   5
  15   0   5 3.07993 1.22388   3
  15   0   5 0.59911 1.51265   4
  15  -1  -5 0.63778 0.90206   5
  15  -1  -5 0.12694 1.17919   4
  15   1  -5 1.73076 1.13113   5
  15   1  -5 1.06836 1.05778   4
  14  -1  -5 0.91672 1.25098   4
  14  -1  -5 1.05067 0.85255   5
  14   1  -5 -0.7634 0.94384   5
  14   1  -5 0.76386 0.94825   4
  13  -1  -5 27.3526 2.09986   5
  13  -1  -5 27.9125 2.34263   4
 -13   1   5 26.9239 1.14881   3
  13   1  -5 27.9765 1.92511   4
  13   1  -5 33.4742 2.50221   5
 -13   1   5 27.6402 1.05116   3
  12  -1  -5 0.75786 0.77003   5
  12  -1  -5 2.44671 1.14199   4
 -12   1   5 0.37243 0.29480   3
 -12   1   5 0.45302 0.43117   3
  12   1  -5 0.80292 1.04107   5
  12   1  -5 2.00206 0.80211   4
  11  -1  -5 7.78999 1.18630   5
  11  -1  -5 8.93749 1.47003   4
  11   1  -5 6.86981 1.29977   5
 -11   1   5 6.09534 0.67149   3
  11   1  -5 5.52112 0.92090   4
  10  -1  -5 28.8896 1.99166   5
  10  -1  -5 30.3885 2.06794   4
  10   1  -5 30.0432 1.59466   4
  10   1  -5 30.8607 2.25967   5
 -10   1   5 29.4786 1.44853   3
 -10   1   5 32.4333 1.61446   3
   9  -1  -5 -0.2806 0.65425   5
   9  -1  -5 0.59572 0.75311   4
  -9   1   5 -0.0223 0.44594   3
   9   1  -5 -0.2168 0.42850   4
  -9   1   5 0.59298 0.54391   3
   9   1  -5 -0.9147 0.69362   5
   8  -1  -5 59.6814 2.61308   5
   8  -1  -5 51.3665 2.50233   4
  -8   1   5 56.2028 2.31729   3
  -8   1   5 56.0143 2.24121   3
   8   1  -5 52.6906 1.99970   4
   8   1  -5 55.3847 2.76102   5
  -8   1   5 55.0189 2.67311   5
   7  -1  -5 7.66150 1.02251   4
   7  -1  -5 7.02024 0.96922   5
  -7   1   5 6.97239 0.88451   3
   7   1  -5 6.66978 1.15402   5
  -7   1   5 6.11764 0.99458   5
  -7   1   5 7.34194 0.83074   3
   7   1  -5 7.01006 0.58596   4
   6  -1  -5 9.04672 1.07342   4
   6  -1  -5 6.10799 0.90639   5
  -6   1   5 8.67070 0.94319   3
   6   1  -5 7.35957 0.48102   4
   6   1  -5 8.90747 1.04091   5
  -6   1   5 7.52858 1.01016   5
   5  -1  -5 9.30363 0.92468   4
  -5  -1   5 8.65666 1.01883   5
  -5  -1   5 9.56886 0.49347   3
   5   1  -5 8.10313 1.08906   5
  -5   1   5 10.2990 1.09350   5
   5   1  -5 10.0255 0.55934   3
  -5   1   5 8.48715 0.93346   3
  -4  -1   5 98.8683 2.80929   3
   4  -1  -5 99.4371 3.44932   5
   4  -1  -5 95.0763 3.24439   4
  -4  -1   5 93.6705 3.48260   5
  -4   1   5 95.4626 3.16966   3
   4   1  -5 83.9030 3.34696   5
   4   1  -5 96.9146 2.83086   3
  -4   1   5 97.4970 3.36664   5
   3  -1  -5 431.064 12.3430   3
   3  -1  -5 446.698 12.2009   4
   3  -1  -5 435.807 12.3720   5
  -3  -1   5 446.739 12.4321   5
  -3   1   5 449.817 12.3388   5
  -3   1   5 444.242 12.1339   3
   3   1  -5 427.275 11.8064   3
   3   1  -5 422.681 12.3162   5
   2  -1  -5 5.31122 0.78280   3
   2  -1  -5 5.98099 0.78731   5
   2  -1  -5 6.09074 0.72261   4
  -2  -1   5 6.69250 0.83242   5
  -2  -1   5 5.43376 0.58008   3
  -2   1   5 6.29496 0.69734   3
  -2   1   5 4.62656 0.74333   5
   2   1  -5 3.95604 0.69379   5
  -1  -1   5 0.14404 0.37952   3
  -1  -1   5 -0.0758 0.20291   4
   1  -1  -5 -0.0268 0.59729   5
  -1  -1   5 -0.3539 0.35870   5
   1  -1  -5 0.81421 0.56417   3
   1   1  -5 0.43227 0.35351   3
   1   1  -5 -0.4166 0.45608   5
  -1   1   5 -0.0623 0.51886   5
  -1   1   5 -0.1570 0.47730   3
   0  -1  -5 108.206 3.73554   5
   0  -1   5 105.261 3.32532   3
   0  -1  -5 107.491 3.51163   3
   0  -1   5 104.539 3.34447   5
   0  -1   5 106.635 3.11092   4
   0   1  -5 102.983 3.38174   5
   0   1   5 105.060 3.55151   5
   0   1   5 106.098 3.35391   3
   0   1  -5 99.7808 3.22250   3
   1  -1   5 65.8263 2.37166   3
   1  -1   5 67.1208 2.16819   4
  -1  -1  -5 64.7369 2.45577   3
   1  -1   5 65.1801 2.24929   5
  -1  -1  -5 66.3922 2.73102   5
  -1   1  -5 64.1952 2.32549   5
   1   1   5 62.1350 2.54787   5
   1   1   5 69.9826 2.37361   3
  -1   1  -5 67.0167 2.28122   3
   2  -1   5 111.153 3.67739   3
  -2  -1  -5 108.365 4.02612   5
   2  -1   5 113.156 3.46763   4
  -2  -1  -5 113.425 3.68997   3
   2  -1   5 110.062 3.42653   5
  -2   1  -5 116.733 3.56837   3
   2   1   5 113.857 3.88659   5
  -2   1  -5 112.377 3.57650   5
   2   1   5 111.631 3.56833   3
  -3  -1  -5 96.7294 3.70346   5
  -3  -1  -5 95.8254 3.28930   3
   3  -1   5 97.7195 3.38149   3
   3  -1   5 96.0373 3.01964   5
   3  -1   5 97.1206 3.15634   4
  -3   1  -5 96.2258 3.23212   5
   3   1   5 98.1724 3.22059   3
  -3   1  -5 98.1971 3.20547   3
   3   1   5 95.5984 3.52397   5
   3   1   5 102.860 3.22486   4
   4  -1   5 101.705 3.23900   5
  -4  -1  -5 104.846 3.52637   3
  -4  -1  -5 104.843 4.02077   5
   4  -1   5 102.226 3.47350   4
   4  -1   5 111.012 3.74635   3
   4   1   5 106.273 3.47828   4
  -4   1  -5 104.243 3.46709   5
  -4   1  -5 105.215 3.48171   3
   4   1   5 105.667 3.85606   5
   4   1   5 107.609 3.48076   3
   5  -1   5 105.413 3.31471   5
  -5  -1  -5 103.062 4.11292   5
   5  -1   5 105.410 3.65691   4
   5  -1   5 107.480 3.87281   3
  -5  -1  -5 106.359 3.60571   3
  -5   1  -5 106.743 3.58082   3
   5   1   5 105.251 3.55526   3
   5   1   5 108.011 4.02012   5
  -5   1  -5 109.431 3.56396   5
   5   1   5 110.614 3.62665   4
   6  -1   5 2.22096 0.72960   4
  -6  -1  -5 2.69688 0.67364   3
   6  -1   5 2.22549 0.47812   5
  -6  -1  -5 2.06962 0.92532   5
   6  -1   5 0.99202 0.80635   3
   6   1   5 2.16550 0.70391   3
  -6   1  -5 1.38212 0.57983   3
  -6   1  -5 1.34950 0.55113   5
   6   1   5 1.19200 0.77705   5
   6   1   5 3.02784 0.69052   4
   7  -1   5 104.922 3.44023   5
  -7  -1  -5 108.589 4.36049   5
   7  -1   5 104.919 3.86163   4
   7  -1   5 108.068 4.12453   3
  -7  -1  -5 109.577 3.70811   3
  -7   1  -5 103.261 3.66590   3
   7   1   5 107.299 4.16219   5
   7   1   5 103.111 3.72227   4
   7   1   5 104.994 3.70015   3
   8  -1   5 0.85098 0.86586   4
   8  -1   5 0.91015 0.49029   5
   8  -1   5 0.19172 0.86336   3
  -8  -1  -5 1.07979 0.58982   3
   8   1   5 0.92439 0.70245   3
  -8   1  -5 1.03928 0.61205   3
   8   1   5 1.26094 0.78689   4
   8   1   5 -0.6108 0.74131   5
   9  -1   5 1.33018 0.51717   5
  -9  -1  -5 2.59757 0.70101   3
   9  -1   5 -0.2007 0.81120   3
   9  -1   5 1.36131 0.94491   4
   9   1   5 1.47263 0.81283   3
   9   1   5 -0.4197 0.81128   4
  -9   1  -5 1.51464 0.64088   3
   9   1   5 0.00709 0.76025   5
 -10  -1  -5 1.95177 0.68298   3
  10  -1   5 2.22427 0.58833   5
  10  -1   5 1.34730 0.98389   3
  10  -1   5 2.07302 1.12427   4
  10   1   5 1.15338 0.91439   5
  10   1   5 1.60900 0.77574   3
 -10   1  -5 0.64099 0.57918   3
  10   1   5 1.39188 0.96129   4
  11  -1   5 1.02776 1.16402   4
  11  -1   5 1.87657 0.58225   5
  11  -1   5 0.42726 0.98541   3
  11  -1   5 -0.0967 0.48054   5
 -11  -1  -5 0.60541 0.61794   3
  11   1   5 0.42018 0.74442   4
  11   1   5 0.71042 0.89372   5
  11   1   5 0.52097 0.86963   3
  12  -1   5 12.0736 2.02074   4
  12  -1   5 12.1173 1.07250   5
  12  -1   5 10.5238 1.10532   5
 -12  -1  -5 9.51271 1.22088   3
  12  -1   5 14.6526 1.94612   3
  12   1   5 12.8198 1.59110   3
  12   1   5 10.5830 1.69113   5
  12   1   5 11.7067 1.77829   4
  13  -1   5 10.5366 2.06876   4
  13  -1   5 10.6837 1.18688   5
  13  -1   5 15.5127 2.09737   3
  13  -1   5 12.0098 1.06532   5
  13   1   5 13.6169 1.72200   3
  13   1   5 9.61610 1.68920   4
  14  -1   5 -0.4772 1.44548   4
  14  -1   5 0.60475 0.53278   5
  14  -1   5 1.62240 1.21803   3
  14   1   5 1.56065 1.13960   3
  14   1   5 -0.1476 1.21592   4
  14   1   5 1.18940 1.12399   5
  15  -1   5 2.23028 1.29356   3
  15  -1   5 2.03490 1.74391   4
  15   1   5 -0.3028 1.35866   4
  15   1   5 0.49577 1.13648   3
  15   1   5 -1.3213 0.94865   5
  15  -2  -5 5.79284 1.80925   4
  15  -2  -5 2.75362 0.94212   5
  15   2  -5 6.68761 1.58779   5
  15   2  -5 4.71733 1.05256   4
 -15   2   5 2.37932 0.79174   3
  14  -2  -5 1.45544 0.75692   5
  14  -2  -5 -1.2685 1.24933   4
  14   2  -5 0.78557 1.10685   5
 -14   2   5 0.43407 0.69183   3
  14   2  -5 -1.2413 0.65950   4
  13  -2  -5 15.1475 1.61866   5
 -13   2   5 13.7912 1.21142   3
  13   2  -5 18.9334 2.20957   5
  13   2  -5 16.1191 1.40447   4
 -13   2   5 15.6467 1.57584   3
  12  -2  -5 -0.1089 0.71701   5
  12  -2  -5 3.17067 1.34217   4
  12   2  -5 0.66333 0.64285   4
 -12   2   5 1.27807 0.58318   3
 -12   2   5 0.40254 0.76309   3
  12   2  -5 2.66578 1.26230   5
  11  -2  -5 0.02428 1.04126   4
  11  -2  -5 -0.0514 0.65837   5
  11   2  -5 0.94147 1.04903   5
 -11   2   5 1.14924 0.79795   3
  11   2  -5 0.07985 0.51219   4
 -11   2   5 0.51713 0.59601   3
  10  -2  -5 -0.5919 0.63353   5
  10  -2  -5 -0.6379 0.90483   4
  10   2  -5 0.18293 0.42082   4
 -10   2   5 0.34446 0.58428   3
  10   2  -5 2.66471 1.16239   5
 -10   2   5 0.21380 0.74140   3
   9  -2  -5 15.6336 1.72211   4
   9  -2  -5 13.1713 1.41866   5
  -9   2   5 15.1984 1.42387   3
  -9   2   5 12.0246 1.39516   5
   9   2  -5 12.1457 1.59012   5
   9   2  -5 11.4364 0.83963   4
  -9   2   5 14.5893 1.54529   3
   8  -2  -5 48.5047 2.33141   5
   8  -2  -5 47.5937 2.64947   4
   8   2  -5 44.0723 1.62911   4
  -8   2   5 48.7358 2.46702   3
   8   2  -5 45.1722 2.68043   5
  -8   2   5 42.0750 2.30624   3
  -8   2   5 44.5695 2.31550   5
   7  -2  -5 46.9661 2.50292   4
   7  -2  -5 44.2404 2.22541   5
  -7   2   5 42.4772 2.34459   3
  -7   2   5 45.1243 2.25202   5
   7   2  -5 47.9042 2.61505   5
   7   2  -5 44.3301 1.50855   4
  -7   2   5 48.8073 2.40020   3
   6  -2  -5 365.139 10.2608   5
   6  -2  -5 345.613 10.4427   4
   6   2  -5 329.587 9.25933   4
  -6   2   5 335.600 10.2415   3
   6   2  -5 349.267 10.4657   5
  -6   2   5 350.556 10.1368   5
   5  -2  -5 9.70543 1.25657   4
   5  -2  -5 7.10086 0.99951   5
   5   2  -5 8.50828 0.34878   4
   5   2  -5 8.21067 0.45095   3
  -5   2   5 7.48164 0.93481   5
  -5   2   5 8.17241 1.07660   3
   5   2  -5 6.21427 1.11961   5
   4  -2  -5 178.660 5.67385   4
   4  -2  -5 161.090 5.49914   5
  -4  -2   5 163.525 5.00709   3
   4   2  -5 172.584 4.55727   4
   4   2  -5 170.677 4.76025   3
  -4   2   5 174.145 5.54799   3
  -4   2   5 174.928 5.40264   5
   4   2  -5 167.978 5.57106   5
  -3  -2   5 26.9935 1.36513   3
   3  -2  -5 29.1747 1.68336   4
   3  -2  -5 30.4335 1.72347   5
  -3   2   5 30.9770 1.71575   3
  -3   2   5 31.5579 1.60451   5
   3   2  -5 25.1599 1.61271   5
   2  -2  -5 110.459 3.99985   5
   2  -2  -5 114.267 3.94110   4
  -2  -2   5 111.361 3.34136   4
   2  -2  -5 106.495 3.99432   3
  -2  -2   5 110.391 3.63909   3
  -2   2   5 113.816 3.87839   3
   2   2  -5 112.126 3.78616   5
  -2   2   5 110.522 3.82826   5
   2   2  -5 110.031 3.36765   3
  -1  -2   5 423.382 11.6328   4
   1  -2  -5 432.169 12.2745   5
  -1  -2   5 417.159 11.8739   5
  -1  -2   5 418.862 11.8684   3
   1  -2  -5 428.467 12.0633   4
   1  -2  -5 412.843 12.1706   3
  -1   2   5 409.492 12.0028   5
   1   2  -5 414.408 11.8026   5
  -1   2   5 424.526 11.9826   3
   1   2  -5 429.566 11.6044   3
   0  -2  -5 4.01553 0.90052   5
   0  -2   5 2.60489 0.65784   3
   0  -2   5 1.86160 0.54596   5
   0  -2  -5 2.50088 0.76200   3
   0  -2   5 2.44672 0.55196   4
   0   2  -5 1.78234 0.52218   5
   0   2  -5 2.28299 0.52895   3
   0   2   5 3.07819 0.75203   5
   0   2   5 2.64832 0.72144   3
   1  -2   5 73.6906 2.90769   3
  -1  -2  -5 76.3381 2.98258   3
   1  -2   5 70.0109 2.53022   5
   1  -2   5 76.2051 2.71681   4
  -1  -2  -5 82.9083 3.29905   5
  -1   2  -5 72.0426 2.52210   5
  -1   2  -5 74.2398 2.66223   3
   1   2   5 78.3065 2.80217   3
   1   2   5 79.4072 3.09032   5
   2  -2   5 0.22666 0.51304   4
  -2  -2  -5 -0.4452 0.53294   5
   2  -2   5 -0.3866 0.61826   3
   2  -2   5 0.36869 0.35448   5
  -2  -2  -5 0.56620 0.54912   3
  -2   2  -5 -0.2254 0.48926   3
   2   2   5 1.19953 0.57547   3
   2   2   5 0.37228 0.70873   5
  -2   2  -5 0.36673 0.35427   5
  -3  -2  -5 302.241 9.47929   5
   3  -2   5 297.846 8.34617   5
   3  -2   5 300.581 9.13516   3
   3  -2   5 295.988 8.89622   4
  -3  -2  -5 288.971 8.97544   3
   3   2   5 310.265 9.31752   5
  -3   2  -5 309.435 8.80899   3
  -3   2  -5 311.947 8.45983   5
   3   2   5 311.678 8.75456   3
   4  -2   5 91.1941 2.77312   5
  -4  -2  -5 91.6210 3.48961   3
  -4  -2  -5 94.1253 4.00416   5
   4  -2   5 98.0130 3.76286   3
   4  -2   5 98.2567 3.54304   4
  -4   2  -5 98.2723 2.92939   5
   4   2   5 90.3112 3.23981   3
   4   2   5 93.9900 3.83772   5
  -4   2  -5 95.5961 3.37544   3
  -5  -2  -5 8.88715 1.43653   5
   5  -2   5 11.3478 0.53175   5
  -5  -2  -5 11.7863 1.23346   3
   5  -2   5 11.9610 1.41762   3
   5  -2   5 11.1223 1.21954   4
   5   2   5 13.0491 1.17993   4
   5   2   5 10.9622 1.39702   5
   5   2   5 12.4580 1.12934   3
  -5   2  -5 11.7978 0.63648   5
  -5   2  -5 12.8945 1.14665   3
   6  -2   5 18.1680 1.43438   4
  -6  -2  -5 22.2957 2.04631   5
   6  -2   5 15.8898 1.73567   3
  -6  -2  -5 17.6362 1.41909   3
   6   2   5 18.2253 1.32692   3
   6   2   5 18.3195 1.42530   4
  -6   2  -5 18.8564 1.40431   3
   6   2   5 15.4670 1.68499   5
  -7  -2  -5 97.4598 4.24986   5
  -7  -2  -5 87.9056 3.41383   3
   7  -2   5 87.8921 3.92614   3
   7  -2   5 87.9609 3.68377   4
   7   2   5 81.8985 3.28032   4
   7   2   5 90.4837 3.98534   5
  -7   2  -5 85.7166 3.34234   3
   7   2   5 90.2699 3.27098   3
   8  -2   5 17.2779 1.75540   4
   8  -2   5 16.5669 1.92774   3
  -8  -2  -5 16.9986 1.46295   3
   8   2   5 15.7657 1.86011   5
   8   2   5 17.9612 1.46064   3
  -8   2  -5 16.7050 1.40298   3
   8   2   5 17.9229 1.56640   4
   9  -2   5 1.43201 1.05801   3
   9  -2   5 1.65296 1.03137   4
  -9  -2  -5 0.35045 0.59020   3
   9   2   5 0.16846 0.89045   4
   9   2   5 -1.4473 0.81168   5
   9   2   5 0.65478 0.73476   3
  -9   2  -5 -0.5536 0.52213   3
  10  -2   5 13.9882 1.93342   3
  10  -2   5 15.2494 2.04126   4
 -10  -2  -5 12.4974 1.45274   3
  10   2   5 11.1555 1.55026   4
  10   2   5 14.1549 1.44196   3
  10   2   5 14.2540 1.84282   5
  11  -2   5 20.6725 2.27521   3
  11  -2   5 20.9179 2.20484   4
 -11  -2  -5 19.4251 1.68371   3
  11   2   5 19.4251 1.65572   3
  11   2   5 16.8801 1.87465   4
  12  -2   5 0.42195 1.15572   3
  12  -2   5 -0.7855 1.22009   4
 -12  -2  -5 0.60755 0.81178   3
  12   2   5 -1.0275 0.72050   3
  12   2   5 0.22928 1.03396   4
  13  -2   5 3.33551 1.41603   3
  13  -2   5 1.99117 1.64496   4
  13   2   5 2.04717 1.10279   4
  13   2   5 3.30355 1.06459   3
  14  -2   5 26.8128 2.89238   3
  14  -2   5 19.6837 2.96002   4
  14   2   5 21.9894 2.42450   4
  14   2   5 22.8976 2.11190   3
  15  -2   5 8.22001 1.82382   3
  15   2   5 5.99923 1.40926   3
  14  -3  -5 -0.1151 1.28417   4
  14  -3  -5 -0.3623 0.74998   5
  14   3  -5 0.94979 1.32032   5
  14   3  -5 -0.0238 0.74481   4
 -14   3   5 0.81402 0.98803   3
  13  -3  -5 20.2964 2.74493   4
  13  -3  -5 15.2589 1.57412   5
  13   3  -5 13.4435 2.01532   5
 -13   3   5 11.5802 1.61797   3
  13   3  -5 15.1491 1.23000   4
  12  -3  -5 0.26003 1.33871   4
  12  -3  -5 1.79961 0.79285   5
  12   3  -5 0.41565 1.10212   5
 -12   3   5 0.71576 0.94289   3
 -12   3   5 0.89437 1.01323   3
  12   3  -5 0.23868 0.52161   4
  11  -3  -5 0.61098 1.25000   4
  11  -3  -5 -0.2069 0.67928   5
 -11   3   5 0.82377 0.87756   3
  11   3  -5 -0.3375 0.46264   4
  11   3  -5 0.92476 1.10313   5
 -11   3   5 -1.2545 0.83790   3
  10  -3  -5 -0.3085 1.13967   4
  10  -3  -5 -1.0981 0.62135   5
 -10   3   5 -1.8426 0.74887   5
 -10   3   5 -0.3906 0.96853   3
  10   3  -5 -0.5389 1.12614   5
  10   3  -5 -0.1554 0.39030   4
 -10   3   5 0.35988 0.84043   3
   9  -3  -5 2.70412 0.83752   5
   9  -3  -5 2.11506 1.25703   4
   9   3  -5 1.44550 0.42184   4
  -9   3   5 1.32041 1.03414   3
   9   3  -5 2.10285 1.27680   5
  -9   3   5 2.39225 0.88242   5
  -9   3   5 1.82485 0.93290   3
   8  -3  -5 37.9807 2.65784   4
   8  -3  -5 35.8188 2.15975   5
   8   3  -5 35.6146 1.39693   4
   8   3  -5 40.4363 2.71614   5
  -8   3   5 43.1736 2.57432   3
  -8   3   5 35.9524 2.02731   5
  -8   3   5 38.5438 2.50436   3
   7  -3  -5 0.99432 0.78900   5
   7  -3  -5 2.34745 1.14933   4
  -7   3   5 1.13612 0.73740   5
  -7   3   5 2.36696 0.92808   3
   7   3  -5 1.27012 0.37904   4
  -7   3   5 0.88900 0.99437   3
   7   3  -5 1.97054 1.05625   5
   6  -3  -5 7.31921 1.18622   5
   6  -3  -5 5.70233 1.32669   4
   6   3  -5 5.47522 0.52191   3
   6   3  -5 5.14224 0.41477   3
   6   3  -5 5.42625 0.52353   4
   6   3  -5 3.16262 1.16822   5
  -6   3   5 5.27499 0.90267   5
  -6   3   5 6.40267 1.25366   3
   5  -3  -5 63.0316 3.18353   4
   5  -3  -5 66.6114 2.93454   5
  -5   3   5 64.3310 3.12559   3
   5   3  -5 59.7506 1.99921   3
   5   3  -5 62.9830 3.04917   5
  -5   3   5 60.4774 2.60761   5
   4  -3  -5 52.3896 2.68473   5
   4  -3  -5 54.3519 2.86710   4
  -4   3   5 59.9062 2.51929   5
   4   3  -5 58.7398 2.74349   5
  -4   3   5 59.4852 2.93201   3
   4   3  -5 59.7605 2.02017   3
   3  -3  -5 42.0662 2.43572   4
  -3  -3   5 45.4693 1.79821   4
   3  -3  -5 48.3863 2.47667   5
   3   3  -5 44.7610 2.28311   5
  -3   3   5 46.2450 2.47413   3
   3   3  -5 43.9606 1.77191   3
  -3   3   5 45.2422 2.17617   5
  -2  -3   5 1.57243 0.57613   4
   2  -3  -5 -0.5693 0.77037   4
   2  -3  -5 1.31353 0.83729   5
  -2  -3   5 1.14799 0.64319   3
   2   3  -5 0.97502 0.46271   3
   2   3  -5 0.74152 0.67888   5
  -2   3   5 1.53132 0.76667   3
  -2   3   5 0.83671 0.58019   5
  -1  -3   5 5.14847 0.92640   3
   1  -3  -5 7.44345 1.19899   4
  -1  -3   5 7.20760 0.91596   4
   1  -3  -5 5.23457 1.08592   5
   1   3  -5 6.66372 0.79606   3
   1   3  -5 7.01267 0.88913   5
  -1   3   5 4.13525 0.88601   5
  -1   3   5 5.25227 0.92740   3
   0  -3  -5 -0.1074 0.69630   3
   0  -3  -5 0.36531 0.61459   4
   0  -3  -5 -0.2932 0.69486   5
   0  -3   5 -0.1425 0.60570   3
   0  -3   5 -0.1129 0.56169   4
   0   3   5 -0.2360 0.60042   5
   0   3  -5 0.45146 0.48002   5
   0   3   5 0.85898 0.69676   3
   0   3  -5 -0.0030 0.49147   3
  -1  -3  -5 1.48853 0.80334   3
   1  -3   5 2.29346 0.79745   4
  -1  -3  -5 2.17440 1.01106   5
   1  -3   5 1.22687 0.78156   3
  -1   3  -5 1.84207 0.49521   5
   1   3   5 2.22878 0.88407   5
   1   3   5 1.93393 0.73949   3
  -1   3  -5 1.91858 0.67327   3
   2  -3   5 65.1560 2.81631   4
   2  -3   5 61.9295 3.01002   3
  -2  -3  -5 57.1708 2.85642   3
  -2  -3  -5 66.9375 3.16598   5
  -2   3  -5 65.0126 2.19715   5
   2   3   5 65.6657 3.03587   5
  -2   3  -5 65.1420 2.67869   3
   2   3   5 65.1649 2.74533   3
  -3  -3  -5 -0.1521 0.91431   5
  -3  -3  -5 -0.1635 0.69780   3
   3  -3   5 -0.2143 0.81625   3
   3  -3   5 -1.0830 0.67048   4
  -3   3  -5 -0.4147 0.57855   3
   3   3   5 0.89347 0.82724   5
   3   3   5 -0.0004 0.62308   3
  -3   3  -5 0.11056 0.27564   5
   4  -3   5 5.59730 1.22454   3
  -4  -3  -5 5.19828 1.04001   3
   4  -3   5 7.25322 1.18165   4
  -4  -3  -5 6.27465 1.32101   5
  -4   3  -5 5.40078 0.94766   3
   4   3   5 6.79155 1.26890   5
   4   3   5 7.41727 0.95736   3
   5  -3   5 79.6748 3.79957   3
   5  -3   5 82.7392 3.56111   4
  -5  -3  -5 78.8547 3.43848   3
  -5  -3  -5 84.0555 4.06043   5
  -5   3  -5 82.2622 3.30889   3
   5   3   5 81.0546 3.10294   3
   5   3   5 81.7090 3.83739   5
   6  -3   5 23.0861 2.12162   3
  -6  -3  -5 25.6066 2.22217   5
   6  -3   5 24.7035 2.04426   4
  -6  -3  -5 19.8661 1.71317   3
   6   3   5 22.2411 2.15109   5
   6   3   5 22.8408 1.58480   4
   6   3   5 21.9725 1.56644   3
  -6   3  -5 25.8242 1.73611   3
   7  -3   5 12.7289 1.75844   4
   7  -3   5 13.3465 1.87008   3
  -7  -3  -5 11.1183 1.39954   3
  -7  -3  -5 11.2590 1.84060   5
   7   3   5 14.8884 1.35449   3
   7   3   5 8.13197 1.59827   5
   7   3   5 8.35941 1.33582   4
  -7   3  -5 10.0309 1.24765   3
   8  -3   5 0.70806 1.08844   3
  -8  -3  -5 -0.3355 0.65140   3
   8  -3   5 1.75119 1.19652   4
   8   3   5 -0.6974 0.86243   4
   8   3   5 1.02146 0.79063   3
   8   3   5 0.46199 1.23311   5
   9  -3   5 2.96439 1.42822   4
  -9  -3  -5 1.49396 0.81923   3
   9  -3   5 3.77560 1.30915   3
   9   3   5 1.04972 0.80567   3
   9   3   5 1.15774 0.91865   4
  10  -3   5 1.19064 1.09797   4
 -10  -3  -5 -1.2282 0.70791   3
  10  -3   5 -0.5773 1.08697   3
  10   3   5 1.67285 0.80014   3
  10   3   5 -0.7309 0.93420   4
  11  -3   5 1.39949 1.45957   4
  11  -3   5 0.37385 1.19349   3
 -11  -3  -5 2.36756 0.91085   3
  11   3   5 0.35966 0.78266   3
  11   3   5 0.27559 1.13125   4
  12  -3   5 12.0237 2.37051   4
  12  -3   5 8.44957 1.91244   3
  12   3   5 13.8495 1.52116   3
  12   3   5 8.62500 1.68947   4
  13  -3   5 -0.0406 1.28804   3
  13  -3   5 -1.3366 1.51874   4
  13   3   5 -0.3448 0.83600   3
  13   3   5 -1.9051 1.11439   4
  14  -3   5 -0.1095 1.44199   4
  14   3   5 1.45655 0.98651   3
  14   3   5 -0.4079 1.27638   4
  13  -4  -5 12.7856 2.45926   4
  13  -4  -5 8.92052 1.36978   5
  13   4  -5 11.4931 1.13739   4
  13   4  -5 10.2049 2.05206   5
 -13   4   5 7.14614 1.59432   3
  12  -4  -5 5.29856 1.05933   5
  12  -4  -5 7.05285 2.01877   4
 -12   4   5 4.74722 1.48930   3
  12   4  -5 6.53990 0.84732   4
  12   4  -5 4.84378 1.64459   5
  11  -4  -5 0.64123 0.82077   5
  11  -4  -5 1.24468 1.50120   4
  11   4  -5 1.22161 1.27870   5
  11   4  -5 0.29335 0.50142   4
 -11   4   5 2.60587 1.23281   3
  10  -4  -5 8.98540 2.00679   4
  10   4  -5 6.45982 1.63731   5
 -10   4   5 7.64504 1.19133   5
 -10   4   5 8.47761 1.59860   3
  10   4  -5 5.97903 0.71231   4
   9  -4  -5 -0.6301 1.29886   4
   9  -4  -5 -0.1490 0.70998   5
  -9   4   5 -0.3879 0.74252   5
   9   4  -5 -0.0533 0.39035   4
   9   4  -5 0.18937 1.19342   5
  -9   4   5 1.45755 1.17655   3
   8  -4  -5 8.83967 1.31310   5
   8  -4  -5 7.56694 1.84556   4
  -8   4   5 7.31997 1.69871   3
  -8   4   5 8.08386 1.07608   5
   8   4  -5 5.19353 1.24863   5
   8   4  -5 8.80968 0.76920   4
  -8   4   5 6.89063 1.52274   3
   7  -4  -5 1.00096 1.33693   4
   7  -4  -5 2.52423 0.92618   5
  -7   4   5 2.63488 0.79794   5
   7   4  -5 2.89384 0.34879   3
   7   4  -5 2.77400 0.31329   3
  -7   4   5 3.85621 1.27540   3
   7   4  -5 2.74667 0.53218   4
   7   4  -5 3.51753 1.34149   5
  -7   4   5 3.81928 1.10328   3
   6  -4  -5 24.0626 2.27755   4
   6  -4  -5 23.6014 1.87218   5
  -6   4   5 21.5457 1.60778   5
  -6   4   5 23.3729 2.24108   3
  -6   4   5 24.5409 2.16281   3
   6   4  -5 23.7814 1.31687   3
   6   4  -5 23.1817 1.07461   3
   6   4  -5 20.4834 2.14319   5
   5  -4  -5 57.5762 3.33349   4
   5  -4  -5 55.6030 2.92474   5
   5   4  -5 55.4822 2.10483   3
  -5   4   5 56.2164 3.19522   3
  -5   4   5 53.7219 2.53650   5
   5   4  -5 56.5326 3.04797   5
   4  -4  -5 2.06862 1.30020   4
   4  -4  -5 4.67367 1.14073   5
   4   4  -5 3.96128 0.70273   3
  -4   4   5 3.75148 0.87553   5
  -4   4   5 6.38044 1.40620   3
   4   4  -5 3.45133 1.15273   5
   3  -4  -5 0.72129 0.87349   5
   3  -4  -5 0.05104 0.98010   4
  -3  -4   5 0.01986 0.59741   4
   3   4  -5 -0.1032 0.85911   5
  -3   4   5 0.40795 0.70640   5
  -3   4   5 -0.3555 0.97530   3
   3   4  -5 0.25119 0.54126   3
   2  -4  -5 27.5774 2.09136   4
  -2  -4   5 28.1502 1.77335   4
   2  -4  -5 25.8605 2.10672   5
   2   4  -5 28.2551 1.66090   3
  -2   4   5 28.9658 1.87489   5
  -2   4   5 26.3714 2.16619   3
   2   4  -5 31.1760 1.94508   5
   1  -4  -5 148.027 5.66922   4
   1  -4  -5 142.781 5.64720   5
  -1  -4   5 155.604 5.26760   4
  -1   4   5 147.290 5.33207   5
  -1   4   5 147.585 5.51162   3
   1   4  -5 148.212 5.00658   5
   1   4  -5 158.448 5.11100   3
   0  -4  -5 38.5498 2.66469   5
   0  -4   5 38.3933 2.46185   3
   0  -4  -5 44.7499 2.62256   4
   0  -4   5 40.5826 2.25653   4
   0   4  -5 38.5859 1.90207   5
   0   4   5 41.9381 2.41195   5
   0   4  -5 38.6836 2.16903   3
   0   4  -5 40.7463 2.18915   5
   0   4   5 40.2102 2.44983   3
  -1  -4  -5 -0.1153 0.99835   5
  -1  -4  -5 0.67012 0.77550   4
   1  -4   5 0.32705 0.80043   4
   1  -4   5 0.04088 0.80781   3
   1   4   5 0.02487 0.78293   3
  -1   4  -5 -0.0488 0.53636   5
  -1   4  -5 0.02668 0.49729   5
  -1   4  -5 -1.2621 0.58023   3
   1   4   5 0.09890 0.66715   5
   2  -4   5 115.341 4.51194   4
   2  -4   5 100.112 4.57200   3
  -2  -4  -5 116.008 4.91370   5
  -2   4  -5 110.005 4.20584   3
   2   4   5 109.643 4.54904   5
  -2   4  -5 111.785 3.78473   5
  -2   4  -5 109.992 3.50218   5
   2   4   5 111.167 4.28258   3
  -3  -4  -5 12.9362 1.90824   5
   3  -4   5 15.3156 1.70146   4
   3  -4   5 16.4592 1.92875   3
   3   4   5 15.2596 1.82668   5
  -3   4  -5 15.1255 0.98241   5
  -3   4  -5 16.0310 0.82555   5
   3   4   5 16.8440 1.63773   3
  -3   4  -5 13.9586 1.51674   3
   4  -4   5 3.12577 1.15141   4
   4  -4   5 4.91990 1.35651   3
  -4  -4  -5 5.17096 1.45679   5
  -4  -4  -5 0.97806 0.88681   3
  -4   4  -5 3.74525 0.89041   3
   4   4   5 2.82119 1.05981   5
   4   4   5 3.65694 0.91214   3
  -5  -4  -5 -0.8877 0.66943   3
   5  -4   5 -0.2259 1.00558   3
   5  -4   5 -0.1076 0.95260   4
  -5  -4  -5 -0.0450 1.11345   5
  -5   4  -5 -0.4339 0.66343   3
   5   4   5 0.01887 0.94317   5
   5   4   5 1.54355 0.85162   3
  -6  -4  -5 0.12919 1.09010   5
   6  -4   5 0.95366 1.08821   4
   6  -4   5 0.09650 1.11914   3
  -6  -4  -5 -0.6779 0.73135   3
   6   4   5 0.69943 0.80057   3
  -7  -4  -5 24.6609 2.11181   3
  -7  -4  -5 27.9081 2.79041   5
   7  -4   5 29.0627 2.68019   3
   7  -4   5 27.2714 2.53917   4
   7   4   5 26.9476 1.77570   3
   8  -4   5 7.96056 1.86596   4
   8  -4   5 5.71062 1.63920   3
  -8  -4  -5 5.38524 1.22916   3
   8   4   5 3.76592 1.26998   4
   8   4   5 7.33209 1.12959   3
   9  -4   5 17.3016 2.62490   4
   9  -4   5 20.5511 2.57500   3
  -9  -4  -5 17.5301 2.04200   3
   9   4   5 20.4233 1.70081   3
   9   4   5 19.8436 2.03103   4
  10  -4   5 21.0085 2.72094   3
  10  -4   5 21.2948 2.90318   4
  10   4   5 19.8817 2.09371   4
  10   4   5 20.9096 1.71208   3
  11  -4   5 8.42639 2.38535   4
  11  -4   5 7.59991 1.91326   3
  11   4   5 10.5168 1.30421   3
  11   4   5 7.00455 1.56203   4
  12  -4   5 7.99671 2.26198   4
  12   4   5 2.58330 1.38662   4
  12   4   5 4.03964 1.00111   3
  13  -4   5 0.97464 1.70441   4
  13   4   5 0.72708 0.85298   3
  13   4   5 1.14539 1.37266   4
  12  -5  -5 33.2622 3.64028   4
  12  -5  -5 27.8302 2.04505   5
 -12   5   5 34.6361 3.32411   3
  12   5  -5 34.8365 3.17771   5
  12   5  -5 30.1484 1.61969   4
  11  -5  -5 6.27061 1.10022   5
  11  -5  -5 10.0164 2.42705   4
  11   5  -5 6.72589 2.01036   5
  11   5  -5 6.73137 0.84470   4
 -11   5   5 9.56569 1.98591   3
  10  -5  -5 2.38728 0.91385   5
  10  -5  -5 1.62592 1.79231   4
  10   5  -5 1.72941 0.60079   4
  10   5  -5 2.98032 1.50889   5
 -10   5   5 0.48472 0.90744   5
 -10   5   5 -0.6857 1.28021   3
   9  -5  -5 1.60292 0.86081   5
   9  -5  -5 -0.2009 1.48164   4
  -9   5   5 3.42351 1.51834   3
   9   5  -5 2.42001 0.64680   4
  -9   5   5 1.86459 0.84758   5
   9   5  -5 5.03425 1.46699   5
   8  -5  -5 2.69208 1.47759   4
   8  -5  -5 1.58567 0.93311   5
  -8   5   5 2.84853 0.86445   5
   8   5  -5 1.99554 0.23388   3
  -8   5   5 -0.4867 1.16270   3
   8   5  -5 2.24034 0.25154   3
   8   5  -5 3.73357 1.51687   5
   8   5  -5 1.56698 0.61494   4
   7  -5  -5 9.77803 1.41771   5
   7  -5  -5 8.94151 1.97234   4
  -7   5   5 9.94684 1.85495   3
   7   5  -5 11.5708 0.96635   3
  -7   5   5 7.39901 1.04378   5
   7   5  -5 9.79576 0.77768   3
   7   5  -5 6.42042 1.61244   5
   6  -5  -5 17.5599 1.78221   5
   6  -5  -5 18.9642 2.61246   4
   6   5  -5 17.9845 1.18800   3
  -6   5   5 17.4082 2.23487   3
   6   5  -5 13.7571 2.01367   5
   6   5  -5 14.6169 1.35864   3
  -6   5   5 16.9392 1.46811   5
   5  -5  -5 15.3722 1.76243   5
   5  -5  -5 15.1551 2.37394   4
  -5   5   5 16.1230 1.48838   5
   5   5  -5 16.0370 1.97194   5
   5   5  -5 15.7140 1.22976   3
   5   5  -5 15.9140 1.52385   3
  -5   5   5 16.2106 2.06234   3
   4  -5  -5 2.37643 1.08600   5
   4  -5  -5 0.02176 1.32094   4
   4   5  -5 1.81582 0.72170   3
   4   5  -5 2.24982 1.17461   5
  -4   5   5 0.82886 1.20943   3
   4   5  -5 0.58454 0.94242   5
  -4   5   5 1.63335 0.83685   5
   3  -5  -5 62.4760 3.59312   4
  -3  -5   5 66.2831 2.97037   4
   3  -5  -5 70.4429 3.52587   5
  -3   5   5 68.7064 3.73695   3
   3   5  -5 58.9414 3.41248   5
   3   5  -5 67.7764 3.30102   5
  -3   5   5 61.6291 2.98385   5
   3   5  -5 64.6777 2.85557   3
  -2  -5   5 66.2491 3.20676   4
   2  -5  -5 69.6600 3.68299   5
   2  -5  -5 63.9135 3.59300   4
   2   5  -5 66.2767 3.02144   3
   2   5  -5 67.2355 3.46061   5
   2   5  -5 67.1043 3.15096   5
  -2   5   5 71.5281 3.76068   3
  -2   5   5 66.0541 3.16190   5
   1  -5  -5 2.81529 1.25535   5
  -1  -5   5 6.57771 1.36058   4
   1  -5  -5 3.25182 1.33184   4
   1   5  -5 3.21078 0.91837   5
   1   5  -5 3.80001 0.98338   3
  -1   5   5 4.56352 1.27193   3
  -1   5   5 5.86927 1.09836   5
   1   5  -5 6.81562 1.22559   5
   0  -5  -5 137.176 5.74283   4
   0  -5   5 144.163 5.51761   4
   0  -5  -5 147.266 5.88952   5
   0   5  -5 143.033 4.83813   5
   0   5  -5 141.648 5.21936   5
   0   5   5 139.109 5.57183   3
   0   5  -5 146.055 5.24653   3
   0   5   5 131.647 5.37810   5
  -1  -5  -5 75.6931 3.90256   4
  -1  -5  -5 80.5914 4.21473   5
   1  -5   5 73.0953 3.73890   4
   1   5   5 73.8020 3.73089   5
   1   5   5 78.0202 3.76903   3
  -1   5  -5 80.4646 3.30061   5
  -1   5  -5 78.1568 3.54568   3
   2  -5   5 19.6460 2.30176   4
  -2  -5  -5 21.7523 2.47840   5
  -2   5  -5 19.8596 1.84989   3
   2   5   5 20.8294 2.16796   5
   2   5   5 22.2396 2.10676   3
  -2   5  -5 18.7025 1.41966   5
  -2   5  -5 20.1230 1.20895   5
  -3  -5  -5 103.177 5.00592   5
   3  -5   5 104.976 4.75118   4
   3   5   5 100.059 4.25026   3
  -3   5  -5 100.393 3.14149   5
  -3   5  -5 98.9053 3.33617   5
  -4  -5  -5 -0.1645 1.31631   5
   4  -5   5 0.02719 1.17751   4
   4   5   5 -0.1394 0.89822   3
   5  -5   5 9.96382 2.00052   4
  -5  -5  -5 8.90901 1.80935   5
   5   5   5 10.5617 1.42131   3
   6  -5   5 19.2546 2.63323   4
  -6  -5  -5 18.1664 2.53797   5
   6   5   5 16.6979 1.69820   3
   7  -5   5 23.2887 2.90554   4
   7   5   5 23.6368 1.90329   3
   8  -5   5 20.8040 2.91314   4
   8   5   5 11.5966 1.85535   4
   8   5   5 16.8555 1.71314   3
   9  -5   5 47.0207 3.78633   4
   9   5   5 47.3537 2.56473   3
   9   5   5 43.1682 2.87318   4
  10  -5   5 3.80005 2.03130   4
  10   5   5 4.59922 1.11716   3
  10   5   5 1.34574 1.20110   4
  11  -5   5 17.0670 3.14389   4
  11   5   5 11.4080 2.01417   4
  11   5   5 14.7252 1.56820   3
  12  -5   5 10.6949 2.88212   4
  12   5   5 12.9184 1.45773   3
  12   5   5 6.61054 1.82362   4
  10  -6  -5 -0.6463 0.83763   5
  10  -6  -5 -0.0343 1.78171   4
  10   6  -5 2.32416 1.63540   5
 -10   6   5 -0.7340 1.45114   3
  10   6  -5 0.42482 0.66585   4
   9  -6  -5 8.87266 2.39420   4
   9  -6  -5 6.53682 1.27364   5
   9   6  -5 11.8500 2.16474   5
  -9   6   5 8.45122 1.95802   3
   9   6  -5 8.12925 1.02729   4
   8  -6  -5 1.22205 0.85904   5
   8  -6  -5 -3.1497 1.46571   4
   8   6  -5 0.86116 0.70027   4
  -8   6   5 0.95057 0.94982   5
  -8   6   5 0.92286 1.38896   3
   8   6  -5 1.20810 1.47421   5
   8   6  -5 -0.2822 0.40148   3
   7  -6  -5 0.34449 1.73534   4
   7  -6  -5 1.41958 0.90466   5
   7   6  -5 0.19169 0.59692   3
  -7   6   5 1.77147 1.41959   3
  -7   6   5 0.51540 0.83281   5
   7   6  -5 1.86801 1.50463   5
   7   6  -5 0.68736 0.65030   3
   6  -6  -5 -0.0112 0.93755   5
   6  -6  -5 3.64730 1.92018   4
   6   6  -5 1.89627 0.76359   3
  -6   6   5 0.28280 0.83666   5
  -6   6   5 2.36511 1.61825   3
   6   6  -5 0.48867 1.26820   5
   6   6  -5 1.26351 0.81897   3
   5  -6  -5 1.13360 1.53683   4
   5  -6  -5 -0.8560 0.86145   5
   5   6  -5 1.12198 0.87072   3
   5   6  -5 0.78086 1.25533   5
  -5   6   5 -1.0484 1.11416   3
   5   6  -5 2.23769 0.86056   3
  -5   6   5 2.08856 0.85948   5
   4  -6  -5 3.32446 1.59174   4
   4  -6  -5 2.05269 1.11110   5
  -4   6   5 0.68062 1.39221   3
   4   6  -5 3.37177 0.91207   3
   4   6  -5 1.52762 1.05854   3
  -4   6   5 3.23528 0.98455   5
   4   6  -5 1.41026 1.24977   5
   3  -6  -5 1.83897 1.58451   4
  -3  -6   5 5.02964 1.29354   4
   3  -6  -5 2.18161 1.24801   5
  -3   6   5 2.26806 1.50890   5
  -3   6   5 3.97014 1.51264   3
   3   6  -5 4.67108 1.25551   5
   3   6  -5 3.45767 1.03728   3
  -2  -6   5 4.58321 1.28906   4
   2  -6  -5 3.46202 1.62452   4
   2  -6  -5 4.43298 1.39628   5
  -2   6   5 1.90874 1.44159   3
   2   6  -5 5.35242 1.17115   5
   2   6  -5 5.17509 1.29758   3
   2   6  -5 5.73142 1.25310   5
  -1  -6   5 4.27920 1.41058   4
   1  -6  -5 3.51871 1.34276   5
   1  -6  -5 1.94668 1.42054   4
   1   6  -5 1.78650 0.89816   5
   1   6  -5 2.78278 1.06589   5
  -1   6   5 3.21922 1.50757   3
   0  -6   5 0.07543 1.19111   4
   0  -6  -5 -1.9782 1.00508   5
   0  -6  -5 1.67653 1.18173   4
   0   6  -5 0.55593 0.70438   5
   0   6   5 1.57940 1.19493   3
   0   6  -5 2.55555 0.89758   5
  -1  -6  -5 14.2715 2.11538   5
   1  -6   5 15.5419 2.23897   4
   1   6   5 12.7445 1.87107   3
  -1   6  -5 14.6911 1.33049   5
  -1   6  -5 12.1459 1.47089   5
   2  -6   5 0.72502 1.28395   4
  -2  -6  -5 1.94392 1.45875   5
  -2   6  -5 0.11903 0.58804   5
   2   6   5 0.19499 0.99219   3
  -2   6  -5 -0.9566 0.43885   5
   3  -6   5 -0.1103 1.34704   4
  -3  -6  -5 0.15428 1.27508   5
   3   6   5 -0.9838 0.98543   3
  -3   6  -5 0.03840 0.38450   5
  -3   6  -5 0.24572 0.43394   5
   4  -6   5 -1.3608 1.27169   4
  -4  -6  -5 3.15882 1.41306   5
   4   6   5 -0.5827 0.96231   3
   5  -6   5 -0.1490 1.49265   4
   5   6   5 0.83233 1.00744   3
   6  -6   5 0.84852 1.55190   4
   6   6   5 2.12043 1.08449   3
   7  -6   5 2.71224 1.88625   4
   7   6   5 0.25526 0.97238   3
   8  -6   5 6.91363 2.28401   4
   9  -6   5 3.61555 1.84773   4
   9   6   5 0.92923 1.31430   4
   9   6   5 0.97568 0.93803   3
  10  -6   5 0.80575 1.66973   4
  10   6   5 0.88711 1.30698   4
  10   6   5 0.75042 0.97779   3
   8  -7  -5 9.46954 2.46329   4
   8  -7  -5 6.14816 1.33914   5
  -8   7   5 8.66060 2.15676   3
   8   7  -5 6.34194 1.14089   4
   8   7  -5 11.0211 2.28088   5
   7  -7  -5 4.82017 2.18811   4
   7  -7  -5 0.80879 1.01327   5
   7   7  -5 2.02157 1.53347   5
   7   7  -5 0.71617 0.80509   3
  -7   7   5 0.71393 1.67482   3
   6  -7  -5 1.36878 1.97664   4
   6  -7  -5 2.23463 1.10472   5
   6   7  -5 -0.3034 0.97044   3
   6   7  -5 -0.1154 1.35120   5
  -6   7   5 3.04297 1.75633   3
   5  -7  -5 73.3634 3.96356   5
   5  -7  -5 79.2998 5.17232   4
   5   7  -5 76.9877 3.75803   3
   5   7  -5 75.5607 4.23785   5
  -5   7   5 74.3288 4.66923   3
   4  -7  -5 -1.0879 1.37039   4
   4  -7  -5 0.20055 1.03126   5
   4   7  -5 -0.9632 0.93985   3
   4   7  -5 -0.4763 1.19721   5
  -4   7   5 0.23030 1.44556   3
  -3  -7   5 11.4942 1.86641   4
   3  -7  -5 10.7129 2.50301   4
   3  -7  -5 10.0983 1.84169   5
  -3   7   5 11.1724 2.23169   3
   3   7  -5 11.0658 1.73403   5
   3   7  -5 11.4465 1.83717   3
   2  -7  -5 7.74933 1.71826   5
   2  -7  -5 4.32504 1.87667   4
  -2  -7   5 5.94983 1.59097   4
  -2   7   5 8.35251 1.91117   3
   2   7  -5 7.33585 1.44216   5
  -1  -7   5 1.77774 1.43051   4
   1  -7  -5 0.38321 1.59592   4
   1  -7  -5 1.40077 1.33578   5
   1   7  -5 0.98727 0.96249   5
  -1   7   5 0.72404 1.39656   3
   0  -7   5 17.0079 2.46166   4
   0  -7  -5 15.4796 2.54678   4
   0  -7  -5 14.3791 2.23696   5
   0   7  -5 12.2143 1.70192   5
   0   7  -5 15.7232 1.55149   5
   0   7   5 11.9693 2.05629   3
  -1  -7  -5 1.62992 1.43805   5
   1  -7   5 1.29222 1.39901   4
  -1   7  -5 -0.4187 0.66975   5
  -1   7  -5 -0.1532 0.96802   5
   1   7   5 -0.0967 1.14511   3
  -2  -7  -5 19.2002 2.62437   5
   2  -7   5 21.2068 2.92736   4
  -2   7  -5 19.9203 1.35630   5
   2   7   5 23.1051 2.51323   3
  -2   7  -5 15.3696 1.52492   5
   3  -7   5 1.96006 1.57727   4
   3   7   5 0.08556 1.17838   3
  -3   7  -5 0.71365 0.42023   5
   4  -7   5 4.66365 2.06872   4
   4   7   5 4.30090 1.34563   3
   5  -7   5 22.2059 3.34524   4
   5   7   5 18.7984 2.08580   3
   6  -7   5 -1.3048 1.58286   4
   6   7   5 1.32218 1.16649   3
   7  -7   5 2.87461 1.95417   4
   7   7   5 2.31584 1.15820   3
   3  -8  -5 12.1076 2.74560   4
   3   8  -5 9.69847 1.82363   5
   2  -8  -5 52.4862 4.31397   4
  -2  -8   5 51.3780 3.63363   4
   2   8  -5 44.3763 3.58142   3
   2   8  -5 47.6106 3.06168   5
  -2   8   5 55.0041 4.00031   3
   1  -8  -5 36.7448 3.62972   4
  -1  -8   5 32.3948 2.98638   4
  -1   8   5 41.2239 3.52995   3
   1   8  -5 37.4925 2.54197   5
   1   8  -5 33.6711 3.25332   3
   0  -8   5 1.02768 1.61991   4
   0   8  -5 3.34361 1.04539   5
   0   8   5 -0.6264 1.62381   3
   1  -8   5 25.7651 3.31313   4
  -1   8  -5 22.9074 1.69866   5
   1   8   5 26.0919 2.86495   3
   2  -8   5 13.3199 2.51784   4
   2   8   5 14.9488 2.24410   3
  15   0  -6 -0.1766 0.92865   5
  15   0  -6 0.66542 1.00640   4
  14   0  -6 24.5141 2.07076   4
  14   0  -6 29.0140 2.36462   5
  13   0  -6 5.66347 1.25616   5
  13   0  -6 4.69532 1.14348   4
  12   0  -6 1.56109 0.96990   5
  12   0  -6 0.45044 0.77784   4
  11   0  -6 12.4612 1.63378   5
  11   0  -6 12.6864 1.29739   4
  10   0  -6 28.6959 1.70935   4
  10   0  -6 31.4197 2.17995   5
  -9   0   6 6.07006 0.37939   3
   9   0  -6 5.29864 0.86393   4
   9   0  -6 6.20213 1.23805   5
  -9   0   6 6.48498 0.37862   3
  -8   0   6 313.056 9.96413   5
  -8   0   6 321.891 8.58641   3
   8   0  -6 314.228 9.14084   4
  -8   0   6 318.785 8.77917   3
   8   0  -6 324.254 9.79395   5
  -7   0   6 232.100 6.32287   3
  -7   0   6 226.120 7.41376   5
   7   0  -6 222.903 6.64467   4
   7   0  -6 238.085 7.31553   5
  -6   0   6 23.9545 1.00593   3
   6   0  -6 22.3734 1.06744   4
   6   0  -6 25.8109 1.72475   5
  -6   0   6 21.8954 1.70855   5
  -5   0   6 270.144 7.43722   3
  -5   0   6 276.037 8.22677   5
   5   0  -6 272.093 8.18302   5
   5   0  -6 259.577 7.39792   4
   4   0  -6 139.080 4.43459   3
  -4   0   6 146.870 4.76592   5
  -4   0   6 148.125 4.18278   3
   4   0  -6 139.624 4.75301   5
   3   0  -6 204.688 6.27382   3
  -3   0   6 215.669 6.08062   3
   3   0  -6 228.695 6.65180   5
  -3   0   6 211.664 6.52836   5
  -2   0   6 78.1209 2.83220   5
  -2   0   6 78.4859 2.49398   3
   2   0  -6 71.3531 2.86255   5
   2   0  -6 77.2149 2.64962   3
  -1   0   6 66.0234 2.03119   4
  -1   0   6 62.2727 2.48479   5
  -1   0   6 71.3863 2.30371   3
   1   0  -6 65.3976 2.34392   3
   1   0  -6 66.5699 2.55714   5
   0   0   6 30.1652 1.16262   4
   0   0   6 30.2781 1.39430   3
   0   0   6 30.1824 1.49141   5
   0   0  -6 30.7355 1.42017   3
   0   0  -6 31.8034 1.67919   5
   1   0   6 1.89707 0.57783   5
   1   0   6 2.67918 0.58395   3
  -1   0  -6 2.29418 0.63998   5
   1   0   6 2.70080 0.46389   4
  -2   0  -6 0.10621 0.39434   3
   2   0   6 0.27555 0.47761   5
   2   0   6 0.50182 0.41385   3
  -2   0  -6 0.61737 0.60573   5
   2   0   6 0.69611 0.41989   4
  -3   0  -6 22.6998 1.23784   3
   3   0   6 25.8322 1.38476   3
  -3   0  -6 21.8816 1.56350   5
   3   0   6 22.8968 1.17276   4
   3   0   6 21.6058 1.31006   5
   4   0   6 779.411 22.1728   3
   4   0   6 825.359 22.2927   5
  -4   0  -6 823.292 22.5701   5
  -4   0  -6 813.547 22.1315   3
   4   0   6 831.660 22.1090   4
   5   0   6 350.938 10.0549   3
  -5   0  -6 348.396 9.93214   3
   5   0   6 346.987 9.94918   4
   5   0   6 346.890 10.0832   5
  -5   0  -6 341.188 10.3273   5
   6   0   6 28.5192 1.66201   4
  -6   0  -6 26.9380 1.58136   3
   6   0   6 28.6766 1.70998   5
   6   0   6 29.3799 1.78551   3
  -6   0  -6 30.3832 1.98875   5
  -7   0  -6 471.788 13.8229   3
   7   0   6 502.157 14.1128   5
   7   0   6 509.042 14.0799   4
   7   0   6 511.842 14.1804   3
  -7   0  -6 464.443 14.2652   5
   8   0   6 59.1028 2.73669   4
   8   0   6 57.8127 2.69370   5
  -8   0  -6 57.2739 2.50763   3
   8   0   6 60.6818 2.84129   3
   9   0   6 3.65768 0.90144   5
   9   0   6 3.02983 1.03764   3
   9   0   6 1.25652 0.86924   4
 -10   0  -6 8.55448 1.05297   3
  10   0   6 10.7952 1.55691   4
  10   0   6 7.85052 1.35421   3
  10   0   6 8.40814 1.17520   5
  11   0   6 0.78260 0.97217   3
  11   0   6 0.36721 0.93921   4
  11   0   6 1.73447 0.77709   5
  12   0   6 4.01746 1.29985   3
  12   0   6 2.90352 0.94255   5
  12   0   6 3.83341 1.11239   4
  13   0   6 15.1220 2.25618   4
  13   0   6 20.6132 1.87309   5
  13   0   6 19.8357 2.26341   3
  14   0   6 2.74839 0.95246   5
  14   0   6 1.98712 1.54835   4
  15   0   6 -0.0913 1.34491   4
  15   0   6 1.08852 0.85878   5
  15   0   6 -0.9894 1.19733   3
  15  -1  -6 -1.2127 1.17176   4
  15  -1  -6 3.64453 1.17372   5
  15   1  -6 -0.2833 1.06456   5
  15   1  -6 1.66926 1.04215   4
  14  -1  -6 3.83298 1.09490   5
  14  -1  -6 0.46755 1.06441   4
  14   1  -6 1.65439 1.13925   5
  14   1  -6 2.16171 0.86159   4
  13  -1  -6 -0.7719 0.98117   4
  13  -1  -6 -0.7963 0.76570   5
  13   1  -6 0.33546 0.69318   4
  13   1  -6 -0.8193 0.86659   5
  12  -1  -6 2.19960 1.13375   4
  12  -1  -6 3.12400 1.03232   5
 -12   1   6 1.81144 0.34403   3
 -12   1   6 1.37113 0.34899   3
  12   1  -6 0.85181 1.04391   5
  12   1  -6 0.93928 0.65391   4
  11  -1  -6 2.15112 1.00325   4
  11  -1  -6 1.54380 0.85994   5
 -11   1   6 0.80848 0.42791   3
  11   1  -6 1.28368 0.58774   4
 -11   1   6 1.24015 0.36326   3
  11   1  -6 0.20687 0.92866   5
  10  -1  -6 7.02317 1.20455   5
  10  -1  -6 8.06030 1.24299   4
  10   1  -6 6.52120 0.80843   4
  10   1  -6 6.95788 1.37722   5
 -10   1   6 6.50249 0.75158   3
 -10   1   6 7.71234 0.81335   3
   9  -1  -6 4.19157 1.01747   5
   9  -1  -6 5.43664 1.08096   4
   9   1  -6 4.72594 0.62325   4
   9   1  -6 3.79715 1.17629   5
  -9   1   6 4.94596 1.13570   5
  -9   1   6 4.19488 0.69037   3
  -9   1   6 3.57858 0.65035   3
   8  -1  -6 35.9428 1.97836   4
   8  -1  -6 33.8673 2.05359   5
  -8   1   6 35.7652 1.66335   3
   8   1  -6 36.7170 2.31928   5
  -8   1   6 35.7017 1.82418   3
   8   1  -6 33.4451 1.30700   4
  -8   1   6 33.6725 2.14090   5
   7  -1  -6 51.7171 2.31561   4
   7  -1  -6 58.5957 2.60829   5
  -7   1   6 51.6450 2.56111   5
   7   1  -6 53.6397 2.67989   5
   7   1  -6 45.1136 1.42757   4
  -7   1   6 53.6494 2.11530   3
  -6  -1   6 10.9362 1.37543   5
   6  -1  -6 9.74247 1.00714   4
  -6  -1   6 8.98658 0.48793   3
   6  -1  -6 10.0835 1.21066   5
   6   1  -6 6.55631 1.08444   5
  -6   1   6 8.82556 0.95365   3
  -6   1   6 10.7656 1.22597   5
  -5  -1   6 39.4186 2.16582   5
   5  -1  -6 41.2309 2.09874   5
  -5  -1   6 39.9212 1.39091   3
   5  -1  -6 40.2777 1.81870   4
   5   1  -6 36.9356 2.06914   5
  -5   1   6 43.4280 2.08539   5
   5   1  -6 40.8410 1.49883   3
  -5   1   6 40.8127 1.75967   3
  -4  -1   6 190.736 6.15782   5
   4  -1  -6 188.553 6.01743   3
   4  -1  -6 195.624 5.79983   4
  -4  -1   6 192.622 5.43384   3
   4  -1  -6 204.376 6.18708   5
  -4   1   6 200.383 6.06936   5
   4   1  -6 190.108 5.48408   3
   4   1  -6 171.511 6.01015   5
  -4   1   6 195.744 5.73394   3
   3  -1  -6 46.7225 2.08480   3
  -3  -1   6 47.2600 2.12003   5
   3  -1  -6 50.5724 2.20990   5
  -3  -1   6 43.4175 1.61352   3
   3  -1  -6 41.4630 1.77282   4
  -3   1   6 42.6731 2.00931   5
   3   1  -6 43.4064 1.61193   3
   3   1  -6 43.2835 2.07206   5
  -3   1   6 43.2323 1.79875   3
  -2  -1   6 30.0495 0.97690   4
  -2  -1   6 31.0302 1.31675   3
  -2  -1   6 31.4613 1.64747   5
   2  -1  -6 30.4675 1.67546   3
   2  -1  -6 31.7770 1.78863   5
   2   1  -6 34.2896 1.71134   5
  -2   1   6 29.5241 1.45334   3
   2   1  -6 29.9797 1.29010   3
  -2   1   6 31.3058 1.64686   5
   1  -1  -6 0.34895 0.60427   5
  -1  -1   6 0.61147 0.51830   5
  -1  -1   6 1.05853 0.45095   3
   1  -1  -6 0.36059 0.55602   3
   1   1  -6 0.13717 0.40284   3
  -1   1   6 0.36259 0.50550   3
   1   1  -6 0.67138 0.53894   5
  -1   1   6 0.52250 0.54183   5
   0  -1  -6 11.3498 1.09880   3
   0  -1  -6 8.73380 1.12086   5
   0  -1   6 12.7823 0.96353   3
   0  -1   6 11.8150 0.66097   4
   0  -1   6 13.3074 0.95512   5
   0   1  -6 12.1352 1.02419   5
   0   1  -6 12.1536 0.89404   3
   0   1   6 10.8024 1.10640   5
   0   1   6 12.2213 1.00795   3
  -1  -1  -6 0.40621 0.51943   3
   1  -1   6 0.73672 0.34948   4
   1  -1   6 -0.5926 0.44453   3
  -1  -1  -6 -0.3724 0.57537   5
   1  -1   6 0.51341 0.43689   5
  -1   1  -6 0.47509 0.50676   5
   1   1   6 0.48188 0.53159   5
  -1   1  -6 0.15807 0.41325   3
   1   1   6 -0.4102 0.47540   3
  -2  -1  -6 120.124 4.02812   3
  -2  -1  -6 121.236 4.35663   5
   2  -1   6 120.871 3.76755   4
   2  -1   6 118.841 3.79222   5
   2  -1   6 132.823 4.06580   3
  -2   1  -6 123.537 4.01225   5
   2   1   6 117.317 4.16905   5
   2   1   6 116.757 3.87913   3
  -2   1  -6 121.185 3.86861   3
   2   1   6 126.544 3.83589   4
   3  -1   6 39.1113 1.67036   4
  -3  -1  -6 43.0260 2.23339   5
  -3  -1  -6 38.4164 1.78876   3
   3  -1   6 39.2592 1.90697   3
   3  -1   6 39.8215 1.60350   5
   3   1   6 38.7246 1.77376   3
  -3   1  -6 37.5148 1.78964   5
  -3   1  -6 38.7575 1.75646   3
   3   1   6 40.5007 1.72305   4
   3   1   6 35.3170 1.98724   5
  -4  -1  -6 8.60879 1.22462   5
  -4  -1  -6 8.03147 0.90991   3
   4  -1   6 10.1039 1.14817   3
   4  -1   6 9.64693 0.79452   5
   4  -1   6 9.55999 0.91150   4
   4   1   6 7.35861 1.08023   5
  -4   1  -6 9.90387 1.03572   3
  -4   1  -6 9.24234 1.02673   5
   4   1   6 9.59400 0.85104   4
   4   1   6 8.04334 0.95276   3
  -5  -1  -6 20.4867 1.80331   5
   5  -1   6 21.7888 1.59269   3
  -5  -1  -6 23.2973 1.45989   3
   5  -1   6 19.5491 1.31889   4
   5  -1   6 19.7447 1.12770   5
   5   1   6 19.5328 1.35713   3
   5   1   6 20.7853 1.37915   4
  -5   1  -6 20.1638 1.36207   3
   5   1   6 21.2800 1.63062   5
  -5   1  -6 20.9963 1.39199   5
   6  -1   6 215.363 6.67551   4
  -6  -1  -6 209.009 6.55475   3
   6  -1   6 213.664 6.89440   3
  -6  -1  -6 214.750 7.22151   5
   6  -1   6 211.074 6.21249   5
   6   1   6 211.662 6.56635   4
  -6   1  -6 206.621 6.48849   3
  -6   1  -6 221.249 6.56213   5
   6   1   6 210.906 6.96973   5
   6   1   6 209.678 6.51197   3
  -7  -1  -6 0.27359 0.59492   3
   7  -1   6 0.90082 0.85799   3
   7  -1   6 0.55087 0.80415   4
  -7  -1  -6 -0.7232 0.85900   5
   7  -1   6 0.53036 0.43493   5
   7   1   6 1.18582 0.80303   5
  -7   1  -6 0.85736 0.63447   5
   7   1   6 1.15734 0.80310   3
  -7   1  -6 0.68255 0.63870   3
   7   1   6 1.27599 0.68549   4
   8  -1   6 4.04216 0.64048   5
   8  -1   6 4.13506 1.05725   4
  -8  -1  -6 2.59707 0.74979   3
   8  -1   6 1.45353 0.95554   3
  -8  -1  -6 3.30262 1.15575   5
   8   1   6 1.51362 0.84362   5
   8   1   6 3.51532 0.84805   4
  -8   1  -6 2.72427 0.74109   3
   8   1   6 4.00004 0.90325   3
   9  -1   6 0.24653 0.91918   3
   9  -1   6 1.91186 0.52149   5
   9  -1   6 1.54894 0.92042   4
  -9  -1  -6 0.97578 0.65469   3
   9   1   6 2.12965 0.93108   5
   9   1   6 0.62877 0.94094   4
  -9   1  -6 1.36951 0.61925   3
   9   1   6 1.49740 0.84847   3
 -10  -1  -6 0.15109 0.61154   3
  10  -1   6 -0.0905 0.44068   5
  10  -1   6 -0.3668 0.69862   4
  10  -1   6 -0.5455 0.94442   3
  10   1   6 -0.2920 0.86461   4
  10   1   6 -0.5516 0.79891   5
  10   1   6 1.26565 0.83906   3
  11  -1   6 5.99266 1.42147   3
  11  -1   6 5.09441 0.72505   5
  11  -1   6 7.72901 1.46825   4
  11   1   6 5.07072 1.31492   4
  11   1   6 5.16151 1.25594   5
  11   1   6 7.39955 1.32272   3
  12  -1   6 0.91095 0.52942   5
  12  -1   6 0.96623 0.54677   5
  12  -1   6 1.19763 1.07771   4
  12  -1   6 2.24050 1.25031   3
  12   1   6 2.99432 1.30775   4
  12   1   6 0.50320 0.96110   3
  13  -1   6 1.31421 0.57565   5
  13  -1   6 1.72757 1.40986   4
  13  -1   6 0.36192 1.24539   3
  13  -1   6 1.61326 0.56236   5
  13   1   6 1.06639 1.15141   3
  13   1   6 2.36615 1.05361   4
  14  -1   6 0.34170 1.44549   4
  14  -1   6 2.82700 1.41253   3
  14  -1   6 2.11156 0.59519   5
  14   1   6 2.86896 1.48896   4
  14   1   6 1.84474 1.24512   3
  15  -2  -6 0.63810 1.42074   4
  15  -2  -6 1.09608 0.94053   5
  15   2  -6 1.63984 1.36188   5
  14  -2  -6 -0.0332 0.71374   5
  14  -2  -6 0.19811 1.36605   4
 -14   2   6 0.16984 0.58091   3
  14   2  -6 -0.0990 1.14985   5
  13  -2  -6 -0.8696 0.69544   5
  13  -2  -6 -1.0724 1.08631   4
  13   2  -6 -0.0759 1.17097   5
 -13   2   6 -0.0372 0.62745   3
  13   2  -6 0.82658 0.60553   4
 -13   2   6 0.62313 0.61016   3
  12  -2  -6 4.17955 1.03563   5
  12  -2  -6 2.70820 1.31665   4
 -12   2   6 2.57044 0.79942   3
 -12   2   6 1.67510 0.72186   3
  12   2  -6 3.73017 1.41460   5
  12   2  -6 4.21241 0.70595   4
  11  -2  -6 3.54496 0.99509   5
  11  -2  -6 2.92118 1.32806   4
  11   2  -6 0.94455 1.10637   5
 -11   2   6 1.78723 0.78070   3
 -11   2   6 2.11185 0.68382   3
  11   2  -6 1.95692 0.53908   4
  10  -2  -6 8.01778 1.47900   4
  10  -2  -6 8.44568 1.26529   5
  10   2  -6 6.94387 1.45973   5
 -10   2   6 6.31046 1.06759   3
 -10   2   6 7.94194 1.31088   5
 -10   2   6 4.74457 0.91917   3
  10   2  -6 5.67894 0.65110   4
   9  -2  -6 0.07987 0.67687   5
   9  -2  -6 2.12902 1.00616   4
  -9   2   6 -0.0562 0.81128   5
  -9   2   6 -0.3794 0.62105   3
   9   2  -6 -0.5967 0.96630   5
  -9   2   6 -1.0527 0.60836   3
   9   2  -6 -0.4451 0.28167   4
   8  -2  -6 6.31217 1.08151   5
   8  -2  -6 4.81187 1.20694   4
  -8   2   6 4.13154 0.96167   5
   8   2  -6 6.46496 1.20608   5
  -8   2   6 4.35785 0.94327   3
  -8   2   6 5.87771 1.03579   3
   8   2  -6 6.21851 0.31259   4
   7  -2  -6 10.8623 1.31051   5
   7  -2  -6 9.89339 1.38873   4
  -7   2   6 8.73263 1.15246   5
   7   2  -6 9.86208 1.33980   5
  -7   2   6 9.29133 1.18896   3
   6  -2  -6 49.9370 2.49054   4
   6  -2  -6 49.9859 2.46597   5
  -6   2   6 44.8211 2.30184   5
   6   2  -6 47.1179 2.57106   5
  -6   2   6 45.5669 2.32184   3
   5  -2  -6 71.4641 3.07455   5
   5  -2  -6 74.1751 3.08688   4
  -5  -2   6 70.1438 2.38776   3
  -5   2   6 72.8892 2.97147   3
   5   2  -6 70.4155 2.19513   3
  -5   2   6 73.4352 2.95543   5
   5   2  -6 71.7295 3.16093   5
  -4  -2   6 1.21413 0.45232   3
   4  -2  -6 1.60054 0.74390   5
   4  -2  -6 2.00645 0.75853   4
   4   2  -6 1.36302 0.35373   3
   4   2  -6 2.10697 0.85599   5
  -4   2   6 2.01821 0.70037   5
  -4   2   6 1.44915 0.70424   3
  -3  -2   6 21.2773 1.54413   5
  -3  -2   6 22.0947 1.26579   3
   3  -2  -6 22.7217 1.64441   5
   3  -2  -6 24.5469 1.54475   4
   3   2  -6 20.8940 1.50424   5
  -3   2   6 23.4704 1.55013   3
  -3   2   6 23.2061 1.47343   5
   3   2  -6 21.1653 1.03952   3
   2  -2  -6 11.5933 1.31161   3
  -2  -2   6 13.7209 1.08305   3
   2  -2  -6 13.1438 1.40849   5
  -2  -2   6 12.8945 1.19674   5
   2  -2  -6 14.9238 1.20404   4
  -2  -2   6 13.7106 0.72901   4
   2   2  -6 13.9883 0.88571   3
   2   2  -6 9.84637 1.08302   5
  -2   2   6 14.9397 1.26648   3
  -2   2   6 13.3553 1.23916   5
  -1  -2   6 5.97746 0.65788   4
   1  -2  -6 7.99927 1.00775   4
   1  -2  -6 6.63932 1.13452   5
  -1  -2   6 7.23699 0.90753   5
   1  -2  -6 5.07454 0.99533   3
  -1  -2   6 7.75359 0.89539   3
   1   2  -6 8.02822 0.93884   5
   1   2  -6 7.76578 0.79967   3
  -1   2   6 5.92371 0.90634   5
  -1   2   6 6.23821 0.91382   3
   0  -2   6 3.95689 0.62527   4
   0  -2  -6 2.84751 0.72749   3
   0  -2   6 3.20342 0.72946   3
   0  -2   6 2.60535 0.61898   5
   0  -2  -6 2.99883 0.89189   5
   0   2  -6 2.89643 0.58524   3
   0   2   6 1.98200 0.71013   3
   0   2  -6 2.88603 0.63300   5
   0   2   6 2.61248 0.67055   5
   1  -2   6 18.7708 1.12561   5
  -1  -2  -6 18.0137 1.46392   3
   1  -2   6 20.7677 1.42816   3
   1  -2   6 17.2666 1.11637   4
  -1  -2  -6 17.3973 1.67275   5
  -1   2  -6 17.1870 1.14602   5
   1   2   6 19.1395 1.47989   5
   1   2   6 16.1839 1.28185   3
  -1   2  -6 19.0777 1.18032   3
   2  -2   6 46.3383 1.98540   4
   2  -2   6 46.3564 2.27170   3
  -2  -2  -6 45.2997 2.22092   3
  -2  -2  -6 44.5944 2.53630   5
   2  -2   6 43.4388 1.74237   5
   2   2   6 44.1862 1.95543   3
   2   2   6 45.8292 2.36433   5
  -2   2  -6 44.5222 1.81857   5
  -2   2  -6 44.9583 1.94704   3
  -3  -2  -6 -0.4100 0.58906   3
   3  -2   6 -0.2599 0.55455   4
  -3  -2  -6 0.03494 0.85190   5
   3  -2   6 0.14678 0.33628   5
   3  -2   6 1.12936 0.72989   3
   3   2   6 -0.5275 0.67861   5
  -3   2  -6 0.17487 0.53763   3
  -3   2  -6 -0.0073 0.39857   5
   3   2   6 0.49400 0.67312   3
   4  -2   6 37.2062 1.99184   4
  -4  -2  -6 37.5951 2.11367   3
  -4  -2  -6 42.5455 2.61858   5
   4  -2   6 38.2573 2.23412   3
   4  -2   6 39.3360 1.47790   5
  -4   2  -6 42.8946 1.92307   3
   4   2   6 41.8779 2.39433   5
   4   2   6 43.4127 1.96501   3
  -4   2  -6 39.5153 1.65282   5
  -5  -2  -6 11.3270 1.59957   5
  -5  -2  -6 12.8063 1.37734   3
   5  -2   6 12.5315 0.70647   5
   5  -2   6 14.1254 1.56906   3
   5  -2   6 13.8325 1.39118   4
   5   2   6 11.8423 1.09673   4
   5   2   6 14.0193 1.28265   3
  -5   2  -6 13.8660 0.91311   5
  -5   2  -6 12.0429 1.22236   3
   5   2   6 13.1353 1.53708   5
  -6  -2  -6 -0.0772 1.00865   5
   6  -2   6 0.55537 0.88991   3
   6  -2   6 0.90974 0.86639   4
  -6  -2  -6 0.56784 0.62017   3
   6  -2   6 1.24236 0.27466   5
  -6   2  -6 0.52319 0.60091   3
   6   2   6 0.71238 0.77828   5
   6   2   6 0.85987 0.72773   3
   6   2   6 0.89922 0.84907   4
  -7  -2  -6 -0.3654 1.00240   5
  -7  -2  -6 0.37752 0.58295   3
   7  -2   6 0.14310 0.17040   5
   7  -2   6 -0.5396 0.85382   4
   7  -2   6 -0.8764 0.81668   3
   7   2   6 0.52803 0.79122   5
   7   2   6 0.43327 0.77989   3
   7   2   6 -1.1548 0.74236   4
  -7   2  -6 0.72053 0.62593   3
  -8  -2  -6 15.5015 2.06540   5
   8  -2   6 14.8976 1.83996   4
   8  -2   6 14.8492 1.86922   3
  -8  -2  -6 14.3396 1.43271   3
  -8   2  -6 13.2165 1.31665   3
   8   2   6 10.1175 1.44355   4
   8   2   6 18.4420 1.53589   3
   8   2   6 15.7159 1.82751   5
   9  -2   6 -1.0479 0.94661   3
  -9  -2  -6 0.88877 0.69677   3
   9  -2   6 1.08583 1.08861   4
   9   2   6 0.10832 0.89980   5
   9   2   6 -0.1397 0.76044   3
   9   2   6 -0.4015 0.90046   4
  10  -2   6 3.10878 1.35298   3
  10  -2   6 4.44223 1.35344   4
 -10  -2  -6 3.43647 0.93413   3
  10   2   6 5.58601 1.07703   3
  10   2   6 3.09645 1.17229   4
  11  -2   6 1.98004 1.19333   3
  11  -2   6 1.98199 1.30642   4
  11   2   6 0.92074 0.91676   3
  11   2   6 -0.2994 1.04742   4
  12  -2   6 -1.4480 1.09567   3
  12  -2   6 0.38144 1.19090   4
  12   2   6 1.36199 0.93060   3
  12   2   6 -1.0167 0.96244   4
  13  -2   6 -0.4070 1.13991   3
  13  -2   6 1.08247 1.32896   4
  13   2   6 -0.6181 1.07238   4
  13   2   6 0.79412 0.96135   3
  14  -2   6 0.84280 1.60962   4
  14  -2   6 -2.2547 1.30099   3
  14   2   6 -0.4760 1.02784   3
  14   2   6 2.24816 1.47500   4
  14  -3  -6 10.2981 1.53292   5
  14  -3  -6 14.1385 2.45339   4
 -14   3   6 7.80720 1.26836   3
  14   3  -6 10.3314 1.98657   5
  13  -3  -6 0.91011 1.46778   4
  13  -3  -6 1.34655 0.83294   5
  13   3  -6 2.65032 1.38008   5
 -13   3   6 1.49014 0.97767   3
  12  -3  -6 0.00768 0.76362   5
  12  -3  -6 -0.4805 1.27456   4
 -12   3   6 0.09256 0.91091   3
  12   3  -6 -2.7174 1.03214   5
 -12   3   6 0.48414 0.95304   3
  11  -3  -6 6.64566 1.72073   4
  11  -3  -6 5.77229 1.15927   5
  11   3  -6 8.49254 0.70746   4
 -11   3   6 9.52700 1.50087   3
 -11   3   6 5.10602 1.24655   3
  11   3  -6 7.08038 1.65515   5
  10  -3  -6 0.21447 1.11195   4
  10  -3  -6 -0.8470 0.68776   5
  10   3  -6 0.41165 0.32987   4
 -10   3   6 0.04886 0.78962   3
 -10   3   6 -1.0487 0.77743   5
  10   3  -6 -0.6743 1.16953   5
 -10   3   6 0.69970 0.97218   3
   9  -3  -6 30.3350 2.11852   5
   9  -3  -6 28.2137 2.40858   4
  -9   3   6 30.1680 2.27622   3
   9   3  -6 26.6711 1.08532   4
  -9   3   6 28.8750 2.09055   5
   9   3  -6 32.8657 2.51323   5
  -9   3   6 30.8842 2.35650   3
   8  -3  -6 14.2447 1.97257   4
   8  -3  -6 17.9791 1.65015   5
  -8   3   6 13.9001 1.69805   3
   8   3  -6 15.1006 1.85134   5
   8   3  -6 14.4664 0.65580   4
  -8   3   6 15.4132 1.46775   5
  -8   3   6 14.0559 1.68475   3
   7  -3  -6 4.06404 1.04421   5
   7  -3  -6 2.92638 1.25620   4
  -7   3   6 3.03408 0.88270   5
   7   3  -6 3.62598 0.30606   4
   7   3  -6 4.81551 1.31723   5
  -7   3   6 3.03298 1.10957   3
   6  -3  -6 153.386 5.54047   5
   6  -3  -6 154.953 5.83157   4
   6   3  -6 164.146 5.77264   5
   6   3  -6 148.442 4.20733   4
  -6   3   6 151.550 5.23876   5
   6   3  -6 149.844 4.27655   3
  -6   3   6 164.354 5.72654   3
   5  -3  -6 86.0642 3.92222   4
   5  -3  -6 93.1487 3.80989   5
   5   3  -6 83.3409 3.72292   5
  -5   3   6 90.8156 3.46776   5
  -5   3   6 87.0999 3.78201   3
   5   3  -6 88.2056 2.50986   4
   4  -3  -6 263.620 8.46067   4
   4  -3  -6 265.908 8.41007   5
   4   3  -6 257.062 7.32313   3
  -4   3   6 255.602 8.28400   3
  -4   3   6 253.311 8.00286   5
   4   3  -6 267.937 8.26346   5
  -3  -3   6 66.8288 2.77682   3
   3  -3  -6 64.2757 3.17728   5
  -3  -3   6 66.4931 2.30831   4
   3  -3  -6 65.8451 3.13794   4
   3   3  -6 67.7820 2.36349   3
   3   3  -6 68.6123 2.94124   5
  -3   3   6 69.2287 2.91248   5
  -3   3   6 68.2684 3.09707   3
   2  -3  -6 0.95243 0.88809   4
  -2  -3   6 -0.3495 0.42104   4
   2  -3  -6 -1.4018 0.64673   5
  -2  -3   6 -0.8141 0.50633   3
   2   3  -6 -0.3130 0.41484   3
  -2   3   6 0.11826 0.62241   5
  -2   3   6 0.40903 0.77624   3
   2   3  -6 -0.1399 0.65871   5
  -1  -3   6 -0.3593 0.59463   3
   1  -3  -6 0.46593 0.79763   5
   1  -3  -6 0.99881 0.88414   4
  -1  -3   6 0.30453 0.55696   4
   1  -3  -6 0.97176 0.62772   3
  -1   3   6 1.16242 0.73250   5
  -1   3   6 -0.1952 0.65080   3
   1   3  -6 0.05434 0.57953   5
   1   3  -6 0.43888 0.50031   3
   0  -3  -6 23.4318 1.76471   3
   0  -3   6 25.4018 1.52465   4
   0  -3   6 24.3475 1.79779   3
   0  -3  -6 26.3449 2.05939   5
   0   3  -6 26.1479 1.46931   5
   0   3   6 24.3520 1.76595   5
   0   3   6 25.6011 1.78876   3
   0   3  -6 24.9971 1.43795   3
   1  -3   6 4.93579 1.03633   3
  -1  -3  -6 4.71694 1.03610   3
   1  -3   6 5.50525 0.98220   4
  -1  -3  -6 3.93189 0.99436   5
   1   3   6 5.12335 1.02979   5
  -1   3  -6 4.69203 0.66725   5
   1   3   6 3.62634 0.92157   3
  -1   3  -6 2.87139 0.72446   3
   2  -3   6 36.6753 2.31024   3
  -2  -3  -6 36.6625 2.26091   3
   2  -3   6 38.0780 2.05549   4
  -2  -3  -6 40.6815 2.65839   5
  -2   3  -6 32.7439 1.85756   3
   2   3   6 39.6250 2.23294   5
  -2   3  -6 35.6309 1.57097   5
   2   3   6 35.4382 1.97713   3
  -3  -3  -6 231.641 8.01599   5
   3  -3   6 234.063 7.75311   3
   3  -3   6 235.116 7.48789   4
  -3  -3  -6 221.169 7.56908   3
   3   3   6 241.955 7.20579   3
  -3   3  -6 233.305 6.64625   5
  -3   3  -6 225.982 7.17209   3
   3   3   6 235.131 7.77911   5
   4  -3   6 1.76535 0.86395   4
  -4  -3  -6 -0.0402 0.74530   3
   4  -3   6 0.12259 0.86665   3
  -4  -3  -6 0.40378 1.10934   5
  -4   3  -6 -0.5101 0.59042   3
   4   3   6 1.23157 0.99035   5
   4   3   6 1.96929 0.84089   3
  -4   3  -6 0.64809 0.34432   5
  -5  -3  -6 50.4496 2.74372   3
  -5  -3  -6 55.0545 3.28056   5
   5  -3   6 50.5968 2.79516   4
   5  -3   6 55.7650 3.08458   3
   5   3   6 58.3737 2.50725   3
   5   3   6 51.1825 3.05853   5
  -5   3  -6 52.2085 2.53910   3
  -6  -3  -6 0.74478 0.80302   3
   6  -3   6 1.43349 1.06063   4
  -6  -3  -6 2.66828 1.32402   5
   6  -3   6 1.18953 1.05448   3
   6   3   6 1.80354 1.04148   5
  -6   3  -6 2.20486 0.84029   3
   6   3   6 2.64767 1.03206   4
   6   3   6 2.40855 0.89477   3
  -7  -3  -6 20.6063 1.81339   3
  -7  -3  -6 19.8853 2.39784   5
   7  -3   6 27.2978 2.37727   3
   7  -3   6 20.3429 2.04245   4
   7   3   6 25.2569 1.72365   3
   7   3   6 22.9799 1.68924   4
   7   3   6 23.2479 2.20152   5
  -8  -3  -6 13.6482 1.56475   3
  -8  -3  -6 14.0709 2.04273   5
   8  -3   6 12.4513 1.87223   3
   8  -3   6 12.8614 1.90581   4
   8   3   6 11.3936 1.58638   4
   8   3   6 14.2559 1.52249   3
   9  -3   6 51.1172 3.41813   3
  -9  -3  -6 45.2407 2.69122   3
   9  -3   6 47.5510 3.19725   4
   9   3   6 48.3287 2.79083   4
   9   3   6 52.7767 2.55833   3
  10  -3   6 0.83069 1.37717   4
  10  -3   6 0.95630 1.23682   3
  10   3   6 0.18711 1.06742   4
  10   3   6 0.54865 0.84233   3
  11  -3   6 11.2739 2.22016   4
  11  -3   6 9.25292 1.95190   3
  11   3   6 8.77765 1.30534   3
  11   3   6 9.03561 1.64378   4
  12  -3   6 -0.7158 1.37607   4
  12  -3   6 1.62581 1.42962   3
  12   3   6 1.38436 0.87500   3
  12   3   6 -0.2370 1.20317   4
  13  -3   6 -1.4087 1.23327   3
  13  -3   6 0.43729 1.50461   4
  13   3   6 0.59526 1.37494   4
  13   3   6 0.46569 0.93701   3
  13  -4  -6 1.72011 1.03081   5
  13  -4  -6 1.47405 1.68846   4
 -13   4   6 2.59802 1.31850   3
  13   4  -6 -1.7176 1.34399   5
  12  -4  -6 21.6756 1.99629   5
  12  -4  -6 24.2185 3.04095   4
 -12   4   6 25.2485 2.46098   3
  12   4  -6 23.0435 2.64059   5
  11  -4  -6 4.07935 1.10285   5
  11  -4  -6 4.34587 1.70452   4
 -11   4   6 5.37335 1.40174   3
 -11   4   6 2.27761 1.10450   5
  11   4  -6 2.30906 1.36464   5
  10  -4  -6 -0.0590 1.30949   4
  10  -4  -6 0.20713 0.76360   5
  10   4  -6 0.65501 0.37265   4
  10   4  -6 -0.9227 1.16250   5
 -10   4   6 -0.4528 0.97227   5
 -10   4   6 -1.4189 0.97505   3
   9  -4  -6 2.17873 1.04554   5
   9  -4  -6 5.30252 1.60839   4
   9   4  -6 2.23924 0.40840   4
  -9   4   6 3.28728 0.93708   5
  -9   4   6 4.73120 1.34874   3
   9   4  -6 1.88937 1.36712   5
   8  -4  -6 1.06547 0.87808   5
   8  -4  -6 3.15960 1.42193   4
   8   4  -6 2.46531 0.38227   4
  -8   4   6 2.41910 0.84563   5
   8   4  -6 2.12760 1.26631   5
  -8   4   6 0.53426 1.07919   3
   7  -4  -6 16.2783 1.71423   5
   7  -4  -6 14.2325 2.11580   4
  -7   4   6 13.4483 2.05904   3
   7   4  -6 18.4797 2.04231   5
  -7   4   6 14.1016 1.84361   3
   7   4  -6 15.8244 0.66087   3
   7   4  -6 15.6615 0.79322   4
   7   4  -6 14.2262 0.58479   3
  -7   4   6 12.6829 1.43996   5
   6  -4  -6 6.51320 1.28626   5
   6  -4  -6 8.83514 1.83392   4
  -6   4   6 9.26966 1.52340   3
   6   4  -6 7.31343 0.64494   3
  -6   4   6 9.18658 1.18678   5
   6   4  -6 6.64471 0.77343   3
   6   4  -6 6.21266 1.33602   5
   5  -4  -6 -0.3968 1.07187   4
   5  -4  -6 -0.4373 0.81480   5
  -5   4   6 0.31588 1.05011   3
  -5   4   6 0.02557 0.64180   5
   5   4  -6 0.20630 0.39567   3
   5   4  -6 0.19698 0.94773   5
   4  -4  -6 62.0931 3.32144   5
   4  -4  -6 65.4654 3.46542   4
  -4   4   6 62.0333 2.86934   5
   4   4  -6 59.9349 2.32032   3
   4   4  -6 61.1865 3.08960   5
  -4   4   6 64.2070 3.35976   3
   3  -4  -6 21.2321 2.09924   4
   3  -4  -6 21.0309 2.03867   5
  -3  -4   6 23.8306 1.45977   4
   3   4  -6 25.1349 1.42849   3
   3   4  -6 21.8697 1.80164   5
  -3   4   6 23.6281 1.74677   5
  -3   4   6 22.0830 2.12477   3
  -2  -4   6 6.41352 1.02809   4
   2  -4  -6 8.54177 1.58875   4
   2  -4  -6 7.22831 1.42066   5
   2   4  -6 10.1627 1.09868   3
   2   4  -6 7.85808 1.18584   5
  -2   4   6 6.69960 1.10229   5
  -2   4   6 8.18552 1.40256   3
  -1  -4   6 39.2616 2.17078   4
   1  -4  -6 35.9831 2.49022   4
  -1  -4   6 39.0750 2.41345   3
   1  -4  -6 37.1725 2.64982   5
  -1   4   6 39.7034 2.50100   3
   1   4  -6 37.2097 1.99825   5
  -1   4   6 39.8669 2.30618   5
   1   4  -6 37.4929 1.95846   3
   0  -4   6 83.3568 3.87844   3
   0  -4   6 86.7559 3.61335   4
   0  -4  -6 85.9988 3.93187   4
   0  -4  -6 91.9028 4.27356   5
   0   4  -6 93.5456 3.30737   5
   0   4  -6 84.3311 3.39156   3
   0   4   6 97.8438 3.93878   3
   0   4   6 84.6338 3.80503   5
   1  -4   6 75.1601 3.70612   3
  -1  -4  -6 85.7921 4.06232   5
   1  -4   6 82.2018 3.56060   4
   1   4   6 82.8164 3.55716   3
   1   4   6 69.9276 3.54378   5
  -1   4  -6 78.4142 3.25167   3
  -1   4  -6 78.3005 2.88267   5
  -2  -4  -6 -0.3464 0.99451   5
   2  -4   6 0.65109 0.91366   4
   2  -4   6 0.12273 0.97566   3
  -2   4  -6 0.64347 0.55410   5
   2   4   6 -0.3419 0.87546   3
  -2   4  -6 0.49105 0.46841   5
  -2   4  -6 1.44896 0.83369   3
   2   4   6 0.04396 0.85658   5
  -3  -4  -6 61.5545 3.34169   3
   3  -4   6 69.9155 3.44453   4
  -3  -4  -6 68.2013 3.78027   5
   3  -4   6 64.4315 3.59642   3
   3   4   6 70.1253 3.57382   5
   3   4   6 66.3642 3.06728   3
  -3   4  -6 66.6344 2.45153   5
  -3   4  -6 68.0920 3.06810   3
  -3   4  -6 67.5760 2.28269   5
   4  -4   6 3.61756 1.27745   4
  -4  -4  -6 1.77123 0.90832   3
  -4  -4  -6 0.16307 1.16380   5
   4  -4   6 1.86749 0.99469   3
  -4   4  -6 2.56775 0.93309   3
   4   4   6 2.31355 1.10153   5
   4   4   6 1.73064 0.88950   3
  -5  -4  -6 7.24865 1.70611   5
  -5  -4  -6 6.89210 1.31985   3
   5  -4   6 9.59789 1.63116   4
   5  -4   6 7.94077 1.58560   3
   5   4   6 7.19352 1.15806   3
  -6  -4  -6 3.11212 1.47940   5
  -6  -4  -6 2.03677 0.97587   3
   6  -4   6 2.89549 1.29735   4
   6  -4   6 0.76778 1.14679   3
   6   4   6 2.33950 0.95021   3
  -7  -4  -6 0.01227 1.18436   5
  -7  -4  -6 -0.0367 0.90048   3
   7  -4   6 0.30608 1.23040   4
   7  -4   6 0.43202 1.14700   3
   7   4   6 0.20774 1.08845   4
   7   4   6 -0.2058 0.79758   3
   8  -4   6 1.84420 1.31416   4
   8  -4   6 -0.3860 0.99822   3
   8   4   6 1.06690 0.90724   3
   8   4   6 1.45872 1.10716   4
   9  -4   6 2.12017 1.47796   4
   9  -4   6 0.63965 1.32853   3
   9   4   6 2.18926 0.99027   3
   9   4   6 1.06124 0.97404   4
  10  -4   6 2.63749 1.63218   4
  10  -4   6 3.70928 1.70604   3
  10   4   6 1.15868 1.18176   4
  10   4   6 1.34202 0.94856   3
  11  -4   6 19.1245 2.76454   4
  11  -4   6 17.4406 2.62811   3
  11   4   6 16.8342 2.20551   4
  11   4   6 17.2737 1.73056   3
  12  -4   6 5.65498 2.22050   4
  12  -4   6 5.37549 1.80117   3
  12   4   6 5.97422 1.68708   4
  12   4   6 6.89038 1.25525   3
  13  -4   6 0.92555 1.86936   4
  13   4   6 0.08158 1.36561   4
  13   4   6 -1.2576 0.94926   3
  12  -5  -6 6.75870 1.33328   5
  12  -5  -6 5.62190 2.18263   4
  12   5  -6 9.37719 1.94216   5
 -12   5   6 6.27563 1.66126   3
  11  -5  -6 2.30203 1.05090   5
  11  -5  -6 4.08578 1.98627   4
 -11   5   6 1.08106 1.37928   3
  11   5  -6 5.12445 1.83207   5
  10  -5  -6 11.7104 2.53423   4
  10  -5  -6 6.55298 1.33080   5
 -10   5   6 10.9833 1.90510   5
  10   5  -6 7.41637 0.76577   4
 -10   5   6 11.0087 1.95032   3
  10   5  -6 8.01311 1.89580   5
   9  -5  -6 1.54236 0.93024   5
   9  -5  -6 4.09566 1.89091   4
   9   5  -6 2.46477 0.49946   4
   9   5  -6 1.50798 1.35223   5
  -9   5   6 2.44168 1.43319   3
  -9   5   6 0.91599 0.91861   5
   8  -5  -6 0.20056 0.78244   5
   8  -5  -6 -0.3529 1.32142   4
  -8   5   6 -0.0709 1.19601   3
   8   5  -6 -0.7198 0.38961   4
  -8   5   6 0.31993 0.83222   5
   8   5  -6 -1.6573 1.13440   5
   7  -5  -6 2.45684 1.01832   5
   7  -5  -6 -0.5006 1.36214   4
  -7   5   6 -0.6453 1.19581   3
   7   5  -6 0.39653 0.46635   3
   7   5  -6 -1.1090 1.13951   5
   7   5  -6 0.64465 0.35240   3
   7   5  -6 0.13128 0.44102   4
  -7   5   6 2.12858 0.83360   5
   6  -5  -6 4.82435 1.70971   4
   6  -5  -6 5.00004 1.30210   5
   6   5  -6 4.47430 0.61459   3
  -6   5   6 4.08884 0.98235   5
   6   5  -6 4.02215 1.44680   5
  -6   5   6 3.53175 1.34280   3
   6   5  -6 4.21487 0.83442   3
   5  -5  -6 14.8773 1.83957   5
   5  -5  -6 15.6374 2.33503   4
  -5   5   6 13.9140 1.45230   5
   5   5  -6 10.5353 1.02075   3
   5   5  -6 12.7401 1.78604   5
  -5   5   6 12.2253 1.91786   3
   4  -5  -6 11.5978 1.70494   5
   4  -5  -6 9.95077 1.98681   4
  -4   5   6 7.80466 1.63233   3
   4   5  -6 5.62815 1.96314   5
   4   5  -6 8.70537 1.01877   3
  -4   5   6 8.13769 1.25677   5
   4   5  -6 10.8254 1.62572   5
  -3  -5   6 1.58477 0.85020   4
   3  -5  -6 1.14079 1.23773   4
   3  -5  -6 1.38644 1.08263   5
   3   5  -6 0.22939 0.92955   5
  -3   5   6 1.08409 0.82529   5
   3   5  -6 2.34465 0.78380   3
  -3   5   6 1.12189 1.21027   3
   3   5  -6 3.20133 1.06179   5
   2  -5  -6 9.16838 1.67535   5
  -2  -5   6 5.67581 1.21570   4
   2  -5  -6 8.20961 1.65651   4
   2   5  -6 7.59726 1.23409   5
  -2   5   6 8.46143 1.63689   3
   2   5  -6 9.01442 1.11766   3
   2   5  -6 9.10181 1.41837   5
   1  -5  -6 10.1638 1.70873   5
  -1  -5   6 12.3123 1.63650   4
   1  -5  -6 8.43435 1.69933   4
  -1   5   6 9.93906 1.62715   3
   1   5  -6 9.16436 1.22560   5
   1   5  -6 11.3102 1.32575   3
  -1   5   6 9.62517 1.42799   5
   1   5  -6 10.7203 1.47980   5
   0  -5   6 6.54462 1.42905   4
   0  -5  -6 1.66709 1.24255   4
   0  -5  -6 3.90332 1.49609   5
   0   5   6 4.05604 1.24009   3
   0   5   6 1.98292 1.06410   5
   0   5  -6 4.80620 0.93316   5
   0   5  -6 7.62352 1.18594   3
   0   5  -6 5.55913 1.11832   5
  -1  -5  -6 -0.1158 1.05536   5
   1  -5   6 -0.0844 0.97780   4
  -1   5  -6 -0.1329 0.67521   5
  -1   5  -6 0.55921 0.77787   3
   1   5   6 0.70866 1.05300   3
  -1   5  -6 -0.3888 0.53110   5
   2  -5   6 14.9932 2.08944   4
  -2  -5  -6 15.0300 2.23825   5
  -2   5  -6 13.8449 1.28901   5
  -2   5  -6 14.7781 1.10353   5
   2   5   6 13.1732 1.69889   3
   3  -5   6 9.34518 1.80604   4
   3  -5   6 9.31363 1.73789   3
  -3  -5  -6 9.10913 1.92672   5
  -3   5  -6 7.35904 0.71510   5
  -3   5  -6 6.43663 0.75322   5
   3   5   6 6.63929 1.34384   3
   4  -5   6 26.9835 2.73790   3
   4  -5   6 31.7065 2.66896   4
  -4  -5  -6 27.9945 2.86450   5
   4   5   6 30.1744 2.23182   3
   5  -5   6 2.22313 1.42865   4
   5  -5   6 0.14904 1.23376   3
  -5  -5  -6 2.54208 1.58339   5
   5   5   6 2.60347 1.09539   3
   6  -5   6 -0.4841 1.13300   4
   6  -5   6 1.34288 1.43858   3
  -6  -5  -6 0.76305 1.35591   5
   6   5   6 1.73180 1.00318   3
   7  -5   6 0.85109 1.50485   4
  -7  -5  -6 0.78122 1.17538   5
   7  -5   6 0.68232 1.33922   3
   7   5   6 2.60735 1.07200   3
   8  -5   6 11.9937 2.40900   4
   8   5   6 11.9137 1.45186   3
   8   5   6 8.33295 1.68247   4
   9  -5   6 2.45789 1.90087   4
   9   5   6 2.27509 1.41883   4
   9   5   6 -0.3195 0.94315   3
  10  -5   6 1.59258 1.74144   4
  10   5   6 -1.3556 1.30470   4
  10   5   6 4.59183 1.19519   3
  11  -5   6 1.66325 1.84208   4
  11   5   6 3.04807 1.60647   4
  11   5   6 5.95554 1.17138   3
  10  -6  -6 4.71063 1.16620   5
  10  -6  -6 4.65715 2.06978   4
  10   6  -6 4.41973 1.80008   5
 -10   6   6 4.14551 1.67186   3
   9  -6  -6 4.61541 1.19079   5
   9  -6  -6 8.13506 2.37537   4
   9   6  -6 9.24467 1.93629   5
   9   6  -6 4.57965 0.74264   4
  -9   6   6 4.99553 1.69203   3
   8  -6  -6 3.32916 1.02737   5
   8  -6  -6 -0.6031 1.57624   4
   8   6  -6 1.73955 1.48549   5
  -8   6   6 0.33669 1.51582   3
   8   6  -6 1.23842 0.62114   4
   8   6  -6 0.53623 0.31809   3
   8   6  -6 0.50735 0.40316   3
   7  -6  -6 -0.5554 0.91288   5
   7  -6  -6 0.33892 1.58726   4
   7   6  -6 0.24017 0.59205   3
   7   6  -6 0.27245 0.49779   3
   7   6  -6 0.86277 1.41845   5
  -7   6   6 2.42006 1.57898   3
   6  -6  -6 24.6846 3.22762   4
   6  -6  -6 23.1263 2.30001   5
   6   6  -6 26.9885 2.59468   5
   6   6  -6 24.8179 1.50607   3
  -6   6   6 23.9088 2.76647   3
   6   6  -6 23.5131 1.82772   3
   5  -6  -6 13.8049 1.90513   5
   5  -6  -6 15.2938 2.69191   4
   5   6  -6 15.0078 2.01872   5
  -5   6   6 12.6208 2.06253   3
   5   6  -6 14.3460 1.64941   3
   5   6  -6 10.6034 1.21762   3
   4  -6  -6 -0.2575 1.41850   4
   4  -6  -6 0.05981 1.00955   5
  -4   6   6 0.31553 1.33604   3
   4   6  -6 2.10719 1.18720   5
   4   6  -6 -1.0067 0.76177   3
   3  -6  -6 1.05663 1.60167   4
   3  -6  -6 1.70342 1.19647   5
  -3  -6   6 -1.0914 0.85321   4
   3   6  -6 2.25263 1.15201   5
  -3   6   6 0.25119 1.32036   3
   3   6  -6 0.63397 0.85271   3
  -2  -6   6 4.75992 1.28486   4
   2  -6  -6 2.79270 1.28857   5
   2  -6  -6 5.30952 1.60446   4
   2   6  -6 6.42960 1.29008   5
   2   6  -6 5.02240 1.56645   5
  -2   6   6 6.79212 1.65243   3
   1  -6  -6 2.73736 1.56109   4
  -1  -6   6 3.03688 1.26988   4
   1  -6  -6 4.24592 1.46069   5
   1   6  -6 2.44938 0.96379   5
  -1   6   6 5.24327 1.52716   3
   1   6  -6 2.12112 0.93743   5
   0  -6  -6 1.73281 1.53075   4
   0  -6  -6 2.82135 1.39948   5
   0  -6   6 3.25839 1.41713   4
   0   6   6 3.14979 1.30090   3
   0   6  -6 1.19326 0.94743   5
   0   6  -6 2.95452 0.85086   5
   1  -6   6 1.07798 1.24423   4
  -1  -6  -6 -1.8047 1.12530   5
   1   6   6 -0.9028 1.04704   3
  -1   6  -6 0.26266 0.74472   5
  -1   6  -6 0.37782 0.58175   5
  -2  -6  -6 2.90164 1.43084   5
   2  -6   6 2.38898 1.46097   4
   2   6   6 1.69704 1.18621   3
  -2   6  -6 2.67566 0.59842   5
  -2   6  -6 1.76782 0.71462   5
  -3  -6  -6 14.6939 2.47111   5
   3  -6   6 12.5580 2.21017   4
   3   6   6 11.2898 1.70260   3
  -3   6  -6 11.9500 0.81078   5
  -3   6  -6 11.4853 0.95715   5
   4  -6   6 5.71894 1.76070   4
  -4  -6  -6 6.93531 1.92286   5
   4   6   6 4.85484 1.33916   3
   5  -6   6 37.8237 3.37114   4
  -5  -6  -6 34.7749 3.35076   5
   5   6   6 33.1146 2.50337   3
   6  -6   6 3.00346 1.75918   4
   6   6   6 1.47090 1.10097   3
   7  -6   6 7.95759 2.34570   4
   7   6   6 8.89950 1.41799   3
   8  -6   6 10.7936 2.36729   4
   8   6   6 5.56188 1.75448   4
   8   6   6 7.46080 1.38809   3
   9  -6   6 7.34426 2.44353   4
   9   6   6 6.12746 1.25022   3
   9   6   6 7.89507 1.84690   4
   7  -7  -6 -0.2464 1.07336   5
   7  -7  -6 -3.4084 1.50334   4
   7   7  -6 1.67719 1.49865   5
   7   7  -6 0.56313 0.76280   3
  -7   7   6 -1.1876 1.57920   3
   6  -7  -6 -0.4160 1.14548   5
   6  -7  -6 -1.8654 1.62242   4
   6   7  -6 -0.9431 0.90507   3
   6   7  -6 2.55623 1.46640   5
  -6   7   6 0.03069 1.56712   3
   5  -7  -6 1.26996 1.91723   4
   5  -7  -6 0.62850 1.08278   5
   5   7  -6 -0.8156 1.26113   5
  -5   7   6 0.64819 1.36832   3
   5   7  -6 1.00667 1.07897   3
   4  -7  -6 10.1758 2.55892   4
   4  -7  -6 9.32113 1.80783   5
   4   7  -6 12.1796 1.81827   3
  -4   7   6 8.90552 2.04047   3
   4   7  -6 7.32677 1.67314   5
  -3  -7   6 2.12019 1.24725   4
   3  -7  -6 1.32320 1.63575   4
   3  -7  -6 3.57313 1.35257   5
  -3   7   6 0.74035 1.41017   3
   3   7  -6 -0.9260 1.10877   5
   2  -7  -6 28.6514 2.78713   5
   2  -7  -6 21.1493 3.15035   4
  -2  -7   6 31.4062 2.55493   4
  -2   7   6 28.2009 2.91006   3
   2   7  -6 26.3659 2.27871   5
  -1  -7   6 30.9089 2.74857   4
   1  -7  -6 22.3385 2.99192   4
   1  -7  -6 29.8017 2.93487   5
   1   7  -6 34.9765 2.28240   5
  -1   7   6 30.6825 2.95799   3
   0  -7   6 8.75831 1.99504   4
   0  -7  -6 13.1435 2.26552   5
   0   7  -6 10.4668 1.29566   5
   0   7  -6 10.5058 1.63422   5
   0   7   6 5.21636 1.75396   3
  -1  -7  -6 23.2532 2.90091   5
   1  -7   6 23.3893 2.68995   4
  -1   7  -6 18.2033 2.03279   5
   1   7   6 26.5945 2.64089   3
  -1   7  -6 23.4982 1.60057   5
  -2  -7  -6 2.45552 1.50800   5
   2  -7   6 4.94163 1.89238   4
  -2   7  -6 0.34889 1.22411   5
  -2   7  -6 1.88945 0.61855   5
   2   7   6 1.02496 1.27699   3
   3  -7   6 -1.8193 1.34738   4
  -3  -7  -6 1.01463 1.38818   5
  -3   7  -6 -0.5655 0.25042   5
   3   7   6 -0.0909 1.19256   3
  -3   7  -6 -0.0293 0.28444   5
   4  -7   6 7.08849 2.19892   4
   4   7   6 3.50467 1.40466   3
   5  -7   6 1.43018 1.72752   4
   5   7   6 1.01586 1.19592   3
   6  -7   6 -0.9983 1.62954   4
   6   7   6 0.25842 1.12456   3
   7  -7   6 0.45735 1.73498   4
   7   7   6 0.74959 1.11118   3
  15   0  -7 0.16872 1.03350   5
  15   0  -7 0.53331 0.98621   4
  14   0  -7 -0.6829 0.89424   5
  14   0  -7 -0.8047 0.87333   4
  13   0  -7 3.07136 1.13715   5
  12   0  -7 1.19372 0.88769   5
  12   0  -7 0.63177 0.69258   4
  11   0  -7 0.33529 0.91656   5
  11   0  -7 0.97237 0.65861   4
  10   0  -7 0.52660 0.89207   5
  10   0  -7 0.12239 0.50807   4
   9   0  -7 0.68425 0.49664   4
  -9   0   7 0.20259 0.22379   3
   9   0  -7 -0.7088 0.87166   5
  -9   0   7 0.12777 0.15286   3
  -8   0   7 -0.0258 0.25239   3
   8   0  -7 -0.0108 0.91953   5
  -8   0   7 1.07990 0.93734   5
   8   0  -7 0.00608 0.43152   4
  -8   0   7 0.18817 0.38271   3
  -7   0   7 -0.0264 0.31429   3
  -7   0   7 -0.1900 0.85337   5
   7   0  -7 0.44832 0.32797   4
   7   0  -7 -0.4324 0.77242   5
  -6   0   7 1.66530 0.90565   5
   6   0  -7 1.60133 0.81786   5
  -6   0   7 0.65318 0.37060   3
   6   0  -7 0.04090 0.24732   4
  -5   0   7 -0.9235 0.33105   3
  -5   0   7 -0.3978 0.63229   5
   5   0  -7 0.02105 0.56707   5
   5   0  -7 -0.7762 0.41862   3
   4   0  -7 -0.2941 0.42373   3
  -4   0   7 -0.1278 0.35485   3
   4   0  -7 -0.9286 0.65309   5
  -4   0   7 -0.2527 0.63262   5
   3   0  -7 0.29347 0.50153   3
  -3   0   7 -0.0497 0.38598   3
   3   0  -7 0.88229 0.69734   5
  -3   0   7 -0.4531 0.57217   5
  -2   0   7 0.19481 0.41382   3
   2   0  -7 -0.1280 0.62642   5
   2   0  -7 0.70143 0.50340   3
  -2   0   7 0.19187 0.22527   4
  -2   0   7 0.67445 0.55782   5
  -1   0   7 -0.0341 0.38920   5
   1   0  -7 -0.1513 0.40249   3
  -1   0   7 -0.3507 0.40960   3
  -1   0   7 -0.2884 0.24831   4
   1   0  -7 -0.3468 0.59198   5
   0   0   7 -0.3674 0.29236   4
   0   0  -7 0.51347 0.63527   5
   0   0   7 0.48094 0.49904   3
   0   0   7 0.05828 0.48281   5
   0   0  -7 -0.5043 0.45121   3
   1   0   7 -0.0488 0.48160   5
   1   0   7 -0.4713 0.32308   4
  -1   0  -7 -0.2163 0.61705   5
  -1   0  -7 -0.1736 0.46413   3
   1   0   7 -0.2681 0.39694   3
   2   0   7 0.20378 0.38835   4
  -2   0  -7 0.04368 0.47452   3
  -2   0  -7 0.02205 0.61759   5
   2   0   7 -0.1124 0.49294   5
   2   0   7 0.45766 0.55255   3
  -3   0  -7 -0.7233 0.47544   3
   3   0   7 0.50414 0.50834   4
  -3   0  -7 -0.5476 0.58492   5
   3   0   7 0.26029 0.52001   5
   3   0   7 -0.3984 0.39080   3
  -4   0  -7 0.37066 0.71573   5
  -4   0  -7 -0.3510 0.50405   3
   4   0   7 0.73122 0.66261   3
   4   0   7 0.32560 0.56559   4
   4   0   7 -0.3632 0.50238   5
   5   0   7 -0.2280 0.46016   4
  -5   0  -7 0.26713 0.74193   5
   5   0   7 0.11243 0.55862   5
  -5   0  -7 -0.0357 0.59006   3
   5   0   7 -0.9224 0.64413   3
  -6   0  -7 0.11938 0.64774   3
   6   0   7 0.92380 0.67442   5
  -6   0  -7 1.21867 0.84616   5
   6   0   7 0.22350 0.74622   4
   6   0   7 -0.3052 0.65275   3
   7   0   7 -0.6153 0.79548   4
   7   0   7 -0.8944 0.79102   3
   7   0   7 -0.0301 0.63475   5
  -7   0  -7 0.88755 0.69110   3
  -7   0  -7 -1.1783 0.79637   5
   8   0   7 -0.7269 0.60940   4
  -8   0  -7 1.39670 0.90816   5
  -8   0  -7 -1.0559 0.52690   3
   8   0   7 -0.4877 0.56651   5
   8   0   7 -0.7306 0.82470   3
   9   0   7 -0.4298 0.92764   3
   9   0   7 0.66894 0.89323   4
  -9   0  -7 0.44543 0.61175   3
   9   0   7 -0.8657 0.61420   5
  10   0   7 -0.1342 0.97070   4
  10   0   7 0.20943 0.70572   5
  10   0   7 0.11861 0.98804   3
  11   0   7 -0.3594 0.93953   3
  11   0   7 -0.0491 0.70694   5
  11   0   7 -1.0976 0.90306   4
  12   0   7 -0.9641 1.01393   3
  12   0   7 2.21512 1.02375   4
  12   0   7 -0.2230 0.78522   5
  13   0   7 0.50875 1.12488   5
  13   0   7 0.37361 1.32479   4
  13   0   7 0.04748 1.13536   3
  14   0   7 -1.0485 1.29868   4
  14   0   7 0.92666 1.30404   3
  14   0   7 -1.4361 0.78081   5
  15  -1  -7 1.39117 1.09772   5
  15  -1  -7 1.10600 1.10706   4
  15   1  -7 0.72785 1.15559   5
  14  -1  -7 11.1656 1.65517   4
  14  -1  -7 9.37302 1.55659   5
  14   1  -7 9.91437 1.70698   5
  13  -1  -7 0.35108 0.88232   5
  13  -1  -7 -0.4250 0.88415   4
  13   1  -7 -0.5521 0.87785   5
  12  -1  -7 0.11916 0.91050   4
  12  -1  -7 0.57264 0.89799   5
 -12   1   7 0.44269 0.25811   3
 -12   1   7 0.81007 0.26652   3
  12   1  -7 1.59820 1.13625   5
  12   1  -7 1.49699 0.57354   4
  11  -1  -7 30.5760 2.29246   5
  11  -1  -7 30.3060 2.05048   4
  11   1  -7 28.5521 1.30371   4
 -11   1   7 31.2385 1.29401   3
  11   1  -7 32.7983 2.41470   5
 -11   1   7 28.2332 1.34332   3
  10  -1  -7 3.32758 0.92903   4
  10  -1  -7 2.18567 1.00687   5
 -10   1   7 3.02881 0.54480   3
  10   1  -7 3.08122 0.42838   4
 -10   1   7 4.10074 0.61736   3
  10   1  -7 1.74216 1.12503   5
   9  -1  -7 0.60572 0.85924   5
   9  -1  -7 0.79255 0.70485   4
  -9   1   7 -0.3424 0.80836   5
  -9   1   7 0.24646 0.45152   3
   9   1  -7 0.14832 0.94832   5
  -9   1   7 0.08980 0.50976   3
   8  -1  -7 73.8839 3.37326   5
   8  -1  -7 72.0929 2.97530   4
  -8   1   7 76.2301 2.65834   3
  -8   1   7 74.8456 3.44282   5
   8   1  -7 74.9352 3.48421   5
   7  -1  -7 0.56964 0.60840   4
  -7  -1   7 0.45373 0.75135   5
   7  -1  -7 0.35030 0.78908   5
  -7   1   7 1.05420 0.83217   5
   7   1  -7 0.73991 0.88335   5
  -7   1   7 0.65349 0.53419   3
   6  -1  -7 33.8903 1.68689   4
  -6  -1   7 35.9169 2.20608   5
   6  -1  -7 38.1677 2.18428   5
  -6  -1   7 33.3071 1.27319   3
   6   1  -7 36.6551 2.21594   5
  -6   1   7 34.0645 2.02815   5
  -6   1   7 35.8893 1.65199   3
   5  -1  -7 29.9667 1.47512   4
  -5  -1   7 28.9392 1.82300   5
  -5  -1   7 29.0620 1.20654   3
   5  -1  -7 28.5372 1.90965   5
   5   1  -7 30.0761 1.35036   3
   5   1  -7 30.2669 1.91339   5
  -5   1   7 29.0095 1.82779   5
  -5   1   7 30.8509 1.52018   3
   4  -1  -7 -0.3649 0.40016   4
   4  -1  -7 -0.2163 0.69553   5
  -4  -1   7 0.17334 0.55962   5
   4  -1  -7 -0.0780 0.54565   3
  -4  -1   7 0.74409 0.36660   3
   4   1  -7 -0.6038 0.66984   5
   4   1  -7 0.35588 0.40522   3
  -4   1   7 -0.0149 0.61493   5
  -4   1   7 0.35504 0.50322   3
   3  -1  -7 3.28995 0.90617   5
  -3  -1   7 3.04426 0.74521   5
  -3  -1   7 2.18411 0.48835   3
   3  -1  -7 2.46941 0.72572   3
  -3   1   7 1.17313 0.69114   5
   3   1  -7 2.06552 0.73535   5
   3   1  -7 2.13790 0.50588   3
  -3   1   7 2.08009 0.57884   3
  -2  -1   7 57.4591 2.09865   3
  -2  -1   7 53.8402 1.68989   4
   2  -1  -7 57.3369 2.64443   5
   2  -1  -7 53.2112 2.42220   3
  -2  -1   7 54.2827 2.40394   5
   2   1  -7 56.1415 2.37879   5
  -2   1   7 56.4729 2.18418   3
  -2   1   7 59.6666 2.46625   5
   2   1  -7 57.3823 2.06901   3
   1  -1  -7 246.672 7.40569   3
  -1  -1   7 241.531 6.71730   4
  -1  -1   7 245.633 7.29850   5
   1  -1  -7 257.268 7.71767   5
  -1  -1   7 243.522 7.04959   3
   1   1  -7 236.354 6.96315   3
   1   1  -7 231.010 7.32677   5
  -1   1   7 240.608 7.07850   3
  -1   1   7 241.839 7.37559   5
   0  -1   7 10.9038 0.68240   4
   0  -1   7 11.9609 1.00172   3
   0  -1   7 10.7521 0.97212   5
   0  -1  -7 9.41062 1.08607   3
   0  -1  -7 9.94989 1.24657   5
   0   1  -7 11.7840 0.95948   3
   0   1   7 11.1533 1.12422   5
   0   1   7 11.4190 1.03537   3
   0   1  -7 11.8107 1.15522   5
   1  -1   7 40.8649 1.86250   3
   1  -1   7 40.4835 1.78193   5
  -1  -1  -7 35.4734 2.20088   5
  -1  -1  -7 41.2221 1.98327   3
   1  -1   7 41.1937 1.57134   4
  -1   1  -7 38.0392 1.73658   3
  -1   1  -7 40.8141 1.96575   5
   1   1   7 42.6409 1.84852   3
   1   1   7 40.3523 2.02288   5
   2  -1   7 51.3898 1.95753   4
  -2  -1  -7 49.2366 2.26291   3
  -2  -1  -7 50.8808 2.65056   5
   2  -1   7 53.2141 2.09097   5
   2  -1   7 50.3597 2.22291   3
   2   1   7 48.9244 2.33899   5
   2   1   7 52.1343 2.16152   3
  -2   1  -7 53.4123 2.12732   3
   2   1   7 51.8440 2.04650   4
  -2   1  -7 53.4093 2.32636   5
  -3  -1  -7 -0.8376 0.66408   5
  -3  -1  -7 0.84985 0.60587   3
   3  -1   7 0.53050 0.46319   4
   3  -1   7 0.21963 0.57847   3
   3  -1   7 -0.3709 0.36152   5
  -3   1  -7 -0.1183 0.53289   5
  -3   1  -7 0.00836 0.48635   3
   3   1   7 -0.8705 0.55272   5
   3   1   7 -0.6660 0.43228   4
   3   1   7 0.54200 0.62900   3
  -4  -1  -7 35.1724 2.28155   5
   4  -1   7 33.9516 1.68191   4
   4  -1   7 35.4973 1.58607   5
  -4  -1  -7 35.6407 1.87239   3
   4  -1   7 34.1815 1.96240   3
   4   1   7 33.9423 1.62593   4
  -4   1  -7 29.5116 1.68408   3
  -4   1  -7 37.9546 1.94691   5
   4   1   7 33.9757 1.99717   5
   4   1   7 33.8595 1.80703   3
   5  -1   7 67.2670 3.00160   3
  -5  -1  -7 66.3064 2.77803   3
  -5  -1  -7 74.1884 3.40839   5
   5  -1   7 73.7448 2.76306   4
   5  -1   7 70.7392 2.53940   5
  -5   1  -7 64.2617 2.69318   3
  -5   1  -7 71.8043 2.87638   5
   5   1   7 64.4939 2.64908   4
   5   1   7 71.5793 3.11101   5
   5   1   7 66.4677 2.76910   3
   6  -1   7 1.57038 0.53965   5
   6  -1   7 3.19727 0.89562   4
  -6  -1  -7 0.83517 0.67930   3
   6  -1   7 0.77544 0.87514   3
  -6  -1  -7 2.61083 1.10659   5
   6   1   7 0.90173 0.76356   4
   6   1   7 3.28806 0.94062   5
  -6   1  -7 1.00463 0.65807   3
   6   1   7 2.82353 0.89201   3
  -6   1  -7 1.34192 0.73790   5
  -7  -1  -7 68.0735 2.93304   3
   7  -1   7 72.4387 3.11258   4
  -7  -1  -7 67.9310 3.52908   5
   7  -1   7 68.5668 2.58502   5
   7  -1   7 75.9284 3.38550   3
  -7   1  -7 64.2051 2.83505   3
   7   1   7 69.7762 3.22748   5
   7   1   7 68.3926 2.97378   4
  -7   1  -7 76.6653 3.00383   5
   7   1   7 70.3087 3.00542   3
   8  -1   7 0.20873 0.65655   4
   8  -1   7 -0.6147 0.90926   3
  -8  -1  -7 1.31007 1.03673   5
  -8  -1  -7 0.66220 0.63831   3
   8  -1   7 0.34218 0.42507   5
   8   1   7 -1.2793 0.68281   3
  -8   1  -7 0.21159 0.56451   3
   8   1   7 0.08209 0.72599   5
   8   1   7 -0.1854 0.79076   4
   9  -1   7 16.4872 1.59746   4
   9  -1   7 18.7187 2.03293   3
   9  -1   7 16.6731 1.15606   5
  -9  -1  -7 19.5428 1.56423   3
   9   1   7 19.3977 1.77771   4
   9   1   7 16.6963 1.81569   5
   9   1   7 18.3809 1.80451   3
  10  -1   7 0.87538 1.02587   4
  10  -1   7 0.83808 0.46460   5
  10  -1   7 0.89526 1.14444   3
  10   1   7 2.18905 0.98466   3
  10   1   7 0.30309 0.95553   5
  10   1   7 1.32424 1.08732   4
  11  -1   7 7.31103 1.55834   4
  11  -1   7 5.90007 0.71256   5
  11  -1   7 8.58378 1.69377   3
  11   1   7 4.16078 1.32412   5
  11   1   7 3.00674 1.20986   4
  11   1   7 4.32128 1.18082   3
  12  -1   7 1.73133 1.31052   4
  12  -1   7 1.31237 0.58636   5
  12  -1   7 2.44987 1.32928   3
  12  -1   7 2.71929 0.61838   5
  12   1   7 1.06664 1.21131   4
  12   1   7 1.05288 1.08515   3
  13  -1   7 1.30360 0.81880   5
  13  -1   7 2.14676 1.44684   4
  13  -1   7 0.63965 0.53067   5
  13  -1   7 2.08925 1.38945   3
  13   1   7 0.81611 1.15439   4
  13   1   7 1.03005 1.19878   3
  14  -1   7 1.39948 1.32314   4
  14  -1   7 0.80492 1.32155   3
  14   1   7 2.30866 1.42886   4
  14   1   7 2.96855 1.33382   3
  14  -2  -7 -0.0046 0.89954   5
  14  -2  -7 1.35391 1.28908   4
  14   2  -7 2.21458 1.32219   5
 -14   2   7 1.01797 0.49156   3
  13  -2  -7 3.87475 1.07068   5
  13  -2  -7 4.09273 1.43904   4
 -13   2   7 2.59441 0.71254   3
 -13   2   7 3.60789 0.72361   3
  13   2  -7 3.32183 1.45533   5
  12  -2  -7 2.04973 0.95758   5
  12  -2  -7 4.24577 1.37909   4
 -12   2   7 2.13577 0.75601   3
 -12   2   7 3.85528 0.80579   3
  12   2  -7 7.06443 1.59919   5
  11  -2  -7 2.87841 1.00183   5
  11  -2  -7 2.29453 1.12608   4
 -11   2   7 3.49939 0.78734   3
  11   2  -7 1.19257 1.19077   5
 -11   2   7 1.32932 0.77574   3
  10  -2  -7 34.4028 2.41565   4
  10  -2  -7 29.0574 2.18750   5
 -10   2   7 35.4437 2.12104   3
 -10   2   7 33.7645 1.99673   3
  10   2  -7 39.1723 2.72019   5
   9  -2  -7 11.2657 1.59306   4
   9  -2  -7 11.7673 1.48003   5
   9   2  -7 8.09300 1.53296   5
  -9   2   7 7.83491 1.35361   5
  -9   2   7 7.20295 1.12024   3
  -9   2   7 10.0920 1.17399   3
   8  -2  -7 1.85672 0.91445   5
   8  -2  -7 2.27455 0.99933   4
  -8   2   7 0.99318 0.75714   3
   8   2  -7 0.67374 1.08542   5
  -8   2   7 1.66737 0.88556   5
   7  -2  -7 7.70880 1.25951   4
   7  -2  -7 7.40333 1.21286   5
   7   2  -7 8.58231 1.39673   5
  -7   2   7 8.31380 1.10018   3
  -7   2   7 7.09227 1.17314   5
   6  -2  -7 18.6848 1.70397   5
   6  -2  -7 20.1335 1.61344   4
  -6   2   7 21.5237 1.66016   3
  -6   2   7 18.0424 1.55975   5
   6   2  -7 21.4200 1.82626   5
   6   2  -7 20.9207 0.87888   3
   5  -2  -7 169.308 5.57236   4
  -5  -2   7 154.311 4.91666   3
   5  -2  -7 172.521 5.82555   5
   5   2  -7 162.625 4.74372   3
  -5   2   7 169.097 5.46015   3
  -5   2   7 163.100 5.54610   5
   5   2  -7 163.798 5.71299   5
   4  -2  -7 166.802 5.74645   5
  -4  -2   7 155.372 5.63156   5
   4  -2  -7 170.485 5.46622   4
  -4  -2   7 155.457 4.99132   3
   4   2  -7 160.809 4.74647   3
  -4   2   7 171.748 5.39387   3
   4   2  -7 162.919 5.55648   5
  -4   2   7 163.071 5.44942   5
   3  -2  -7 24.0741 1.88722   5
   3  -2  -7 23.0118 1.53836   4
  -3  -2   7 24.7655 1.72908   5
   3  -2  -7 25.8503 1.83457   3
  -3  -2   7 25.0143 1.39350   3
  -3   2   7 26.0499 1.60510   3
   3   2  -7 23.2795 1.67967   5
  -3   2   7 23.8400 1.53283   5
   3   2  -7 23.0929 1.17795   3
  -2  -2   7 146.078 4.80567   3
  -2  -2   7 146.928 4.32676   4
   2  -2  -7 158.173 5.45838   5
   2  -2  -7 155.282 5.00426   4
  -2  -2   7 147.826 5.02088   5
   2  -2  -7 149.816 5.30863   3
  -2   2   7 150.801 5.10274   5
   2   2  -7 150.109 4.54340   3
  -2   2   7 148.359 4.90618   3
  -1  -2   7 52.9877 2.42485   5
   1  -2  -7 58.8491 2.84442   5
   1  -2  -7 57.1209 2.77293   3
  -1  -2   7 56.6068 2.10673   4
  -1  -2   7 61.5769 2.50282   3
   1   2  -7 62.5504 2.51882   5
  -1   2   7 60.0415 2.61102   5
   1   2  -7 60.3252 2.23159   3
  -1   2   7 59.6545 2.48731   3
   0  -2  -7 151.381 5.17966   3
   0  -2   7 146.864 4.88118   3
   0  -2   7 139.984 4.72002   5
   0  -2   7 142.003 4.55074   4
   0  -2  -7 148.126 5.42177   5
   0   2  -7 153.435 4.61687   3
   0   2   7 147.071 5.04701   5
   0   2   7 149.919 4.79452   3
   0   2  -7 142.672 4.72489   5
   1  -2   7 52.0006 2.14640   5
  -1  -2  -7 50.5659 2.55175   3
   1  -2   7 53.4333 2.45860   3
  -1  -2  -7 52.8923 2.85413   5
   1  -2   7 53.9230 2.16478   4
   1   2   7 59.2382 2.31134   3
  -1   2  -7 51.1469 2.16226   3
   1   2   7 52.6149 2.56475   5
  -1   2  -7 53.4651 2.25112   5
  -2  -2  -7 63.7245 3.18598   5
   2  -2   7 63.4363 2.80276   3
   2  -2   7 64.5488 2.51555   4
   2  -2   7 60.3467 2.30864   5
  -2  -2  -7 64.6313 2.86703   3
  -2   2  -7 60.4724 2.46765   3
  -2   2  -7 61.5851 2.44391   5
   2   2   7 62.6903 2.51615   3
   2   2   7 61.6501 2.87320   5
  -3  -2  -7 8.99555 1.47746   5
  -3  -2  -7 10.4466 1.26197   3
   3  -2   7 12.0094 1.35681   3
   3  -2   7 9.09207 1.01893   4
   3  -2   7 11.5149 0.86886   5
  -3   2  -7 11.2962 1.02208   5
   3   2   7 10.8806 1.21015   3
   3   2   7 9.09574 1.31294   5
  -3   2  -7 9.63635 1.08290   3
  -4  -2  -7 19.0122 1.64214   3
   4  -2   7 21.7030 1.55530   4
  -4  -2  -7 19.5439 2.03500   5
   4  -2   7 22.0794 1.79402   3
   4  -2   7 21.0820 1.09694   5
   4   2   7 24.7517 1.57899   3
  -4   2  -7 22.0813 1.33813   5
  -4   2  -7 18.8725 1.42676   3
   4   2   7 20.4637 1.51608   4
   4   2   7 18.9603 1.76539   5
   5  -2   7 132.334 5.02104   3
   5  -2   7 131.409 4.74592   4
   5  -2   7 128.655 3.96015   5
  -5  -2  -7 128.577 4.75535   3
  -5  -2  -7 140.732 5.48339   5
   5   2   7 130.989 5.05671   5
  -5   2  -7 136.618 4.56971   3
   5   2   7 128.744 4.49497   4
  -5   2  -7 135.332 4.25545   5
   5   2   7 131.103 4.51559   3
   6  -2   7 4.69225 0.54769   5
   6  -2   7 5.51348 1.07598   4
   6  -2   7 4.51646 1.16647   3
  -6  -2  -7 3.76316 0.90923   3
  -6  -2  -7 3.08299 1.22353   5
  -6   2  -7 3.07109 0.81406   3
   6   2   7 3.12416 0.92245   4
  -6   2  -7 6.38153 0.74083   5
   6   2   7 4.57005 0.96836   3
   6   2   7 3.34966 0.96537   5
  -7  -2  -7 1.53172 1.06758   5
   7  -2   7 0.62641 0.91806   3
   7  -2   7 1.52867 0.92002   4
   7  -2   7 -0.0971 0.23643   5
  -7  -2  -7 0.33986 0.64871   3
   7   2   7 0.83332 0.82976   5
   7   2   7 0.39829 0.75920   3
  -7   2  -7 0.82137 0.56900   3
   7   2   7 0.26850 0.86505   4
   8  -2   7 0.22486 1.02074   3
  -8  -2  -7 -0.3570 0.65092   3
   8  -2   7 0.53082 0.20938   5
   8  -2   7 1.85226 1.12503   4
  -8  -2  -7 0.85332 1.12201   5
   8   2   7 1.30422 0.89068   4
   8   2   7 0.66498 1.03208   5
   8   2   7 1.33001 0.86128   3
   9  -2   7 8.05594 1.61971   4
  -9  -2  -7 10.3522 1.82724   5
   9  -2   7 9.56751 1.77780   3
   9   2   7 5.84490 1.19470   4
   9   2   7 11.8631 1.40433   3
  10  -2   7 9.38288 1.80743   3
  10  -2   7 8.94803 1.86591   4
  10   2   7 6.99669 1.24921   3
  11  -2   7 11.5121 1.92638   3
  11  -2   7 11.0245 1.93723   4
  11   2   7 10.6675 1.46376   3
  11   2   7 6.90209 1.56707   4
  12  -2   7 7.90301 1.76573   3
  12  -2   7 5.07291 1.66667   4
  12   2   7 8.73089 1.37838   3
  13  -2   7 13.6947 2.48318   4
  13  -2   7 11.9490 2.14030   3
  13   2   7 17.6823 2.04433   3
  13   2   7 11.1353 1.86275   4
  14  -2   7 -3.8884 1.34685   4
  14  -2   7 1.89438 1.39426   3
  14   2   7 -0.5200 1.12188   3
  14   2   7 -1.4776 1.10728   4
  14  -3  -7 0.87073 1.00201   5
  14  -3  -7 4.98076 1.81737   4
 -14   3   7 2.48778 0.94377   3
  14   3  -7 0.79835 1.37764   5
  13  -3  -7 1.25503 0.90752   5
  13  -3  -7 1.10665 1.43837   4
 -13   3   7 0.03842 0.87330   3
  13   3  -7 1.92460 1.54920   5
  12  -3  -7 1.11471 0.89168   5
  12  -3  -7 2.97905 1.53956   4
 -12   3   7 1.36030 1.30459   3
  12   3  -7 2.95433 1.42058   5
 -12   3   7 1.87965 0.94501   3
  11  -3  -7 3.55877 1.52246   4
  11  -3  -7 3.60701 1.07381   5
  11   3  -7 5.10571 1.50806   5
 -11   3   7 0.83537 1.00814   3
 -11   3   7 2.50580 1.02447   3
  10  -3  -7 15.9213 1.73752   5
  10  -3  -7 15.3933 2.14430   4
  10   3  -7 13.0272 1.92191   5
 -10   3   7 16.8171 1.87520   3
 -10   3   7 13.9397 1.70046   3
   9  -3  -7 3.55613 1.36522   4
   9  -3  -7 3.36968 1.07417   5
   9   3  -7 2.59618 1.33133   5
  -9   3   7 1.14058 0.98461   3
  -9   3   7 2.22085 1.06772   5
  -9   3   7 1.35023 1.01393   3
   8  -3  -7 10.8924 1.71847   4
   8  -3  -7 8.87079 1.43247   5
  -8   3   7 5.93124 1.28839   3
  -8   3   7 7.31957 1.31209   3
   8   3  -7 8.40700 1.53531   5
  -8   3   7 9.07943 1.28948   5
   7  -3  -7 36.6496 2.55523   4
   7  -3  -7 34.7746 2.39155   5
  -7   3   7 43.7060 2.57501   3
   7   3  -7 38.9254 2.61493   5
  -7   3   7 37.0354 2.18714   5
   6  -3  -7 38.3837 2.47526   4
   6  -3  -7 37.1583 2.45222   5
   6   3  -7 36.7957 1.29792   3
   6   3  -7 38.5852 2.49546   5
  -6   3   7 37.5685 2.38418   3
  -6   3   7 33.1727 2.10452   5
   5  -3  -7 5.23869 1.29230   4
   5  -3  -7 6.17803 1.23079   5
   5   3  -7 6.70427 1.30247   5
  -5   3   7 5.20317 1.11304   3
   5   3  -7 5.27350 0.56566   3
  -5   3   7 6.33480 1.10239   5
  -4  -3   7 0.54356 0.59823   3
   4  -3  -7 0.94111 0.98838   4
   4  -3  -7 1.94583 1.04654   5
  -4   3   7 0.25337 0.64853   5
   4   3  -7 0.38324 0.44857   3
   4   3  -7 1.00787 0.96445   5
  -4   3   7 0.75949 0.90117   3
  -3  -3   7 40.6828 2.12483   3
  -3  -3   7 40.3673 1.49023   4
   3  -3  -7 40.3375 2.60040   5
   3  -3  -7 42.0680 2.41755   4
  -3   3   7 37.8433 2.11294   5
  -3   3   7 42.6509 2.38744   3
   3   3  -7 38.3529 1.68998   3
   3   3  -7 38.0466 2.23698   5
  -2  -3   7 0.47456 0.44538   4
   2  -3  -7 -0.2034 0.82777   5
   2  -3  -7 -0.3408 0.83904   4
  -2  -3   7 0.40611 0.64325   3
   2   3  -7 0.81494 0.54125   3
   2   3  -7 -0.7337 0.66363   5
  -2   3   7 -0.4576 0.56331   5
  -2   3   7 1.06388 0.84115   3
   1  -3  -7 0.79887 0.99335   5
   1  -3  -7 -0.8766 0.69798   3
  -1  -3   7 0.43872 0.67639   3
  -1  -3   7 -1.0010 0.48978   4
   1   3  -7 -0.8234 0.61192   5
  -1   3   7 0.02836 0.78068   3
   1   3  -7 0.25646 0.47752   3
  -1   3   7 0.46255 0.71263   5
   0  -3   7 20.0221 1.66375   3
   0  -3  -7 22.6493 2.11052   5
   0  -3  -7 18.7633 1.78432   3
   0  -3   7 20.3136 1.42873   4
   0   3   7 23.6509 1.74198   5
   0   3   7 20.5843 1.68123   3
   0   3  -7 21.6500 1.39224   3
   1  -3   7 12.1043 1.17021   4
  -1  -3  -7 11.3152 1.46164   3
   1  -3   7 10.9365 1.45724   3
  -1  -3  -7 10.2475 1.47792   5
  -1   3  -7 9.98980 1.11699   3
   1   3   7 8.42799 1.12035   3
  -1   3  -7 10.1412 1.02656   5
   1   3   7 9.99745 1.33679   5
  -2  -3  -7 15.0001 1.65949   3
   2  -3   7 17.9786 1.49558   4
  -2  -3  -7 21.1635 2.12401   5
   2  -3   7 20.0720 1.83444   3
  -2   3  -7 19.4160 1.24275   5
   2   3   7 18.9789 1.57944   3
   2   3   7 20.4037 1.78666   5
  -2   3  -7 18.3491 1.41237   3
   3  -3   7 36.9898 2.46144   3
  -3  -3  -7 35.1752 2.69360   5
  -3  -3  -7 34.6159 2.37903   3
   3  -3   7 35.7619 2.15802   4
   3   3   7 38.8054 2.14634   3
  -3   3  -7 42.0338 1.71984   5
   3   3   7 36.3415 2.43567   5
  -3   3  -7 38.2916 2.02151   3
  -4  -3  -7 27.5490 2.13306   3
   4  -3   7 27.2129 2.29101   3
   4  -3   7 28.8268 2.02696   4
  -4  -3  -7 28.8477 2.52167   5
  -4   3  -7 31.0155 1.40159   5
  -4   3  -7 29.8905 1.83755   3
   4   3   7 27.5328 1.88667   3
   4   3   7 32.3758 2.28542   5
   5  -3   7 -0.3165 0.82765   3
  -5  -3  -7 -0.0978 0.66747   3
   5  -3   7 1.87599 1.09902   4
  -5  -3  -7 0.43820 1.20443   5
  -5   3  -7 0.24094 0.26589   5
   5   3   7 0.13770 0.82044   5
   5   3   7 0.20755 0.83683   3
  -5   3  -7 -0.6914 0.63713   3
  -6  -3  -7 -0.0805 0.73245   3
   6  -3   7 1.71641 0.89510   4
  -6  -3  -7 -0.0891 0.87819   5
   6  -3   7 -0.7288 1.00042   3
   6   3   7 0.66409 1.03868   4
   6   3   7 0.20167 0.78414   3
   6   3   7 0.01503 0.86068   5
  -7  -3  -7 23.4453 2.65593   5
   7  -3   7 26.2649 2.28242   4
  -7  -3  -7 24.1751 1.97608   3
   7  -3   7 28.4520 2.39895   3
   7   3   7 30.2630 1.89870   3
   7   3   7 22.3327 1.90411   4
  -8  -3  -7 0.42053 1.28548   5
   8  -3   7 1.29023 1.14192   3
   8  -3   7 0.07103 1.15182   4
   8   3   7 0.38712 0.91582   3
   8   3   7 0.78205 0.83364   4
   9  -3   7 -0.9753 1.06673   4
   9  -3   7 -0.4018 1.14175   3
   9   3   7 -1.1750 0.78890   3
   9   3   7 -0.2756 0.79288   4
  10  -3   7 1.20418 1.40591   3
  10  -3   7 1.89285 1.22753   4
  10   3   7 2.14969 1.01209   3
  10   3   7 0.50273 1.02187   4
  11  -3   7 3.84041 1.55647   3
  11  -3   7 1.82414 1.69654   4
  11   3   7 -0.1807 1.13919   4
  11   3   7 4.23318 1.10956   3
  12  -3   7 3.52380 1.76505   4
  12  -3   7 5.79657 1.71920   3
  12   3   7 6.26769 1.20982   3
  12   3   7 2.31315 1.45708   4
  13  -3   7 1.10366 1.45720   3
  13  -3   7 0.65854 1.68144   4
  13   3   7 3.06846 1.50802   4
  13   3   7 -0.0707 1.00223   3
  13  -4  -7 27.9479 3.10292   4
  13  -4  -7 19.1193 2.22174   5
 -13   4   7 22.6746 2.34918   3
  13   4  -7 28.5589 2.92299   5
  12  -4  -7 1.10501 1.55843   4
  12  -4  -7 1.06870 1.00969   5
  12   4  -7 2.68712 1.53068   5
 -12   4   7 1.31314 1.12534   3
  11  -4  -7 12.5936 1.71098   5
  11  -4  -7 10.2816 2.21447   4
 -11   4   7 12.3445 1.81166   3
  11   4  -7 8.95876 1.87322   5
  10  -4  -7 21.5007 2.66926   4
  10  -4  -7 23.4475 2.10249   5
  10   4  -7 19.7001 2.45778   5
 -10   4   7 23.5521 2.30271   3
   9  -4  -7 -0.7529 1.25464   4
   9  -4  -7 1.43989 0.97570   5
  -9   4   7 -0.4614 1.05934   3
   9   4  -7 0.05210 0.92954   5
   8  -4  -7 2.38012 1.49641   4
   8  -4  -7 -0.4114 0.83379   5
  -8   4   7 0.11713 0.83174   5
  -8   4   7 -0.3931 0.96945   3
   8   4  -7 -1.3769 1.01428   5
   7  -4  -7 0.44515 0.94651   5
   7  -4  -7 0.87402 1.17566   4
  -7   4   7 -0.3889 0.76148   5
   7   4  -7 -0.0036 1.11232   5
   7   4  -7 0.68322 0.20885   3
   7   4  -7 0.79875 0.19933   3
  -7   4   7 1.40509 1.09558   3
   6  -4  -7 12.1736 1.92615   4
   6  -4  -7 10.4555 1.59095   5
   6   4  -7 8.99054 0.68156   3
  -6   4   7 9.97836 1.61507   3
  -6   4   7 12.9386 1.43444   5
   6   4  -7 9.06635 0.48136   4
   6   4  -7 9.54928 1.63441   5
   5  -4  -7 12.4505 1.74059   5
   5  -4  -7 10.8489 1.81683   4
   5   4  -7 11.8062 0.89724   3
   5   4  -7 10.5107 1.56123   5
  -5   4   7 10.1813 1.28969   5
  -5   4   7 10.5292 1.62346   3
   4  -4  -7 10.4405 1.80264   4
   4  -4  -7 11.0950 1.68328   5
  -4   4   7 10.8938 1.64245   3
   4   4  -7 11.7357 1.55714   5
  -4   4   7 9.58080 1.26560   5
   4   4  -7 11.3407 0.94236   3
  -3  -4   7 46.5894 2.01832   4
   3  -4  -7 42.5437 2.84811   4
   3  -4  -7 47.4164 2.96602   5
   3   4  -7 46.9885 2.02725   3
   3   4  -7 52.1929 2.66383   5
  -3   4   7 45.4439 2.54418   5
  -3   4   7 49.1179 2.90012   3
  -2  -4   7 1.61238 0.87033   3
  -2  -4   7 0.62709 0.65446   4
   2  -4  -7 2.06854 1.22032   4
   2  -4  -7 -0.0490 1.03989   5
  -2   4   7 1.18896 1.02691   3
   2   4  -7 1.22908 0.82771   5
   2   4  -7 0.97575 0.62692   3
  -2   4   7 1.02907 0.77891   5
   1  -4  -7 17.3586 2.05565   5
   1  -4  -7 16.5020 1.65886   4
  -1  -4   7 15.5052 1.44667   4
  -1  -4   7 15.1187 1.74754   3
  -1   4   7 17.0635 1.85636   3
  -1   4   7 16.5276 1.67531   5
   1   4  -7 15.1474 1.33215   3
   1   4  -7 15.4504 1.45108   5
   0  -4   7 13.6974 1.70304   3
   0  -4  -7 11.5656 1.75753   5
   0  -4   7 13.3406 1.56556   4
   0   4  -7 11.2691 1.21016   5
   0   4  -7 12.5745 1.25706   3
   0   4   7 14.7013 1.66041   5
   0   4   7 12.8232 1.55364   3
   1  -4   7 39.3175 2.40991   4
  -1  -4  -7 41.3480 2.84725   5
   1  -4   7 39.3468 2.65244   3
  -1   4  -7 39.2296 2.13265   3
   1   4   7 39.9251 2.56260   5
   1   4   7 42.1230 2.46254   3
  -1   4  -7 35.9817 1.87433   5
  -2  -4  -7 72.2334 3.91297   5
   2  -4   7 72.5185 3.36256   4
  -2  -4  -7 59.6648 3.38094   3
   2  -4   7 59.3364 3.44452   3
   2   4   7 58.8629 3.32239   5
  -2   4  -7 69.1326 2.53760   5
  -2   4  -7 65.1584 2.93932   3
   2   4   7 72.5349 3.19936   3
  -3  -4  -7 14.5350 2.05434   5
   3  -4   7 13.6209 1.84446   4
   3  -4   7 11.1321 1.76384   3
  -3  -4  -7 12.9758 1.67270   3
   3   4   7 12.1280 1.94595   5
   3   4   7 10.6521 1.42571   3
  -3   4  -7 13.1062 0.95362   5
  -3   4  -7 13.8400 1.07733   5
  -3   4  -7 14.8779 1.48686   3
  -4  -4  -7 44.6662 3.13652   3
   4  -4   7 49.0054 3.21165   3
   4  -4   7 51.7633 3.06756   4
   4   4   7 47.5891 2.59908   3
  -4   4  -7 49.9330 1.66887   5
  -4   4  -7 48.9876 1.68850   5
   5  -4   7 18.7923 2.28340   3
  -5  -4  -7 14.9199 2.14137   5
   5  -4   7 18.2315 2.23466   4
   5   4   7 18.2108 1.72876   3
   6  -4   7 1.38497 1.26776   4
  -6  -4  -7 1.89022 1.17471   5
   6  -4   7 3.73686 1.35224   3
   6   4   7 2.53562 0.96695   3
   7  -4   7 -1.5644 0.97751   3
  -7  -4  -7 -0.6638 1.00353   5
   7  -4   7 -0.9507 0.81447   4
   7   4   7 -1.1918 1.00060   4
   7   4   7 0.73815 0.92289   3
   8  -4   7 5.24094 1.74140   4
  -8  -4  -7 1.95760 1.42255   5
   8  -4   7 3.94306 1.45719   3
   8   4   7 3.86138 1.10266   3
   8   4   7 2.17884 1.27503   4
   9  -4   7 15.6583 2.49419   4
   9  -4   7 15.5160 2.39413   3
   9   4   7 18.2651 1.76307   3
   9   4   7 11.0203 1.80176   4
  10  -4   7 4.43327 1.72961   3
  10  -4   7 2.64477 1.79241   4
  10   4   7 4.67661 1.58759   4
  10   4   7 3.46052 1.09094   3
  11  -4   7 1.69117 1.52958   3
  11  -4   7 0.04287 1.59873   4
  11   4   7 -0.6597 1.34468   4
  11   4   7 0.06937 0.95409   3
  12  -4   7 6.86562 1.90740   3
  12  -4   7 6.68693 2.17136   4
  12   4   7 7.32445 1.86158   4
  12   4   7 11.4497 1.55388   3
  11  -5  -7 1.08177 1.72905   4
  11  -5  -7 3.58144 1.24189   5
  11   5  -7 2.12899 1.49822   5
 -11   5   7 1.56797 1.38705   3
  10  -5  -7 23.4000 3.11537   4
  10  -5  -7 21.1801 2.17337   5
 -10   5   7 21.5577 2.49578   3
  10   5  -7 20.1060 2.62594   5
   9  -5  -7 34.5842 2.68512   5
   9  -5  -7 44.2274 3.55012   4
  -9   5   7 39.3348 3.25798   3
   9   5  -7 40.6813 3.28244   5
   8  -5  -7 -0.3751 1.41217   4
   8  -5  -7 0.12223 0.90881   5
  -8   5   7 1.33918 1.26712   3
   8   5  -7 0.55317 1.16081   5
   7  -5  -7 2.68985 1.61384   4
   7  -5  -7 1.94196 1.13894   5
   7   5  -7 2.67633 0.41340   3
   7   5  -7 2.40558 0.51191   3
  -7   5   7 1.77844 1.26556   3
   7   5  -7 2.88722 1.29635   5
   7   5  -7 3.05507 0.44018   4
   6  -5  -7 5.05809 1.75721   4
   6  -5  -7 6.94266 1.46515   5
   6   5  -7 4.92589 1.42603   5
  -6   5   7 3.51092 1.48779   3
   6   5  -7 4.28747 0.59334   3
   6   5  -7 3.62799 0.83066   3
   5  -5  -7 1.75143 1.35109   4
   5  -5  -7 1.95357 1.17579   5
  -5   5   7 -0.2137 1.07163   3
   5   5  -7 1.98732 1.17096   5
   5   5  -7 0.97333 0.53562   3
   4  -5  -7 20.3180 2.21825   5
   4  -5  -7 20.9982 2.43409   4
   4   5  -7 20.1105 2.05133   5
  -4   5   7 22.1120 2.40594   3
   4   5  -7 21.0917 1.39004   3
  -3  -5   7 22.0517 1.58802   4
   3  -5  -7 24.1042 2.37894   5
   3  -5  -7 22.7930 2.39577   4
   3   5  -7 24.1307 1.55156   3
   3   5  -7 21.0144 2.03741   5
   3   5  -7 23.3609 1.98151   5
  -3   5   7 22.4397 2.32355   3
   2  -5  -7 2.40464 1.16600   4
  -2  -5   7 1.12865 0.83454   4
   2  -5  -7 2.43026 1.26394   5
   2   5  -7 2.56719 0.76396   3
   2   5  -7 0.15608 0.79264   5
   2   5  -7 1.61641 0.94844   5
  -2   5   7 0.83063 1.18887   3
  -1  -5   7 18.0215 1.83686   4
   1  -5  -7 18.0780 2.28132   5
   1  -5  -7 15.8561 2.13701   4
  -1   5   7 20.1423 2.21129   3
   1   5  -7 18.3164 1.61173   5
   1   5  -7 17.3485 1.80524   5
   1   5  -7 18.7064 1.60574   3
   0  -5   7 96.7513 4.24569   4
   0  -5  -7 102.976 4.98029   5
   0   5  -7 97.1255 3.95627   3
   0   5  -7 96.9804 3.72069   5
   0   5  -7 99.1888 4.13934   5
   0   5   7 103.306 4.47117   3
  -1  -5  -7 5.40056 1.62642   5
   1  -5   7 5.49645 1.40571   4
  -1   5  -7 4.64713 1.00044   5
  -1   5  -7 4.54004 0.83075   5
   1   5   7 2.45289 1.20728   3
   2  -5   7 52.9829 3.19537   4
   2  -5   7 51.5129 3.41745   3
  -2  -5  -7 58.4566 3.79569   5
  -2   5  -7 53.0496 2.47013   5
   2   5   7 56.2175 3.10197   3
  -2   5  -7 49.8844 2.15714   5
   3  -5   7 86.3281 4.51880   3
   3  -5   7 78.9171 4.18587   4
  -3  -5  -7 86.9002 4.64858   5
   3   5   7 83.1715 3.82324   3
  -3   5  -7 83.3902 2.97213   5
  -3   5  -7 83.3428 2.78529   5
   4  -5   7 -0.6565 1.13987   4
   4  -5   7 2.71723 1.43867   3
  -4  -5  -7 0.82774 1.50058   5
   4   5   7 0.83889 0.99295   3
  -5  -5  -7 51.2305 3.90583   5
   5  -5   7 52.5934 3.76831   3
   5  -5   7 50.8657 3.54229   4
   5   5   7 54.3549 2.92926   3
   6  -5   7 4.50437 1.73755   4
  -6  -5  -7 6.16837 1.74967   5
   6  -5   7 5.91350 1.74330   3
   6   5   7 5.72409 1.25513   3
  -7  -5  -7 8.63825 2.00582   5
   7  -5   7 10.4218 2.12127   4
   7  -5   7 4.49209 1.77377   3
   7   5   7 7.50748 1.34406   3
   8  -5   7 1.87210 1.44013   3
   8  -5   7 1.77230 1.79190   4
   8   5   7 1.16022 1.05101   3
   8   5   7 2.56532 1.33970   4
   9  -5   7 17.2689 2.68884   3
   9  -5   7 23.2272 3.20423   4
   9   5   7 14.1065 1.96579   4
   9   5   7 24.0123 1.98334   3
  10  -5   7 -1.1789 1.49956   4
  10   5   7 -0.5381 1.00335   3
  10   5   7 2.29265 1.21277   4
  11  -5   7 18.5545 3.19769   4
  11   5   7 12.4840 2.04334   4
  11   5   7 16.7798 1.86548   3
   9  -6  -7 1.82450 1.13144   5
   9  -6  -7 1.22495 1.74579   4
   9   6  -7 -0.4923 1.35827   5
  -9   6   7 -1.6946 1.27304   3
   8  -6  -7 1.63422 1.68664   4
   8  -6  -7 -1.7818 0.95876   5
  -8   6   7 0.95243 1.38285   3
   8   6  -7 -1.4412 1.22228   5
   7  -6  -7 15.0584 1.99369   5
   7  -6  -7 9.90810 2.40653   4
   7   6  -7 11.8219 1.15999   3
  -7   6   7 11.4417 2.10583   3
   7   6  -7 12.9695 0.93697   4
   7   6  -7 13.3699 2.08076   5
   6  -6  -7 1.16774 1.14350   5
   6  -6  -7 1.36409 1.60231   4
   6   6  -7 0.35503 0.81475   3
   6   6  -7 0.00335 0.57569   3
  -6   6   7 -0.4956 1.22550   3
   6   6  -7 2.58799 1.32775   5
   5  -6  -7 2.39773 1.20525   5
   5  -6  -7 0.38673 1.61923   4
   5   6  -7 0.55557 0.66287   3
  -5   6   7 1.02644 1.31745   3
   5   6  -7 2.37512 0.96299   3
   5   6  -7 2.31797 1.25061   5
   4  -6  -7 2.54828 1.69799   4
   4  -6  -7 4.45747 1.42972   5
   4   6  -7 2.83299 0.85380   3
   4   6  -7 3.93665 1.26692   5
  -4   6   7 2.83090 1.44526   3
   3  -6  -7 2.83133 1.33723   5
   3  -6  -7 1.75219 1.54090   4
  -3  -6   7 1.49821 0.91679   4
   3   6  -7 1.58490 1.06852   5
  -3   6   7 2.84743 1.49261   3
   2  -6  -7 2.67686 1.35667   5
  -2  -6   7 1.05213 1.00646   4
   2  -6  -7 3.43608 1.77798   4
   2   6  -7 3.77856 1.10524   5
  -2   6   7 1.65343 1.37639   3
   1  -6  -7 0.46426 1.49987   4
  -1  -6   7 1.13401 1.14250   4
   1  -6  -7 -0.6212 1.04464   5
  -1   6   7 -1.2365 1.04386   3
   1   6  -7 0.14385 0.73006   5
   1   6  -7 -0.7803 0.97457   5
   0  -6  -7 6.07472 1.75969   5
   0  -6   7 9.55851 1.72399   4
   0   6   7 9.44499 1.71413   3
   0   6  -7 6.82824 1.26413   5
   0   6  -7 6.76892 1.03313   5
  -1  -6  -7 2.10976 1.43823   5
   1  -6   7 3.20604 1.35921   4
   1   6   7 1.18434 1.20855   3
  -1   6  -7 0.36700 0.82743   5
  -1   6  -7 -0.1492 0.59109   5
   2  -6   7 2.02601 1.44926   4
  -2  -6  -7 1.97089 1.47606   5
   2   6   7 0.98057 1.23887   3
  -2   6  -7 1.40685 0.73707   5
  -2   6  -7 0.31489 0.50177   5
   3  -6   7 10.7337 2.16744   4
  -3  -6  -7 9.99230 2.15597   5
   3   6   7 8.43641 1.57424   3
  -3   6  -7 10.1702 0.84341   5
  -3   6  -7 9.67297 0.76350   5
  -4  -6  -7 1.08064 1.63404   5
   4  -6   7 0.48642 1.46214   4
   4   6   7 1.08813 1.12874   3
   5  -6   7 0.75953 1.63665   4
  -5  -6  -7 1.79822 1.41272   5
  -6  -6  -7 1.26852 1.62061   5
   6  -6   7 -1.4450 1.35551   4
   6   6   7 0.63009 1.03773   3
   7  -6   7 1.21311 1.78587   4
   7   6   7 -0.2584 1.05309   3
   8  -6   7 -0.3742 1.68046   4
   8   6   7 2.04048 1.15177   3
   8   6   7 0.25465 1.15191   4
   9  -6   7 0.85233 1.84917   4
   9   6   7 -1.0325 1.01561   3
   9   6   7 -1.1181 1.02697   4
   6  -7  -7 15.3980 2.75923   4
   6  -7  -7 13.0189 1.97982   5
  -6   7   7 12.2076 2.18380   3
   6   7  -7 11.6628 2.03665   5
   5  -7  -7 0.64914 1.57188   4
   5  -7  -7 0.89334 1.23750   5
   5   7  -7 0.80895 1.06217   3
   5   7  -7 0.19505 1.27752   5
  -5   7   7 -1.6000 1.19456   3
   4  -7  -7 1.87187 1.76731   4
   4  -7  -7 2.00574 1.38512   5
  -4   7   7 -0.2720 1.44297   3
   4   7  -7 1.80068 1.21231   5
   4   7  -7 2.26995 1.31984   3
  -3  -7   7 52.0418 2.96613   4
   3  -7  -7 51.4092 3.76032   5
   3  -7  -7 51.6737 4.15028   4
  -3   7   7 54.9946 3.88788   3
   3   7  -7 51.0951 3.15506   5
   2  -7  -7 15.9700 2.50893   5
   2  -7  -7 11.5835 2.46715   4
  -2  -7   7 20.0330 2.30346   4
  -2   7   7 13.1857 2.20137   3
   2   7  -7 17.9801 1.88911   5
   1  -7  -7 7.75662 2.00762   5
  -1  -7   7 9.54683 1.80492   4
   1   7  -7 11.2781 1.43024   5
  -1   7   7 9.12169 1.86157   3
   0  -7   7 8.93335 1.90854   4
   0  -7  -7 8.87330 2.04103   5
   0   7  -7 7.55921 1.15895   5
   0   7   7 7.87694 1.79433   3
   1  -7   7 0.78891 1.38061   4
  -1  -7  -7 3.67954 1.73238   5
  -1   7  -7 0.55309 0.73302   5
   1   7   7 0.43296 1.30584   3
   2  -7   7 3.60350 1.79366   4
  -2  -7  -7 1.10050 1.35227   5
   2   7   7 5.01505 1.56585   3
  -2   7  -7 4.27881 0.70134   5
   3  -7   7 9.57509 2.33663   4
  -3  -7  -7 11.2594 2.33539   5
   3   7   7 7.96069 1.70910   3
   4  -7   7 9.27795 2.34749   4
  -4  -7  -7 8.81771 2.20987   5
   4   7   7 8.21710 1.67691   3
   5  -7   7 0.05883 1.69776   4
   5   7   7 1.45746 1.12543   3
   6  -7   7 0.81524 1.82483   4
   6   7   7 -0.0753 1.16226   3
  14   0  -8 22.6007 2.30422   5
  13   0  -8 0.80141 1.02247   5
  12   0  -8 22.5806 1.34403   4
  12   0  -8 28.1126 2.30908   5
  11   0  -8 0.03281 0.51675   4
  11   0  -8 0.89052 1.01600   5
  10   0  -8 1.36197 0.44240   4
  10   0  -8 1.32458 0.97359   5
   9   0  -8 0.39287 0.35166   4
   9   0  -8 0.30803 0.93448   5
  -9   0   8 0.40821 0.20162   3
  -9   0   8 -0.1928 0.29324   3
   8   0  -8 118.655 4.65441   5
  -8   0   8 112.174 3.35994   3
  -8   0   8 111.627 4.70843   5
  -7   0   8 10.4847 1.43024   5
   7   0  -8 11.2712 1.47804   5
  -7   0   8 11.6646 0.79724   3
   6   0  -8 203.890 6.87175   5
  -6   0   8 210.976 5.92975   3
  -6   0   8 203.141 6.92388   5
  -5   0   8 340.245 9.40834   3
  -5   0   8 326.872 10.2135   5
   5   0  -8 351.902 10.3319   5
   5   0  -8 331.079 9.81708   3
   4   0  -8 94.2668 3.42231   3
  -4   0   8 96.8239 3.08891   3
  -4   0   8 92.2221 2.64578   4
  -4   0   8 93.4610 3.64281   5
   4   0  -8 96.1903 3.82416   5
  -3   0   8 10.0620 1.20066   5
  -3   0   8 12.1833 0.96548   3
  -3   0   8 10.9665 0.53674   4
   3   0  -8 10.4948 1.18487   5
   3   0  -8 8.23419 0.98057   3
  -2   0   8 96.3884 3.27190   3
   2   0  -8 95.0944 3.78069   5
   2   0  -8 100.038 3.49632   3
  -2   0   8 103.646 2.93965   4
  -2   0   8 102.611 3.69020   5
  -1   0   8 193.146 5.85159   3
   1   0  -8 195.078 6.01167   3
  -1   0   8 205.564 5.55239   4
   1   0  -8 189.618 6.37235   5
  -1   0   8 193.930 6.19126   5
   0   0   8 104.560 3.61701   3
   0   0  -8 111.624 4.13764   5
   0   0   8 110.418 3.87472   5
   0   0  -8 108.004 3.73565   3
   0   0   8 113.110 3.36661   4
   1   0   8 1.36060 0.63702   5
   1   0   8 1.35574 0.45185   4
  -1   0  -8 0.22939 0.49854   3
   1   0   8 0.50803 0.58738   3
  -1   0  -8 1.00015 0.72240   5
  -2   0  -8 14.0361 1.43917   5
   2   0   8 12.6229 0.93995   4
   2   0   8 11.8100 1.12815   3
   2   0   8 10.8154 1.11087   5
  -2   0  -8 11.0228 1.12918   3
  -3   0  -8 0.35920 0.74495   5
   3   0   8 0.73624 0.55639   5
   3   0   8 0.85578 0.52994   4
  -3   0  -8 1.11736 0.62697   3
   3   0   8 0.53959 0.66450   3
   4   0   8 0.21196 0.60528   3
   4   0   8 -0.2093 0.58103   4
   4   0   8 0.37099 0.58359   5
  -4   0  -8 -0.1712 0.77721   5
  -4   0  -8 -0.3717 0.50663   3
   5   0   8 25.3536 1.76247   3
   5   0   8 24.4653 1.56087   4
  -5   0  -8 25.4978 1.99554   5
   5   0   8 25.0846 1.57228   5
  -5   0  -8 22.7991 1.57666   3
   6   0   8 67.3204 2.95671   5
  -6   0  -8 73.2537 3.38071   5
  -6   0  -8 69.7936 2.94711   3
   6   0   8 73.4424 2.99471   4
   6   0   8 74.0226 3.17156   3
   7   0   8 302.851 9.32691   5
  -7   0  -8 297.441 9.27857   3
  -7   0  -8 310.587 9.80431   5
   7   0   8 311.857 9.38169   4
   7   0   8 315.102 9.56654   3
   8   0   8 7.94152 1.30017   4
   8   0   8 7.16799 1.36484   3
  -8   0  -8 8.51019 1.39245   5
   8   0   8 9.12698 1.17820   5
   9   0   8 158.405 5.73760   5
   9   0   8 183.493 6.34904   3
   9   0   8 170.203 6.12024   4
  10   0   8 8.71225 1.61316   3
  10   0   8 10.6865 1.28618   5
  10   0   8 9.68529 1.67893   4
  11   0   8 12.8320 1.83944   3
  11   0   8 10.1033 1.73549   4
  11   0   8 9.90617 1.29513   5
  12   0   8 7.04045 1.59162   3
  12   0   8 9.38355 1.24102   5
  12   0   8 7.85652 1.57433   4
  13   0   8 1.27206 1.29671   3
  13   0   8 -0.9637 1.32355   4
  14   0   8 1.26320 1.37315   3
  14   0   8 0.31912 1.51229   4
  14  -1  -8 3.27505 1.10668   4
  14  -1  -8 5.02006 1.42814   5
  14   1  -8 3.79670 1.36428   5
  13  -1  -8 2.13314 0.93535   4
  13  -1  -8 2.22897 1.08497   5
  12  -1  -8 -0.0977 0.89690   5
  12  -1  -8 1.70863 0.80880   4
  12   1  -8 -0.9907 0.93567   5
 -12   1   8 0.50067 0.16993   3
 -12   1   8 0.43973 0.22907   3
  11  -1  -8 5.05098 1.27970   5
  11  -1  -8 6.70789 1.08948   4
  11   1  -8 5.49839 1.38238   5
 -11   1   8 5.85488 0.66357   3
 -11   1   8 4.69018 0.52165   3
  10  -1  -8 0.99457 0.72721   4
  10  -1  -8 0.50993 0.96318   5
 -10   1   8 1.96528 0.56305   3
 -10   1   8 0.36088 0.42143   3
  10   1  -8 2.05210 1.15324   5
   9  -1  -8 1.99987 1.00433   5
   9  -1  -8 1.75130 0.71238   4
   9   1  -8 1.77621 1.14945   5
  -9   1   8 0.83370 0.62017   3
  -9   1   8 2.01110 0.52829   3
   8  -1  -8 17.3778 1.80827   5
   8  -1  -8 16.3095 1.24515   4
  -8   1   8 18.3189 1.82977   5
  -8   1   8 17.7570 1.17341   3
   8   1  -8 16.5852 1.86590   5
   7  -1  -8 -0.2283 0.45505   4
  -7  -1   8 1.01271 0.78425   5
  -7  -1   8 0.22738 0.26140   3
   7  -1  -8 1.10076 0.90152   5
  -7   1   8 0.93532 0.89463   5
   7   1  -8 0.65976 0.73391   5
  -7   1   8 0.75224 0.53617   3
  -6  -1   8 70.9234 2.35771   3
   6  -1  -8 74.4789 3.37283   5
  -6  -1   8 70.5051 3.32978   5
   6  -1  -8 71.8711 2.63920   4
  -6   1   8 71.1280 2.62365   3
   6   1  -8 71.9719 2.54411   3
  -6   1   8 69.3576 3.23033   5
   6   1  -8 76.6971 3.38369   5
  -5  -1   8 8.04574 1.22366   5
   5  -1  -8 6.27875 0.77491   4
  -5  -1   8 6.67119 0.72188   3
   5  -1  -8 8.14668 1.16441   5
   5   1  -8 6.51776 0.75092   3
   5   1  -8 5.48572 1.15839   5
  -5   1   8 8.66094 0.90728   3
  -5   1   8 6.53095 1.06110   5
   4  -1  -8 14.4490 1.42928   3
   4  -1  -8 18.7794 1.68203   5
  -4  -1   8 14.7990 1.48458   5
  -4  -1   8 15.9193 1.01240   3
   4   1  -8 16.1938 1.54506   5
  -4   1   8 17.2356 1.22591   3
   4   1  -8 17.9921 1.15827   3
  -4   1   8 16.4133 1.45398   5
   3  -1  -8 17.2257 1.41972   3
   3  -1  -8 14.4313 1.55325   5
  -3  -1   8 15.7660 1.40545   5
  -3  -1   8 15.0886 1.02845   3
  -3   1   8 16.2665 1.17525   3
  -3   1   8 15.3007 1.38984   5
   3   1  -8 13.4247 1.42634   5
   3   1  -8 13.8812 1.06072   3
  -2  -1   8 77.2525 3.11375   5
  -2  -1   8 79.0683 2.77843   3
  -2  -1   8 76.4319 2.31550   4
   2  -1  -8 74.2822 3.35581   5
   2  -1  -8 82.3058 3.21152   3
  -2   1   8 76.9076 3.09231   5
  -2   1   8 79.9627 2.83782   3
   2   1  -8 79.5056 2.76305   3
   2   1  -8 73.9557 3.17333   5
   1  -1  -8 33.5035 2.03422   5
  -1  -1   8 35.2282 1.67258   3
  -1  -1   8 35.3082 1.29564   4
   1  -1  -8 35.3976 1.94770   3
  -1  -1   8 31.9924 1.79918   5
  -1   1   8 30.9633 1.86843   5
   1   1  -8 35.7501 1.98261   5
   1   1  -8 32.2903 1.59057   3
  -1   1   8 34.2825 1.71198   3
   0  -1  -8 58.6338 2.90698   5
   0  -1   8 62.3797 2.04605   4
   0  -1   8 56.3729 2.42269   5
   0  -1   8 52.6048 2.30971   3
   0  -1  -8 58.2542 2.59682   3
   0   1   8 58.0587 2.36099   3
   0   1  -8 62.0010 2.63202   5
   0   1   8 57.3066 2.59968   5
   0   1  -8 58.8137 2.29637   3
   1  -1   8 -0.0158 0.55743   3
  -1  -1  -8 0.03687 0.80187   5
   1  -1   8 0.10568 0.36722   4
  -1  -1  -8 0.45283 0.63051   3
   1  -1   8 0.45715 0.51538   5
  -1   1  -8 0.29307 0.64410   5
   1   1   8 -0.9790 0.38660   4
   1   1   8 0.11829 0.64211   5
   1   1   8 -0.0112 0.57507   3
  -1   1  -8 -0.3514 0.50704   3
   2  -1   8 41.2341 1.93850   5
  -2  -1  -8 45.8778 2.20995   3
   2  -1   8 44.2236 2.12513   3
  -2  -1  -8 44.7979 2.60228   5
   2  -1   8 43.7116 1.80869   4
   2   1   8 41.9823 2.19288   5
   2   1   8 44.3171 2.06253   3
  -2   1  -8 44.8357 2.00799   3
  -2   1  -8 48.6664 2.29366   5
   2   1   8 43.0379 1.86727   4
   3  -1   8 8.08403 1.08088   3
  -3  -1  -8 7.24957 1.34808   5
   3  -1   8 8.32772 0.86910   4
   3  -1   8 8.21555 0.90355   5
  -3  -1  -8 8.82100 1.04100   3
  -3   1  -8 6.63182 1.01563   5
   3   1   8 8.45025 0.94457   4
   3   1   8 7.89004 1.06375   5
  -3   1  -8 7.99588 0.95880   3
   3   1   8 7.28133 1.00580   3
   4  -1   8 40.8711 1.90881   4
  -4  -1  -8 40.9108 2.13791   3
   4  -1   8 37.4743 2.13492   3
   4  -1   8 36.2049 1.75569   5
  -4  -1  -8 41.0968 2.56832   5
   4   1   8 40.1130 2.21228   5
   4   1   8 39.2966 2.05115   3
  -4   1  -8 41.0633 2.17622   5
   4   1   8 37.0442 1.81600   4
  -4   1  -8 38.1961 1.94905   3
  -5  -1  -8 2.85225 0.83384   3
  -5  -1  -8 -0.5547 0.83610   5
   5  -1   8 -0.2498 0.43567   5
   5  -1   8 -0.4753 0.52759   4
   5  -1   8 0.27793 0.69817   3
   5   1   8 0.57442 0.74229   3
  -5   1  -8 0.25664 0.64136   3
   5   1   8 -0.4951 0.71587   4
   5   1   8 -0.7077 0.64008   5
  -5   1  -8 0.41248 0.66934   5
   6  -1   8 5.79295 1.07887   4
   6  -1   8 3.64532 0.65815   5
   6  -1   8 1.63373 0.97775   3
  -6  -1  -8 4.00393 1.29750   5
  -6  -1  -8 2.83020 0.85699   3
  -6   1  -8 1.49226 0.71660   3
   6   1   8 3.37505 0.96302   4
   6   1   8 3.19324 0.92928   5
  -6   1  -8 3.90773 0.95587   5
   6   1   8 5.71753 0.99983   3
   7  -1   8 5.16068 1.27337   3
  -7  -1  -8 4.89754 0.95868   3
   7  -1   8 4.87420 1.11202   4
   7  -1   8 4.57948 0.72692   5
  -7  -1  -8 2.62365 1.24528   5
  -7   1  -8 4.99951 0.89631   3
   7   1   8 3.53865 0.99097   5
   7   1   8 2.99942 0.90039   4
   7   1   8 5.39323 1.09456   3
  -7   1  -8 5.22009 1.03361   5
   8  -1   8 42.5130 2.71901   3
   8  -1   8 42.9812 1.92084   5
  -8  -1  -8 39.8617 2.92983   5
   8  -1   8 42.6402 2.50536   4
   8   1   8 40.6646 2.48251   5
  -8   1  -8 43.5157 2.32403   5
   8   1   8 45.7433 2.56758   3
   8   1   8 40.6189 2.41535   4
   9  -1   8 26.8664 2.37963   3
   9  -1   8 24.9532 1.97697   4
  -9  -1  -8 25.2660 2.39322   5
   9  -1   8 24.0172 1.41430   5
   9   1   8 22.9771 1.97733   4
   9   1   8 23.7633 2.09149   5
   9   1   8 25.4464 2.14930   3
  10  -1   8 3.10129 0.64160   5
  10  -1   8 4.65155 1.43653   3
  10  -1   8 4.57110 1.34221   4
  10   1   8 4.57213 1.33766   4
  10   1   8 1.74195 1.08252   3
  10   1   8 4.73720 1.30233   5
  11  -1   8 0.90144 1.24300   3
  11  -1   8 1.09333 0.52921   5
  11  -1   8 1.61417 1.28095   4
  11   1   8 0.84034 1.09607   4
  11   1   8 1.52348 1.09258   3
  12  -1   8 1.00103 1.34129   4
  12  -1   8 1.35071 0.57561   5
  12  -1   8 1.29928 1.29710   3
  12   1   8 0.94951 1.17045   3
  12   1   8 1.86643 1.33176   4
  13  -1   8 6.20074 1.80978   4
  13  -1   8 4.44973 1.70171   3
  13  -1   8 3.58755 0.69685   5
  13   1   8 4.03606 1.39299   3
  13   1   8 5.81420 1.45575   4
  14  -1   8 -1.4391 1.10915   4
  14  -1   8 1.54776 1.40187   3
  14   1   8 0.35559 1.38294   4
  14   1   8 3.56186 1.31745   3
  14  -2  -8 4.61748 1.43544   4
  14  -2  -8 0.88706 1.08289   5
  14   2  -8 1.88016 1.30377   5
  13  -2  -8 -1.7310 0.76464   5
  13  -2  -8 0.30174 1.07087   4
  13   2  -8 -0.8756 1.05720   5
 -13   2   8 0.08208 0.48501   3
  12  -2  -8 2.93974 1.21938   4
  12  -2  -8 2.13072 1.05005   5
 -12   2   8 0.03523 0.68826   3
  12   2  -8 1.13758 1.19846   5
 -12   2   8 1.03307 0.59194   3
  11  -2  -8 3.96562 1.15349   5
  11  -2  -8 2.87233 1.17965   4
  11   2  -8 1.31758 1.20899   5
 -11   2   8 2.40418 0.81680   3
 -11   2   8 3.62835 0.81318   3
  10  -2  -8 0.92132 1.00437   4
  10  -2  -8 1.95244 1.03254   5
 -10   2   8 0.72723 0.82831   3
 -10   2   8 3.41104 0.81330   3
  10   2  -8 1.78983 1.24585   5
   9  -2  -8 13.9967 1.70414   4
   9  -2  -8 14.6106 1.74111   5
  -9   2   8 17.0050 1.67328   3
   9   2  -8 12.9535 1.82892   5
  -9   2   8 20.0518 1.55901   3
   8  -2  -8 9.30096 1.44470   5
   8  -2  -8 9.56789 1.37119   4
  -8   2   8 7.45921 1.07935   3
   8   2  -8 7.02220 1.46414   5
  -8   2   8 7.25681 1.26125   5
   7  -2  -8 -0.3031 0.71548   4
   7  -2  -8 -0.8595 0.76265   5
  -7   2   8 0.04798 0.74956   5
  -7   2   8 -0.4980 0.64182   3
   7   2  -8 -0.7705 0.79310   5
  -6  -2   8 5.63233 0.63316   3
   6  -2  -8 7.98367 1.31512   5
   6  -2  -8 9.21512 1.20972   4
  -6   2   8 5.47132 0.96075   3
  -6   2   8 7.62490 1.15512   5
   6   2  -8 7.44251 0.68408   3
   6   2  -8 5.84057 1.26943   5
   5  -2  -8 0.51073 0.89561   5
  -5  -2   8 -0.4893 0.39054   3
   5  -2  -8 0.44768 0.70638   4
   5   2  -8 -0.4210 0.64323   5
  -5   2   8 1.48717 0.75223   3
   5   2  -8 0.04441 0.37681   3
  -5   2   8 -0.3863 0.72044   5
   4  -2  -8 70.3865 3.21012   5
  -4  -2   8 63.7651 2.53507   3
  -4  -2   8 67.6075 3.13049   5
   4  -2  -8 65.4988 2.78620   4
   4   2  -8 63.6644 2.31110   3
  -4   2   8 66.1448 2.80469   3
  -4   2   8 65.6365 3.00058   5
   4   2  -8 65.9928 2.96003   5
   3  -2  -8 11.5015 1.52776   5
   3  -2  -8 11.5912 1.46400   3
  -3  -2   8 9.48666 1.06134   3
  -3  -2   8 8.20405 1.22425   5
   3   2  -8 8.28461 1.22526   5
   3   2  -8 8.50517 0.88138   3
  -3   2   8 11.0439 1.25219   5
  -3   2   8 9.90499 1.13733   3
   2  -2  -8 30.2353 2.02795   3
   2  -2  -8 29.9501 2.14696   5
  -2  -2   8 26.5566 1.09577   4
  -2  -2   8 27.5186 1.60665   3
  -2  -2   8 24.3971 1.70980   5
  -2   2   8 29.8798 1.74797   3
   2   2  -8 28.1132 1.81674   5
   2   2  -8 26.5839 1.42024   3
  -2   2   8 28.0691 1.80154   5
   1  -2  -8 28.1107 2.00331   5
  -1  -2   8 23.9651 1.62533   5
  -1  -2   8 25.9088 1.67588   3
  -1  -2   8 26.9716 1.28288   4
   1  -2  -8 23.5004 1.89389   3
  -1   2   8 29.2377 1.71505   3
   1   2  -8 25.7921 1.44490   3
   1   2  -8 29.0488 1.74717   5
  -1   2   8 27.0329 1.83879   5
   0  -2  -8 2.22403 1.02321   5
   0  -2   8 0.89159 0.62055   5
   0  -2   8 2.01189 0.58611   4
   0  -2  -8 0.88811 0.76499   3
   0  -2   8 2.70723 0.80905   3
   0   2  -8 1.08018 0.70436   5
   0   2  -8 2.66632 0.65635   3
   0   2   8 1.40122 0.71996   5
   0   2   8 0.87273 0.75557   3
  -1  -2  -8 10.8982 1.51712   5
   1  -2   8 14.6791 1.42507   3
   1  -2   8 15.6003 1.14198   4
   1  -2   8 14.1088 1.14766   5
  -1  -2  -8 13.7163 1.47102   3
   1   2   8 14.6997 1.23455   3
  -1   2  -8 14.0724 1.20902   3
   1   2   8 14.5015 1.45260   5
   2  -2   8 -0.1419 0.64674   3
   2  -2   8 -0.0126 0.46001   5
  -2  -2  -8 -0.1345 0.70944   3
   2  -2   8 -0.6693 0.49030   4
  -2  -2  -8 0.45926 0.94029   5
  -2   2  -8 -0.6232 0.52017   3
   2   2   8 0.57370 0.73694   3
  -2   2  -8 -0.4687 0.56094   5
   2   2   8 -0.2109 0.71235   5
   3  -2   8 7.41291 0.86112   5
  -3  -2  -8 9.41047 1.25882   3
   3  -2   8 9.38996 1.15419   4
  -3  -2  -8 6.57231 1.37489   5
   3  -2   8 8.12594 1.26815   3
   3   2   8 7.02548 1.04253   3
  -3   2  -8 6.95153 0.95192   5
   3   2   8 6.38678 1.07597   5
  -3   2  -8 6.24821 0.88889   3
   4  -2   8 7.76969 1.15324   4
   4  -2   8 7.04742 0.78155   5
  -4  -2  -8 7.12027 1.51210   5
   4  -2   8 6.34193 1.19442   3
  -4  -2  -8 4.81330 1.07592   3
   4   2   8 6.84445 0.99489   4
   4   2   8 4.44993 0.98150   3
   4   2   8 5.80334 1.15320   5
  -4   2  -8 6.45562 0.94205   5
  -4   2  -8 5.00404 0.89513   3
   5  -2   8 1.42631 0.81232   4
   5  -2   8 1.15680 0.45480   5
  -5  -2  -8 1.30111 1.15918   5
  -5  -2  -8 0.91417 0.77654   3
   5  -2   8 1.47408 1.01427   3
  -5   2  -8 1.42693 0.60503   3
   5   2   8 1.67418 0.83505   5
  -5   2  -8 1.67418 0.64637   5
   5   2   8 0.98302 0.87373   3
   5   2   8 1.06533 0.70191   4
  -6  -2  -8 14.9446 1.56796   3
   6  -2   8 15.9663 0.94085   5
   6  -2   8 14.4434 1.56512   4
   6  -2   8 15.9010 1.83651   3
  -6  -2  -8 15.8573 1.99584   5
  -6   2  -8 14.3758 1.43330   3
   6   2   8 16.3851 1.60115   3
   6   2   8 16.3106 1.76386   5
  -6   2  -8 17.4547 1.24079   5
   6   2   8 15.9647 1.35995   4
   7  -2   8 -2.4187 0.77941   3
   7  -2   8 0.08726 0.30242   5
   7  -2   8 0.00436 0.74925   4
  -7  -2  -8 1.13822 0.72607   3
  -7  -2  -8 2.01684 1.23330   5
   7   2   8 -0.2561 0.78162   3
  -7   2  -8 -0.0378 0.47846   5
   7   2   8 0.30191 0.75788   4
   7   2   8 0.45159 0.87930   5
   8  -2   8 0.16481 0.26844   5
   8  -2   8 0.74980 1.07595   4
   8  -2   8 1.16626 1.12742   3
  -8  -2  -8 -1.3435 1.07441   5
   8   2   8 -0.0283 0.95524   4
   8   2   8 1.65782 0.92760   3
   9  -2   8 -0.2247 1.04885   4
  -9  -2  -8 0.89497 1.18096   5
   9  -2   8 0.11416 0.17382   5
   9  -2   8 0.92496 1.24619   3
   9   2   8 -0.8747 0.96309   4
   9   2   8 -0.1377 0.85216   3
  10  -2   8 0.93336 1.22381   3
  10  -2   8 2.88953 1.41163   4
  10   2   8 3.53959 1.19783   3
  10   2   8 2.03158 1.14429   4
  11  -2   8 2.57447 1.30047   4
  11  -2   8 2.41687 1.38946   3
  11   2   8 0.43735 1.13972   4
  11   2   8 0.63347 0.95787   3
  12  -2   8 2.75303 1.51270   3
  12  -2   8 5.93303 1.94134   4
  12   2   8 4.32848 1.28328   3
  12   2   8 1.85961 1.49209   4
  13  -2   8 1.15662 1.36020   3
  13  -2   8 -0.2744 1.61863   4
  13   2   8 1.09030 1.07131   3
  13   2   8 1.18828 1.29302   4
  13  -3  -8 1.59235 1.00630   5
  13  -3  -8 0.83858 1.37184   4
  13   3  -8 1.81167 1.40004   5
 -13   3   8 2.03574 0.90689   3
  12  -3  -8 1.82240 1.45266   4
  12  -3  -8 4.23043 1.25679   5
 -12   3   8 4.68248 1.06707   3
  12   3  -8 4.54136 1.54145   5
  11  -3  -8 7.02945 1.40403   5
  11  -3  -8 6.19121 1.63371   4
 -11   3   8 7.72314 1.64328   3
 -11   3   8 7.72637 1.21267   3
  11   3  -8 7.82810 1.75638   5
  10  -3  -8 -1.0255 0.79849   5
  10  -3  -8 2.12275 1.31106   4
 -10   3   8 3.81570 1.12591   3
  10   3  -8 0.64991 1.22977   5
   9  -3  -8 7.43936 1.41698   5
   9  -3  -8 8.23042 1.67961   4
  -9   3   8 6.58584 1.41613   3
   9   3  -8 6.82265 1.59218   5
  -9   3   8 9.91215 1.40419   3
   8  -3  -8 15.1075 1.92644   4
   8  -3  -8 15.3817 1.82004   5
  -8   3   8 12.2974 1.55750   3
   8   3  -8 13.1068 1.89281   5
   7  -3  -8 25.5648 2.17949   4
   7  -3  -8 24.7441 2.20018   5
   7   3  -8 23.5215 2.23919   5
  -7   3   8 24.4610 2.08542   3
  -7   3   8 21.9469 1.85244   5
   6  -3  -8 19.6794 1.88577   4
   6  -3  -8 20.9453 2.04708   5
  -6   3   8 18.2306 1.69107   5
   6   3  -8 20.0087 0.96257   3
  -6   3   8 21.3688 1.87714   3
   6   3  -8 17.9851 1.91537   5
  -5  -3   8 21.4795 1.45336   3
   5  -3  -8 20.8584 1.88711   4
   5  -3  -8 22.3714 2.07654   5
  -5   3   8 23.7152 1.85418   5
   5   3  -8 22.1689 1.12867   3
   5   3  -8 26.3690 2.09599   5
  -5   3   8 25.9601 2.03224   3
   4  -3  -8 88.6103 3.74512   4
  -4  -3   8 83.4734 3.32879   3
   4  -3  -8 85.6214 4.03436   5
  -4   3   8 81.9679 3.57262   5
   4   3  -8 89.0473 3.73031   5
  -4   3   8 90.4871 3.68854   3
   4   3  -8 82.3763 2.85303   3
  -3  -3   8 161.636 5.45071   3
   3  -3  -8 166.054 6.17655   5
   3  -3  -8 164.116 5.75925   4
  -3  -3   8 153.475 4.50400   4
  -3   3   8 151.024 5.57878   5
   3   3  -8 164.803 5.64052   5
  -3   3   8 166.368 5.64265   3
   3   3  -8 161.028 4.92844   3
   2  -3  -8 43.0166 2.73643   3
  -2  -3   8 43.8750 2.35815   3
  -2  -3   8 41.5622 1.74397   4
   2  -3  -8 47.9642 2.75587   5
  -2   3   8 45.3670 2.38017   3
   2   3  -8 39.6049 1.87853   3
  -2   3   8 41.5628 2.40746   5
   2   3  -8 40.7039 2.30936   5
   1  -3  -8 102.683 4.49311   3
  -1  -3   8 109.966 4.18329   3
   1  -3  -8 104.552 4.59928   5
  -1  -3   8 102.670 3.66285   4
   1   3  -8 108.295 3.98864   5
  -1   3   8 106.279 4.07945   3
  -1   3   8 107.780 4.19943   5
   1   3  -8 109.855 3.69437   3
   0  -3   8 0.35122 0.62582   4
   0  -3   8 1.40481 0.82068   3
   0  -3  -8 0.63993 0.72658   3
   0  -3  -8 0.68845 0.88124   5
   0   3  -8 0.73028 0.66706   5
   0   3   8 0.66138 0.80633   3
   0   3   8 0.74618 0.81673   5
   0   3  -8 0.19914 0.58007   3
   1  -3   8 0.61263 0.71648   4
  -1  -3  -8 1.25437 1.08050   5
   1  -3   8 1.59272 0.93178   3
  -1  -3  -8 1.84056 0.91581   3
   1   3   8 0.78415 0.81100   3
   1   3   8 0.03671 0.75354   5
  -1   3  -8 0.20687 0.64340   3
  -1   3  -8 1.61322 0.68531   5
  -2  -3  -8 16.6756 1.78649   3
   2  -3   8 21.0810 1.91282   3
   2  -3   8 18.3210 1.60388   4
  -2  -3  -8 16.9217 2.07240   5
  -2   3  -8 20.3174 1.50788   3
   2   3   8 21.0958 1.85751   5
  -2   3  -8 19.7684 1.34305   5
   2   3   8 19.1325 1.63255   3
  -3  -3  -8 7.11894 1.56858   5
   3  -3   8 9.86028 1.42620   4
   3  -3   8 11.5841 1.61061   3
  -3  -3  -8 8.36822 1.27419   3
  -3   3  -8 9.31925 1.02051   5
   3   3   8 7.60195 1.09315   3
   3   3   8 6.09442 1.21576   5
  -3   3  -8 7.83514 1.03870   3
  -4  -3  -8 2.29541 1.23088   5
   4  -3   8 0.17552 0.76617   4
   4  -3   8 -2.1737 0.80402   3
  -4  -3  -8 1.29778 0.82937   3
   4   3   8 0.66606 0.80477   3
  -4   3  -8 -0.1584 0.61330   3
   4   3   8 -0.0803 0.86427   5
  -4   3  -8 1.52087 0.56226   5
   5  -3   8 115.443 4.57261   4
   5  -3   8 104.508 4.72527   3
  -5  -3  -8 110.510 5.20208   5
  -5  -3  -8 93.8658 4.42868   3
   5   3   8 108.229 5.39294   5
  -5   3  -8 110.303 3.42570   5
   5   3   8 110.140 4.10416   3
   5   3   8 100.002 4.13433   4
   6  -3   8 5.77129 1.40501   4
   6  -3   8 2.96666 1.39883   3
  -6  -3  -8 8.29431 1.75509   5
   6   3   8 4.38627 1.06504   3
   6   3   8 5.81201 1.30066   4
   7  -3   8 12.1749 1.90324   3
   7  -3   8 10.5886 1.84644   4
  -7  -3  -8 5.79042 1.68980   5
   7   3   8 6.22717 1.36278   4
   7   3   8 9.24133 1.32545   3
   8  -3   8 5.31123 1.58427   4
   8  -3   8 6.50918 1.57323   3
  -8  -3  -8 3.55082 1.65870   5
   8   3   8 4.23817 1.33894   4
   8   3   8 4.68626 1.16916   3
  -9  -3  -8 5.63273 1.71447   5
   9  -3   8 10.3527 1.89896   3
   9  -3   8 6.96712 1.78427   4
   9   3   8 8.33417 1.30811   3
   9   3   8 4.66093 1.43446   4
  10  -3   8 0.87834 1.28427   3
  10  -3   8 0.55368 1.33602   4
  10   3   8 0.86178 1.20879   4
  10   3   8 -0.4174 0.89149   3
  11  -3   8 18.4634 2.56890   3
  11  -3   8 17.0339 2.74367   4
  11   3   8 19.9557 2.00751   3
  12  -3   8 3.88881 1.80021   3
  12  -3   8 4.59255 1.98444   4
  12   3   8 6.06810 1.45846   4
  12   3   8 5.89660 1.35351   3
  12  -4  -8 19.7065 2.78220   4
  12  -4  -8 18.0888 2.20866   5
  12   4  -8 19.9172 2.65837   5
 -12   4   8 20.6736 2.23487   3
  11  -4  -8 -1.0721 1.41521   4
  11  -4  -8 -0.6284 0.91798   5
  11   4  -8 -0.9845 1.27805   5
 -11   4   8 -0.6688 1.03854   3
  10  -4  -8 5.39505 1.38552   5
  10  -4  -8 4.36863 1.69697   4
  10   4  -8 6.14766 1.76175   5
 -10   4   8 6.42525 1.41678   3
   9  -4  -8 27.0319 2.63051   4
   9  -4  -8 22.4365 2.24151   5
   9   4  -8 27.6572 2.62444   5
  -9   4   8 31.2533 2.57014   3
   8  -4  -8 5.40662 1.61425   4
   8  -4  -8 1.61306 1.04857   5
   8   4  -8 2.32546 1.21349   5
  -8   4   8 3.06306 1.24595   3
   7  -4  -8 0.71086 1.03875   5
   7  -4  -8 1.21888 1.30218   4
  -7   4   8 1.95802 1.08723   3
   7   4  -8 0.40527 1.03280   5
   7   4  -8 0.81196 0.22332   3
   6  -4  -8 10.9125 1.78288   4
   6  -4  -8 7.76567 1.53956   5
   6   4  -8 7.73138 0.68998   3
   6   4  -8 8.05973 1.55590   5
  -6   4   8 5.24991 1.35967   3
   5  -4  -8 7.96067 1.63423   4
   5  -4  -8 7.61199 1.58852   5
  -5   4   8 8.80171 1.48919   3
   5   4  -8 8.07495 1.48744   5
  -5   4   8 7.15686 1.44471   5
   5   4  -8 6.58697 0.71961   3
   4  -4  -8 -0.4519 0.99211   4
   4  -4  -8 -0.6740 0.90035   5
   4   4  -8 0.07143 0.50640   3
  -4   4   8 -0.2110 0.90501   3
  -4   4   8 0.02354 0.66982   5
   4   4  -8 -0.4735 0.96216   5
   3  -4  -8 1.36399 1.20463   5
   3  -4  -8 1.64863 1.15398   4
  -3  -4   8 1.73532 0.53223   4
  -3  -4   8 1.17244 0.83141   3
  -3   4   8 0.68213 0.89494   5
   3   4  -8 -0.2197 0.89679   5
   3   4  -8 1.93258 0.62399   3
  -3   4   8 1.60201 1.08538   3
  -2  -4   8 39.0851 1.95253   4
   2  -4  -8 41.7387 2.68031   4
   2  -4  -8 38.8426 2.86094   5
  -2  -4   8 40.9100 2.55064   3
  -2   4   8 40.0959 2.48561   5
  -2   4   8 38.7389 2.57318   3
   2   4  -8 39.7001 1.94165   3
   2   4  -8 39.9691 2.29228   5
  -1  -4   8 15.3280 1.78564   3
   1  -4  -8 16.2829 2.08839   5
  -1  -4   8 19.1137 1.51090   4
   1   4  -8 17.4753 1.38076   3
  -1   4   8 18.6326 1.78320   5
  -1   4   8 20.1992 1.93810   3
   1   4  -8 19.1746 1.56109   5
   0  -4  -8 19.8238 2.35119   5
   0  -4   8 18.0230 1.63485   4
   0  -4   8 19.8824 1.96613   3
   0   4  -8 19.4787 1.46082   3
   0   4  -8 18.0211 1.52781   5
   0   4   8 17.7832 1.93845   3
   0   4   8 15.1528 1.80849   5
   1  -4   8 32.7881 2.16705   4
   1  -4   8 34.4509 2.54477   3
  -1  -4  -8 32.0046 2.81380   5
  -1   4  -8 31.6984 1.91465   3
   1   4   8 30.4381 2.16039   3
  -1   4  -8 30.4029 1.75967   5
   2  -4   8 15.7446 1.95542   3
   2  -4   8 16.0486 1.87041   4
  -2  -4  -8 13.4608 1.94458   5
  -2   4  -8 13.6922 1.42399   3
   2   4   8 11.9922 1.51914   3
  -2   4  -8 12.2034 1.15566   5
  -3  -4  -8 67.1416 3.91747   5
   3  -4   8 65.2507 3.72886   3
   3  -4   8 65.7516 3.41408   4
   3   4   8 67.7537 3.18621   3
  -3   4  -8 68.2468 2.55133   5
   4  -4   8 18.7715 2.22415   4
  -4  -4  -8 18.1710 2.35285   5
   4  -4   8 13.1093 2.01393   3
  -4   4  -8 17.4483 1.00766   5
   4   4   8 12.9815 1.55111   3
  -4   4  -8 15.7600 0.98023   5
   5  -4   8 14.9314 2.05178   4
   5  -4   8 14.3716 2.09460   3
  -5  -4  -8 14.4117 2.23582   5
   5   4   8 12.9519 1.55530   3
   6  -4   8 2.78364 1.26049   3
  -6  -4  -8 -0.7925 1.10929   5
   6  -4   8 0.35775 1.21465   4
   6   4   8 -0.4984 1.05665   4
   6   4   8 1.29839 1.02658   3
   7  -4   8 0.50228 1.33950   4
  -7  -4  -8 3.58595 1.47184   5
   7  -4   8 -1.9711 0.94584   3
   7   4   8 -0.2925 1.12993   4
   7   4   8 -0.4054 0.91249   3
   8  -4   8 -1.2582 1.24917   4
   8  -4   8 -0.3826 0.99442   3
  -8  -4  -8 0.77537 1.32221   5
   8   4   8 0.20943 0.97505   3
   8   4   8 -0.1343 1.11561   4
   9  -4   8 -0.0703 1.24950   3
   9  -4   8 0.97908 1.52933   4
   9   4   8 0.61403 0.98358   3
   9   4   8 1.58779 1.26195   4
  10  -4   8 8.03674 1.99160   3
  10  -4   8 5.88105 2.00840   4
  10   4   8 6.46966 1.29724   3
  10   4   8 3.53449 1.49162   4
  11  -4   8 2.05040 1.78845   4
  11  -4   8 -2.6486 1.33563   3
  11   4   8 0.55409 0.98957   3
  11   4   8 0.77568 1.21680   4
  11  -5  -8 -0.0947 1.48517   4
  11  -5  -8 0.17519 1.08871   5
 -11   5   8 3.20522 1.47769   3
  11   5  -8 0.62768 1.51887   5
  10  -5  -8 2.07788 1.15834   5
  10  -5  -8 0.33941 1.42455   4
 -10   5   8 -0.1780 1.30204   3
  10   5  -8 -2.4251 1.32352   5
   9  -5  -8 5.60829 1.42118   5
   9  -5  -8 4.18706 1.81455   4
   9   5  -8 2.26302 1.55709   5
  -9   5   8 4.18901 1.40716   3
   8  -5  -8 22.0063 2.41334   5
   8  -5  -8 25.5707 2.87842   4
  -8   5   8 25.4350 2.62153   3
   8   5  -8 29.5822 2.82099   5
   7  -5  -8 -1.5021 1.33340   4
   7  -5  -8 0.21456 1.05860   5
   7   5  -8 0.58661 1.27559   5
   7   5  -8 0.23793 0.43674   3
  -7   5   8 -0.3703 1.12028   3
   7   5  -8 0.12929 0.31012   3
   6  -5  -8 -0.7068 0.94581   5
   6  -5  -8 1.13422 1.32116   4
   6   5  -8 0.35439 0.38856   3
   6   5  -8 0.52345 1.17109   5
  -6   5   8 1.64393 1.16920   3
   5  -5  -8 0.31255 1.09377   5
   5  -5  -8 1.02918 1.34934   4
  -5   5   8 0.36669 1.17467   3
   5   5  -8 0.82961 0.53924   3
   5   5  -8 2.91822 1.20461   5
   4  -5  -8 0.12077 1.35425   4
   4  -5  -8 1.83625 1.18373   5
  -4   5   8 0.54495 1.12819   3
   4   5  -8 1.28763 1.10436   5
   4   5  -8 0.56455 0.61484   3
   3  -5  -8 21.7723 2.39989   4
  -3  -5   8 16.3039 1.31716   4
   3  -5  -8 19.0298 2.24392   5
   3   5  -8 20.8576 1.93985   5
  -3   5   8 21.4063 2.24890   3
   3   5  -8 19.4580 1.44487   3
  -2  -5   8 0.42524 0.77174   4
   2  -5  -8 0.02559 1.17097   5
   2  -5  -8 0.43113 0.97665   4
   2   5  -8 0.97379 0.89149   5
  -2   5   8 0.70633 1.04785   3
   2   5  -8 0.96287 0.70691   3
  -1  -5   8 15.0930 1.70595   4
   1  -5  -8 20.7717 2.56782   5
  -1   5   8 22.7570 2.17808   3
   1   5  -8 21.6273 1.72969   5
   1   5  -8 17.5230 1.60314   3
   0  -5  -8 2.89323 1.51867   5
   0  -5   8 1.60318 1.10381   4
   0  -5   8 2.03224 1.18289   3
   0   5   8 1.84144 1.22076   3
   0   5  -8 4.25225 0.91183   5
   0   5  -8 0.56814 0.88239   5
  -1  -5  -8 5.80204 1.67537   5
   1  -5   8 2.75981 1.29559   3
   1  -5   8 2.89769 1.29748   4
  -1   5  -8 4.31531 0.81727   5
  -1   5  -8 2.70341 0.87345   5
   1   5   8 2.75779 1.25310   3
  -2  -5  -8 9.43181 2.10196   5
   2  -5   8 11.0765 1.87213   4
   2  -5   8 6.98980 1.62200   3
  -2   5  -8 9.39205 1.04047   5
  -2   5  -8 9.04130 1.11778   5
   2   5   8 9.83194 1.57412   3
  -3  -5  -8 1.02894 1.35122   5
   3  -5   8 -0.4436 1.12803   4
   3  -5   8 0.37768 1.15930   3
  -3   5  -8 1.01602 0.50935   5
  -3   5  -8 1.48692 0.57401   5
   3   5   8 2.40543 1.15047   3
   4  -5   8 11.1936 2.07794   3
   4  -5   8 9.39131 2.02425   4
  -4  -5  -8 11.6984 2.30788   5
   4   5   8 10.9788 1.58086   3
   5  -5   8 -0.9880 1.17332   3
   5  -5   8 2.21263 1.48653   4
  -5  -5  -8 -1.3019 1.35613   5
   5   5   8 -1.4389 0.97439   3
  -6  -5  -8 11.9287 2.34094   5
   6  -5   8 13.0897 2.29458   4
   6  -5   8 9.36910 2.15442   3
   6   5   8 12.6705 1.61958   3
   7  -5   8 9.59764 2.06373   3
   7  -5   8 11.0542 2.23451   4
  -7  -5  -8 4.62929 1.76636   5
   7   5   8 6.32464 1.65052   4
   7   5   8 6.35318 1.40393   3
   8  -5   8 2.07059 1.67278   4
   8  -5   8 4.07089 1.67293   3
  -8  -5  -8 2.65306 1.74398   5
   8   5   8 4.17312 1.27666   3
   8   5   8 1.60832 1.39771   4
   9  -5   8 7.46450 2.24273   4
   9  -5   8 4.82570 1.81244   3
   9   5   8 8.91350 1.48990   3
   9   5   8 6.19350 1.76788   4
  10  -5   8 -1.0590 1.44087   3
  10  -5   8 3.04380 2.13736   4
  10   5   8 2.04821 1.62830   4
  10   5   8 2.55798 1.23984   3
   9  -6  -8 2.75533 1.98556   4
   9  -6  -8 0.72946 1.17758   5
  -9   6   8 2.32959 1.51735   3
   9   6  -8 -1.2951 1.32694   5
   8  -6  -8 0.99389 1.15098   5
   8  -6  -8 -0.5862 1.57313   4
  -8   6   8 -2.0915 1.16478   3
   8   6  -8 0.83295 1.28756   5
   7  -6  -8 9.27388 2.27631   4
   7  -6  -8 9.86391 1.78550   5
   7   6  -8 11.2652 1.91468   5
  -7   6   8 8.25993 1.82165   3
   7   6  -8 7.51970 0.86618   3
   6  -6  -8 0.24864 1.46100   4
   6  -6  -8 0.46061 1.09281   5
   6   6  -8 1.80574 1.26832   5
  -6   6   8 0.73107 1.30647   3
   6   6  -8 1.14674 0.83233   3
   5  -6  -8 0.89296 1.59628   4
   5  -6  -8 2.07710 1.27369   5
   5   6  -8 0.13612 1.11021   5
  -5   6   8 0.07048 1.33812   3
   5   6  -8 0.46169 0.68981   3
   4  -6  -8 19.4476 2.79195   4
   4  -6  -8 22.2098 2.60727   5
   4   6  -8 21.3710 2.23743   5
  -4   6   8 22.4549 2.55131   3
   4   6  -8 15.7235 1.76354   3
   3  -6  -8 -0.2570 1.12987   4
   3  -6  -8 0.02706 1.14427   5
  -3  -6   8 -0.6637 0.71826   4
  -3   6   8 -0.3388 1.22441   3
   3   6  -8 0.68219 0.99751   5
   2  -6  -8 7.10647 1.99649   4
  -2  -6   8 5.29680 1.22419   4
   2  -6  -8 3.91658 1.59179   5
  -2   6   8 5.85023 1.60502   3
   2   6  -8 5.76264 1.24478   5
   1  -6  -8 0.10508 1.23257   5
  -1  -6   8 1.11060 1.05777   4
   1   6  -8 0.91741 0.88187   5
   1   6  -8 -0.4551 1.10989   5
  -1   6   8 4.12240 1.45648   3
   0  -6  -8 0.44053 1.31476   5
   0  -6   8 0.19608 1.13214   4
   0   6  -8 0.71995 0.96343   5
   0   6   8 1.00891 1.19096   3
   0   6  -8 0.39085 0.74201   5
   1  -6   8 10.6776 1.91384   4
  -1  -6  -8 14.1973 2.46434   5
   1   6   8 13.4583 1.90708   3
  -1   6  -8 12.1554 1.47284   5
  -1   6  -8 14.7703 1.32303   5
  -2  -6  -8 5.54654 1.90329   5
   2  -6   8 2.93857 1.50364   4
  -2   6  -8 4.31840 0.74347   5
   2   6   8 2.96535 1.40249   3
  -2   6  -8 2.34954 0.81367   5
   3  -6   8 0.36917 1.32761   4
  -3  -6  -8 -1.0443 1.27034   5
  -3   6  -8 0.12940 0.37712   5
   3   6   8 0.20652 1.06680   3
  -3   6  -8 -0.7711 0.36331   5
   4  -6   8 -0.9808 1.35822   4
  -4  -6  -8 2.20325 1.76280   5
   4   6   8 2.25616 1.23184   3
   5  -6   8 6.92806 2.02969   4
  -5  -6  -8 6.69167 1.89376   5
   5   6   8 6.14406 1.43317   3
   6  -6   8 12.2508 2.41670   4
  -6  -6  -8 8.05805 2.17080   5
   6   6   8 8.47372 1.52843   3
   7  -6   8 8.55257 2.25071   4
   7   6   8 7.44915 1.45495   3
   8  -6   8 1.51590 1.87230   4
   8   6   8 0.54832 1.09150   3
   8   6   8 0.85172 1.43892   4
   5  -7  -8 1.95422 1.91520   4
  -5   7   8 -0.1280 1.42330   3
   5   7  -8 -0.4272 1.20024   5
   5   7  -8 -0.8456 1.01135   3
   4  -7  -8 1.28362 1.81329   4
   4  -7  -8 -0.0496 1.40068   5
   4   7  -8 1.50648 1.24740   5
  -4   7   8 2.30219 1.70792   3
   3  -7  -8 -1.0619 1.46158   4
   3  -7  -8 1.36531 1.40744   5
   3   7  -8 -0.8054 1.06700   5
  -3   7   8 0.02601 1.33193   3
  -2  -7   8 7.59806 1.51610   4
   2  -7  -8 11.2241 2.11447   5
   2   7  -8 6.34301 1.41077   5
  -2   7   8 5.34680 1.66312   3
   1  -7  -8 6.39922 1.81951   5
  -1  -7   8 6.80764 1.57624   4
   1   7  -8 4.61706 1.12668   5
  -1   7   8 4.48078 1.59269   3
   0  -7  -8 4.62568 1.75755   5
   0  -7   8 2.34362 1.46670   4
   0   7  -8 3.35339 1.04004   5
   0   7   8 4.74825 1.56552   3
   1  -7   8 36.8809 3.11156   4
  -1  -7  -8 40.4120 3.74465   5
  -1   7  -8 36.4093 2.03939   5
   1   7   8 40.9746 3.17189   3
  -2  -7  -8 0.91440 1.53923   5
   2  -7   8 -0.0800 1.41520   4
  -2   7  -8 0.50056 0.55188   5
   2   7   8 -2.4666 1.16454   3
  -3  -7  -8 14.3065 2.66859   5
   3  -7   8 18.7515 2.85574   4
   3   7   8 16.2455 2.17405   3
  -4  -7  -8 0.56981 1.74016   5
   4  -7   8 -0.1622 1.70158   4
   4   7   8 1.99332 1.29058   3
  14   0  -9 0.52064 1.18847   5
  13   0  -9 -0.0783 1.16622   5
  12   0  -9 0.41126 1.03721   5
  11   0  -9 0.86586 1.02579   5
  10   0  -9 -1.1938 0.86277   5
  -9   0   9 0.21045 0.23440   3
   9   0  -9 0.43686 0.86689   5
  -9   0   9 0.13440 0.34970   3
  -8   0   9 0.10548 0.30354   3
   8   0  -9 -1.3449 0.85414   5
   7   0  -9 0.47828 0.88794   5
  -7   0   9 0.20166 0.38541   3
  -7   0   9 0.90492 1.12286   5
   6   0  -9 -0.4617 0.92217   5
  -6   0   9 0.34153 0.44027   3
   6   0  -9 0.60652 0.62005   3
  -6   0   9 -0.9581 0.85503   5
   5   0  -9 -0.3671 0.89331   5
  -5   0   9 0.96771 0.81744   5
   5   0  -9 0.13169 0.61972   3
  -5   0   9 -0.3439 0.45836   3
   4   0  -9 1.52176 0.74003   3
   4   0  -9 1.21768 0.88707   5
  -4   0   9 0.40223 0.68612   5
  -4   0   9 0.34897 0.19351   4
  -4   0   9 0.79339 0.57165   3
  -3   0   9 -0.4225 0.20784   4
   3   0  -9 -0.2937 0.60817   3
  -3   0   9 -0.4574 0.48900   3
  -3   0   9 -0.9990 0.65146   5
   3   0  -9 0.03147 0.84324   5
   2   0  -9 1.83257 0.93435   5
   2   0  -9 -0.5101 0.54991   3
  -2   0   9 0.00936 0.27898   4
  -2   0   9 -0.9266 0.64558   5
  -2   0   9 0.15289 0.53837   3
  -1   0   9 0.32006 0.56681   3
  -1   0   9 -0.1433 0.33693   4
   1   0  -9 0.07319 0.62130   3
  -1   0   9 -0.0760 0.68229   5
   1   0  -9 1.01294 0.77861   5
   0   0   9 0.37541 0.42190   4
   0   0  -9 0.21628 0.83294   5
   0   0   9 0.30090 0.64166   5
   0   0  -9 -0.0251 0.61128   3
   0   0   9 0.95126 0.66059   3
   1   0   9 0.36590 0.47226   4
  -1   0  -9 -0.4682 0.75421   5
   1   0   9 -0.5254 0.49849   5
  -1   0  -9 -0.9966 0.43359   3
   1   0   9 -0.7409 0.60250   3
  -2   0  -9 -0.6684 0.70459   5
   2   0   9 -0.6026 0.61930   3
  -2   0  -9 -0.2124 0.49758   3
   2   0   9 -0.2999 0.47214   4
   2   0   9 1.04872 0.64344   5
   3   0   9 -0.0132 0.55172   5
  -3   0  -9 -1.2607 0.69793   5
   3   0   9 0.36604 0.54839   3
   3   0   9 -0.2818 0.50571   4
  -3   0  -9 0.20064 0.48095   3
   4   0   9 -0.0275 0.53452   4
  -4   0  -9 -0.5955 0.78012   5
   4   0   9 -0.1910 0.68621   3
  -4   0  -9 1.09051 0.68401   3
   4   0   9 -1.1732 0.50106   5
   5   0   9 -0.1420 0.64633   4
   5   0   9 0.18033 0.59723   5
   5   0   9 -0.1541 0.73025   3
  -5   0  -9 -0.3571 0.51956   3
  -5   0  -9 -0.7044 0.75278   5
   6   0   9 -0.9542 0.75958   3
  -6   0  -9 -0.8766 0.75220   5
   6   0   9 -0.8432 0.71401   4
   6   0   9 0.04169 0.59935   5
  -6   0  -9 0.13974 0.53532   3
   7   0   9 -0.0549 0.89913   4
   7   0   9 -0.7183 0.86416   3
  -7   0  -9 -0.8037 0.86673   5
   7   0   9 -1.0542 0.60363   5
   8   0   9 -0.9236 0.90909   3
   8   0   9 -0.1549 1.00285   4
   8   0   9 -1.6124 0.67401   5
  -8   0  -9 -1.3496 0.88013   5
   9   0   9 -1.2752 1.02235   4
  -9   0  -9 -1.3157 0.96393   5
   9   0   9 0.19578 1.09344   3
   9   0   9 -0.5958 0.73142   5
  10   0   9 0.82951 1.24892   3
  10   0   9 -0.2428 0.80447   5
  10   0   9 -0.0963 1.06809   4
  11   0   9 1.83502 1.26427   3
  11   0   9 0.25531 0.95078   4
  11   0   9 -1.1261 0.84865   5
  12   0   9 -1.6325 1.06640   3
  12   0   9 -1.1536 1.05917   4
  13   0   9 -0.1619 1.24847   3
  13   0   9 1.16152 1.53944   4
  14  -1  -9 11.2521 1.88330   5
  14   1  -9 8.71995 1.78445   5
  13  -1  -9 6.15137 1.50566   5
  13  -1  -9 6.12256 1.04474   4
  13   1  -9 7.12670 1.63029   5
  12  -1  -9 12.9682 1.24653   4
  12  -1  -9 16.6944 2.13730   5
  12   1  -9 15.4725 2.09356   5
  11  -1  -9 -0.6733 0.55235   4
  11  -1  -9 1.86591 1.09761   5
  11   1  -9 -0.8215 1.03373   5
 -11   1   9 0.08774 0.42708   3
 -11   1   9 0.20284 0.30601   3
  10  -1  -9 1.38622 1.03674   5
  10  -1  -9 2.42076 0.65499   4
 -10   1   9 1.28601 0.48116   3
 -10   1   9 0.65319 0.59183   3
  10   1  -9 0.61487 1.14461   5
   9  -1  -9 25.7106 1.43305   4
   9  -1  -9 24.8829 2.19235   5
   9   1  -9 26.5162 2.34257   5
  -9   1   9 28.2886 1.39960   3
  -9   1   9 26.0936 1.70812   3
   8  -1  -9 11.6465 0.93610   4
   8  -1  -9 9.47795 1.49997   5
  -8   1   9 10.3555 1.02221   3
   8   1  -9 9.16253 1.55097   5
  -7  -1   9 6.23259 0.63622   3
   7  -1  -9 6.39579 1.31897   5
  -7   1   9 6.13836 1.29105   5
  -7   1   9 4.56831 0.76412   3
   7   1  -9 4.61498 1.20203   5
   6  -1  -9 41.9569 2.55634   5
  -6  -1   9 43.1635 1.69690   3
  -6  -1   9 42.8431 2.60225   5
  -6   1   9 40.7991 1.88635   3
  -6   1   9 40.3499 2.43849   5
   6   1  -9 47.9957 2.65518   5
   6   1  -9 37.2786 1.83659   3
  -5  -1   9 29.7031 2.16481   5
  -5  -1   9 30.3508 1.45369   3
   5  -1  -9 31.4999 2.24563   5
   5  -1  -9 26.6416 1.88798   3
   5   1  -9 30.9841 2.18383   5
  -5   1   9 32.6135 2.11693   5
  -5   1   9 33.1687 1.69199   3
   5   1  -9 31.2777 1.63812   3
   4  -1  -9 28.6236 1.98707   3
  -4  -1   9 26.8127 1.97386   5
   4  -1  -9 30.2731 2.18992   5
  -4  -1   9 29.3264 1.49157   3
   4   1  -9 29.9997 1.62231   3
  -4   1   9 28.9322 1.99069   5
  -4   1   9 31.2314 1.61991   3
   4   1  -9 31.4931 1.96877   5
  -3  -1   9 45.4467 1.93398   3
   3  -1  -9 43.6951 2.58382   5
  -3  -1   9 43.9710 2.33059   5
   3  -1  -9 43.6449 2.38266   3
  -3   1   9 45.9689 2.05020   3
   3   1  -9 44.0529 1.98690   3
   3   1  -9 42.5821 2.46097   5
  -3   1   9 45.9148 2.40886   5
  -2  -1   9 5.79486 0.82528   3
   2  -1  -9 5.38009 0.99471   3
  -2  -1   9 4.99754 0.90698   5
   2  -1  -9 6.96370 1.27606   5
  -2  -1   9 5.78323 0.45337   4
   2   1  -9 4.90023 0.76589   3
  -2   1   9 4.56530 0.81963   3
  -2   1   9 4.30308 0.87488   5
   2   1  -9 3.11232 1.00616   5
   1  -1  -9 59.2377 3.06435   5
   1  -1  -9 56.3828 2.71929   3
  -1  -1   9 58.1105 1.98738   4
  -1  -1   9 58.7897 2.41111   3
  -1  -1   9 55.9864 2.58969   5
  -1   1   9 57.7579 2.69642   5
  -1   1   9 59.8376 2.42983   3
   1   1  -9 58.2456 2.76229   5
   1   1  -9 57.9309 2.35954   3
   0  -1  -9 21.7632 1.93033   5
   0  -1   9 18.8579 1.04554   4
   0  -1   9 19.9657 1.46598   5
   0  -1  -9 17.0207 1.60113   3
   0  -1   9 22.1234 1.48486   3
   0   1  -9 23.0089 1.43385   3
   0   1   9 21.5998 1.24605   4
   0   1   9 20.1769 1.46990   3
   0   1  -9 19.2590 1.66174   5
   0   1   9 22.6570 1.64741   5
   1  -1   9 83.9052 3.22120   3
  -1  -1  -9 78.7999 3.31060   3
   1  -1   9 80.7218 2.80878   4
  -1  -1  -9 85.3427 3.83061   5
   1  -1   9 82.2623 3.15174   5
  -1   1  -9 82.3019 3.09395   3
   1   1   9 81.0392 2.89493   4
  -1   1  -9 89.2552 3.48977   5
   1   1   9 79.2853 3.38858   5
   1   1   9 82.5256 3.14657   3
   2  -1   9 12.3012 1.00792   4
  -2  -1  -9 9.82724 1.52159   5
   2  -1   9 12.5822 1.31784   3
   2  -1   9 13.5716 1.14429   5
  -2  -1  -9 11.9918 1.40041   3
  -2   1  -9 12.0985 1.25008   3
   2   1   9 12.0760 1.26626   3
  -2   1  -9 13.4051 1.44333   5
   2   1   9 11.8630 1.35296   5
   2   1   9 12.2821 1.08835   4
   3  -1   9 34.8749 2.05147   3
   3  -1   9 34.7056 1.71193   4
   3  -1   9 34.2787 1.79678   5
  -3  -1  -9 32.5913 2.00872   3
  -3  -1  -9 32.9956 2.45555   5
   3   1   9 34.7425 1.77601   4
  -3   1  -9 33.7216 2.11126   5
   3   1   9 36.9428 2.07227   5
  -3   1  -9 30.5914 1.81532   3
   3   1   9 33.0785 1.94899   3
  -4  -1  -9 3.61539 1.18236   5
   4  -1   9 2.08786 0.86339   3
   4  -1   9 3.88605 0.83177   4
  -4  -1  -9 4.28347 0.89543   3
   4  -1   9 3.44260 0.67339   5
   4   1   9 3.80903 0.94673   3
   4   1   9 2.87958 0.85214   5
  -4   1  -9 3.09202 0.91220   5
  -4   1  -9 3.76755 0.83802   3
   4   1   9 4.33175 0.81250   4
  -5  -1  -9 1.89503 1.13896   5
   5  -1   9 0.94450 0.70092   4
   5  -1   9 1.48751 0.85797   3
   5  -1   9 1.30937 0.61466   5
   5   1   9 0.31642 0.70115   5
   5   1   9 1.92224 0.85483   4
  -5   1  -9 0.92241 0.66437   3
   5   1   9 -0.1463 0.70678   3
  -5   1  -9 0.29761 0.74330   5
   6  -1   9 0.93348 0.72921   4
   6  -1   9 0.31654 0.83215   3
  -6  -1  -9 -0.8446 0.64740   3
  -6  -1  -9 0.20304 1.05036   5
   6  -1   9 0.82263 0.52346   5
   6   1   9 0.40185 0.76716   4
   6   1   9 0.35586 0.75009   5
   6   1   9 -0.4511 0.79728   3
  -6   1  -9 1.56733 0.83656   5
  -7  -1  -9 24.2040 2.42559   5
   7  -1   9 20.7955 2.05758   3
   7  -1   9 24.4185 1.89501   4
   7  -1   9 22.9050 1.41419   5
   7   1   9 21.5841 1.90728   3
   7   1   9 23.9716 1.83997   4
   7   1   9 21.9032 1.87205   5
  -7   1  -9 22.6416 1.89081   5
   8  -1   9 15.4332 1.20451   5
   8  -1   9 16.6498 2.04877   3
  -8  -1  -9 17.7370 2.09745   5
   8  -1   9 18.8113 1.83345   4
  -8   1  -9 16.9052 1.71291   5
   8   1   9 19.6412 1.91341   3
   8   1   9 16.3783 1.70096   4
   8   1   9 16.9384 1.72603   5
   9  -1   9 44.5923 3.13267   3
   9  -1   9 48.1164 2.10577   5
  -9  -1  -9 45.1797 3.25734   5
   9  -1   9 47.5345 2.89276   4
   9   1   9 42.4477 2.79821   5
   9   1   9 49.2368 2.92159   3
   9   1   9 48.5471 2.86182   4
  10  -1   9 -0.1378 0.83606   4
  10  -1   9 -1.3204 1.13581   3
  10  -1   9 -1.0855 0.49253   5
  10   1   9 0.54411 0.90263   4
  10   1   9 -0.5611 0.92758   3
  11  -1   9 4.14029 0.70320   5
  11  -1   9 4.99272 1.55739   3
  11  -1   9 2.98569 1.47488   4
  11   1   9 3.35930 1.25279   3
  11   1   9 4.05402 1.52520   4
  12  -1   9 -0.5959 1.20115   4
  12  -1   9 -1.0629 1.21373   3
  12   1   9 -0.1776 1.10552   3
  12   1   9 -0.5914 1.10628   4
  13  -1   9 3.60879 1.53001   3
  13  -1   9 2.96310 1.60908   4
  13   1   9 0.72743 1.39110   4
  13   1   9 2.81049 1.48711   3
  13  -2  -9 1.21698 0.97583   4
  13  -2  -9 -0.3002 1.02548   5
 -13   2   9 0.42762 0.49146   3
  13   2  -9 0.71920 1.21113   5
  12  -2  -9 15.7072 1.75298   4
  12  -2  -9 12.0505 1.77999   5
 -12   2   9 11.2146 1.49194   3
 -12   2   9 11.0516 1.11378   3
  12   2  -9 11.8071 1.93471   5
  11  -2  -9 4.85871 1.29069   5
  11  -2  -9 4.69404 1.20853   4
 -11   2   9 2.65869 0.71552   3
  11   2  -9 2.76108 1.26754   5
 -11   2   9 1.49984 0.91359   3
  10  -2  -9 3.95590 1.08478   4
  10  -2  -9 8.00404 1.50976   5
  10   2  -9 5.91076 1.46304   5
 -10   2   9 3.62444 1.03590   3
 -10   2   9 5.28133 0.84584   3
   9  -2  -9 9.71768 1.51003   5
   9  -2  -9 9.92382 1.41683   4
  -9   2   9 8.12133 1.06208   3
  -9   2   9 9.09505 1.29473   3
   9   2  -9 9.29699 1.66456   5
   8  -2  -9 57.5561 2.79535   4
   8  -2  -9 63.6310 3.38478   5
  -8   2   9 62.3315 2.69869   3
   8   2  -9 60.1075 3.38537   5
   7  -2  -9 4.51619 0.96370   4
   7  -2  -9 7.03515 1.40116   5
   7   2  -9 3.68516 1.18941   5
  -7   2   9 5.13692 0.93916   3
   6  -2  -9 1.68089 0.96894   5
   6  -2  -9 1.74722 0.77812   4
  -6  -2   9 0.85319 0.44919   3
   6   2  -9 1.10403 0.44019   3
  -6   2   9 0.53161 0.72386   3
  -6   2   9 1.31415 0.87075   5
   6   2  -9 0.42874 0.98517   5
   5  -2  -9 2.78146 0.82671   4
  -5  -2   9 1.29975 0.54666   3
  -5  -2   9 2.75659 1.06406   5
   5  -2  -9 1.05187 1.02675   5
  -5   2   9 0.09828 0.70641   5
   5   2  -9 0.53423 0.48528   3
  -5   2   9 1.36710 0.75243   3
   5   2  -9 0.37775 0.94691   5
   4  -2  -9 30.2199 2.34092   5
   4  -2  -9 30.5095 2.17769   3
  -4  -2   9 29.4522 1.65786   3
  -4  -2   9 26.5350 1.92935   5
  -4   2   9 30.5230 2.07607   5
   4   2  -9 31.1535 1.52233   3
   4   2  -9 26.9579 2.09371   5
  -4   2   9 30.4310 1.88253   3
  -3  -2   9 75.3751 3.46077   5
  -3  -2   9 86.0431 3.19777   3
   3  -2  -9 79.5962 3.69420   3
   3  -2  -9 84.9895 3.93940   5
   3   2  -9 84.2030 2.93151   3
  -3   2   9 82.6783 3.52969   5
   3   2  -9 79.8378 3.49765   5
  -3   2   9 87.2722 3.28365   3
   2  -2  -9 0.09443 0.91913   5
   2  -2  -9 0.80777 0.88069   3
  -2  -2   9 2.10561 0.75872   3
  -2  -2   9 1.27925 0.76795   5
  -2  -2   9 1.46872 0.36548   4
   2   2  -9 -0.6341 0.73718   5
   2   2  -9 1.27969 0.58371   3
  -2   2   9 0.88346 0.73565   3
  -2   2   9 1.90363 0.87883   5
   1  -2  -9 51.4285 3.00365   5
   1  -2  -9 50.7249 2.77164   3
  -1  -2   9 49.9345 2.38314   3
  -1  -2   9 47.9535 2.38687   5
  -1  -2   9 47.6221 1.90401   4
  -1   2   9 51.7404 2.37492   3
   1   2  -9 49.8011 2.12607   3
   1   2  -9 51.7143 2.57547   5
  -1   2   9 46.8317 2.46646   5
   0  -2   9 18.2411 1.18340   4
   0  -2  -9 19.5552 2.04211   5
   0  -2   9 17.4335 1.38278   5
   0  -2   9 18.2696 1.58350   3
   0  -2  -9 18.3841 1.76477   3
   0   2  -9 17.0661 1.35447   3
   0   2   9 19.5824 1.57260   3
   0   2   9 16.3024 1.58899   5
   0   2  -9 17.7673 1.54153   5
   1  -2   9 196.320 6.52503   3
   1  -2   9 199.639 6.09886   4
  -1  -2  -9 185.468 6.66817   3
  -1  -2  -9 208.003 7.22093   5
   1  -2   9 190.983 6.18175   5
  -1   2  -9 191.771 6.36377   5
   1   2   9 189.225 6.62240   5
   1   2   9 205.651 6.29778   3
  -1   2  -9 200.091 6.16482   3
   2  -2   9 56.1545 2.77168   3
   2  -2   9 51.7633 2.28991   5
   2  -2   9 54.3781 2.38810   4
  -2  -2  -9 49.3415 2.74634   3
  -2  -2  -9 56.8212 3.32471   5
   2   2   9 51.5366 2.51541   3
  -2   2  -9 54.6701 2.56586   5
  -2   2  -9 53.4244 2.41477   3
   2   2   9 49.7498 2.70598   5
  -3  -2  -9 17.4730 1.70606   3
   3  -2   9 16.9849 1.25804   5
  -3  -2  -9 17.7956 1.87111   5
   3  -2   9 18.8381 1.78579   3
   3  -2   9 18.0045 1.43270   4
   3   2   9 17.7119 1.56012   3
  -3   2  -9 18.6009 1.45140   3
  -3   2  -9 19.5102 1.52947   5
   3   2   9 16.6735 1.70579   5
   3   2   9 19.4844 1.50166   4
   4  -2   9 36.5280 2.07050   4
   4  -2   9 36.1395 1.71928   5
   4  -2   9 32.5566 2.35848   3
  -4  -2  -9 33.7468 2.25243   3
  -4  -2  -9 41.1687 2.94416   5
  -4   2  -9 38.7216 2.08917   5
  -4   2  -9 32.9983 1.93532   3
   4   2   9 33.0397 2.29511   5
   4   2   9 37.3493 2.10556   3
   4   2   9 34.7112 2.01278   4
   5  -2   9 -0.3012 0.70781   4
   5  -2   9 1.14281 0.95921   3
  -5  -2  -9 1.90789 1.25965   5
   5  -2   9 0.72603 0.47375   5
  -5  -2  -9 1.00527 0.73043   3
   5   2   9 0.56156 0.87680   3
   5   2   9 0.39136 0.80181   4
   5   2   9 1.09587 0.83388   5
  -5   2  -9 0.73334 0.68069   5
  -6  -2  -9 -0.8879 1.08157   5
   6  -2   9 -0.1698 0.80470   4
   6  -2   9 -0.0469 0.82722   3
   6   2   9 1.33074 0.98247   3
   6   2   9 -0.4836 0.83590   5
  -6   2  -9 0.47583 0.61254   5
   6   2   9 1.80514 0.86557   4
   7  -2   9 7.87746 0.75248   5
  -7  -2  -9 8.82705 1.79943   5
   7  -2   9 7.76236 1.48489   3
   7  -2   9 10.9854 1.55813   4
  -7   2  -9 7.88732 0.96724   5
   7   2   9 8.08722 1.29773   3
   7   2   9 7.59874 1.41441   4
  -8  -2  -9 6.22606 1.68026   5
   8  -2   9 5.72017 0.62985   5
   8  -2   9 6.93116 1.55182   3
   8  -2   9 6.44973 1.53090   4
   8   2   9 4.30774 1.23884   4
   8   2   9 5.71323 1.29365   3
   9  -2   9 0.10090 0.24388   5
   9  -2   9 0.67329 1.07282   3
   9  -2   9 0.18721 1.09721   4
  -9  -2  -9 -0.9227 1.12934   5
   9   2   9 0.53194 0.98939   3
   9   2   9 0.02540 0.83354   4
  10  -2   9 0.76993 1.37457   4
  10  -2   9 0.81090 1.31026   3
  10   2   9 2.74909 1.32119   4
  10   2   9 1.07779 1.08888   3
  11  -2   9 -0.9554 1.16441   3
  11  -2   9 -0.6942 0.90877   4
  11   2   9 1.23808 1.07422   3
  11   2   9 0.55991 1.24896   4
  12  -2   9 11.6372 2.44588   4
  12  -2   9 14.3800 2.22213   3
  12   2   9 10.8616 1.91700   4
  12   2   9 9.73697 1.68135   3
  13  -2   9 4.91476 1.72820   3
  13   2   9 1.62601 1.48725   4
  13   2   9 1.70747 1.20578   3
  13  -3  -9 -0.9307 1.05470   5
  13  -3  -9 -1.3519 1.11082   4
 -13   3   9 0.23003 0.77292   3
  13   3  -9 2.14537 1.38712   5
  12  -3  -9 0.19170 0.97753   5
  12  -3  -9 -0.1358 1.19542   4
  12   3  -9 0.60441 1.30715   5
 -12   3   9 2.06803 0.85453   3
  11  -3  -9 3.82710 1.30804   5
  11  -3  -9 2.14025 1.31324   4
 -11   3   9 3.46083 1.01250   3
  11   3  -9 3.86154 1.44357   5
  10  -3  -9 9.89511 1.67695   5
  10  -3  -9 12.4914 1.82590   4
  10   3  -9 11.8939 1.91387   5
 -10   3   9 9.33654 1.31109   3
   9  -3  -9 -0.3722 0.90213   5
   9  -3  -9 -1.0404 0.97236   4
  -9   3   9 0.91415 0.90570   3
  -9   3   9 -0.5608 1.26339   3
   9   3  -9 -0.1017 1.08799   5
   8  -3  -9 12.3302 1.79546   5
   8  -3  -9 16.6870 2.01737   4
   8   3  -9 18.3402 2.11918   5
  -8   3   9 14.4008 1.58853   3
   7  -3  -9 16.8454 2.04226   5
   7  -3  -9 13.5824 1.80283   4
  -7   3   9 15.8867 1.80982   3
   7   3  -9 17.1929 1.96694   5
   6  -3  -9 3.24349 1.20021   4
   6  -3  -9 6.02182 1.42206   5
   6   3  -9 3.09004 0.50171   3
   6   3  -9 6.22865 1.36114   5
  -6   3   9 4.35938 1.03809   3
  -5  -3   9 18.8773 1.42313   3
   5  -3  -9 16.4239 1.74976   4
   5  -3  -9 18.0782 2.04815   5
   5   3  -9 17.7958 1.84415   5
   5   3  -9 17.3842 1.08971   3
  -5   3   9 19.5232 1.80273   3
  -4  -3   9 -0.6746 0.56455   3
   4  -3  -9 0.30796 1.01321   5
   4  -3  -9 -0.6378 0.79683   4
  -4   3   9 0.24231 0.79901   5
   4   3  -9 0.12132 0.48080   3
  -4   3   9 -0.2881 0.86637   3
   4   3  -9 -0.4248 0.87700   5
  -3  -3   9 6.64057 1.06252   3
   3  -3  -9 5.47249 1.49451   5
  -3   3   9 4.62833 1.12190   3
   3   3  -9 4.96644 0.74584   3
  -3   3   9 3.36764 1.01601   5
   3   3  -9 6.06070 1.19012   5
   2  -3  -9 9.66186 1.54909   3
  -2  -3   9 8.59183 0.78012   4
  -2  -3   9 10.5536 1.35264   3
   2  -3  -9 10.4130 1.69709   5
   2   3  -9 9.35247 1.33004   5
  -2   3   9 7.83742 1.23536   5
  -2   3   9 8.29424 1.29134   3
   2   3  -9 6.98431 0.89696   3
  -1  -3   9 -0.2155 0.49761   4
  -1  -3   9 0.19108 0.80740   3
   1  -3  -9 -1.4332 0.98911   5
   1  -3  -9 0.25211 0.86726   3
  -1   3   9 0.10054 0.81735   5
  -1   3   9 0.23796 0.88881   3
   1   3  -9 0.02812 0.61598   3
   1   3  -9 -0.0409 0.74065   5
   0  -3  -9 21.2568 2.11146   3
   0  -3   9 23.0872 1.57005   4
   0  -3  -9 28.3870 2.58081   5
   0  -3   9 23.9846 1.99271   3
   0   3   9 25.6784 1.96535   5
   0   3  -9 22.9457 1.55528   3
   0   3   9 24.0841 1.84224   3
   0   3  -9 26.2605 1.74302   5
   1  -3   9 1.59114 0.82618   4
  -1  -3  -9 2.90746 0.81162   3
   1  -3   9 3.31984 1.09125   3
   1   3   9 1.02020 0.93905   5
  -1   3  -9 1.60147 0.70695   3
   1   3   9 2.83930 1.00227   3
  -1   3  -9 1.97525 0.77983   5
   2  -3   9 9.87899 1.35094   4
  -2  -3  -9 8.50248 1.58032   5
  -2  -3  -9 4.62150 1.19917   3
   2  -3   9 9.77493 1.52371   3
   2   3   9 7.44707 1.27848   5
   2   3   9 6.78151 1.07140   3
  -2   3  -9 6.14793 0.98025   3
  -2   3  -9 7.80053 1.03430   5
   3  -3   9 22.4837 1.82143   4
   3  -3   9 21.2131 2.09957   3
  -3  -3  -9 20.1505 2.38510   5
  -3   3  -9 18.7411 1.58083   3
   3   3   9 23.3957 1.85258   3
  -3   3  -9 23.2881 1.55210   5
   4  -3   9 4.24145 1.23741   3
   4  -3   9 5.19181 1.27133   4
  -4  -3  -9 6.04680 1.65858   5
   4   3   9 2.64014 1.05127   3
  -4   3  -9 3.48732 0.74864   5
  -5  -3  -9 5.21799 1.62370   5
   5  -3   9 5.90229 1.45186   3
   5  -3   9 5.15144 1.32433   4
  -5   3  -9 3.02696 0.66335   5
   5   3   9 3.39456 1.05844   3
   5   3   9 3.44295 1.15282   4
   6  -3   9 1.30918 1.18341   4
  -6  -3  -9 1.99205 1.36816   5
   6  -3   9 -0.4877 1.02969   3
  -6   3  -9 0.42661 0.38589   5
   6   3   9 -0.9071 0.86643   3
   6   3   9 0.41910 1.01837   4
  -7  -3  -9 1.43252 1.46538   5
   7  -3   9 -1.6921 0.97227   3
   7  -3   9 0.67845 1.20717   4
   7   3   9 0.07943 1.11434   4
   7   3   9 -0.9540 0.87908   3
  -8  -3  -9 6.46087 1.89902   5
   8  -3   9 3.68748 1.55504   3
   8  -3   9 4.39460 1.60067   4
   8   3   9 3.34735 1.37307   4
   8   3   9 2.35768 1.09699   3
  -9  -3  -9 -2.3486 0.98085   5
   9  -3   9 0.68144 1.23219   3
   9  -3   9 0.39141 1.34587   4
   9   3   9 1.10136 1.16200   4
   9   3   9 0.60029 1.03082   3
  10  -3   9 7.47840 1.90502   3
  10  -3   9 12.1530 2.40589   4
  10   3   9 7.67155 1.51524   4
  10   3   9 8.41662 1.44918   3
  11  -3   9 -1.7814 1.12848   3
  11  -3   9 1.01735 1.49539   4
  11   3   9 -1.6517 1.12334   4
  11   3   9 0.80693 1.11271   3
  12  -3   9 -1.6540 1.38364   4
  12  -3   9 0.93615 1.53146   3
  12   3   9 -0.4155 0.98137   3
  12   3   9 0.15449 1.43202   4
  12  -4  -9 2.27355 1.55244   4
 -12   4   9 5.47289 1.30666   3
  12   4  -9 7.05776 1.98224   5
  11  -4  -9 29.7866 2.96001   4
  11  -4  -9 25.6375 2.60825   5
 -11   4   9 29.0397 2.47865   3
  11   4  -9 28.4401 3.00357   5
  10  -4  -9 2.17110 1.16162   5
  10  -4  -9 4.39573 1.60592   4
  10   4  -9 2.96048 1.55862   5
 -10   4   9 2.60607 1.17361   3
   9  -4  -9 3.97967 1.25657   5
   9  -4  -9 2.34271 1.48467   4
  -9   4   9 4.53234 1.34832   3
   9   4  -9 0.98281 1.39616   5
   8  -4  -9 33.6593 2.80597   5
   8  -4  -9 35.1602 2.78075   4
  -8   4   9 33.9816 2.64693   3
   8   4  -9 31.8249 2.81559   5
   7  -4  -9 8.33485 1.63304   5
   7  -4  -9 2.73626 1.39351   4
   7   4  -9 7.37790 1.70350   5
  -7   4   9 5.59884 1.37310   3
   7   4  -9 4.52932 0.50288   3
   7   4  -9 6.96928 0.49456   3
   6  -4  -9 -0.5872 1.01332   5
   6  -4  -9 1.56789 1.26896   4
   6   4  -9 -0.0141 1.12563   5
   6   4  -9 0.35052 0.40193   3
  -6   4   9 0.76652 1.04576   3
   5  -4  -9 -1.1869 0.97016   5
   5  -4  -9 1.21943 1.14415   4
   5   4  -9 -0.6325 0.98436   5
  -5   4   9 0.58747 1.00950   3
   4  -4  -9 1.54956 1.15537   4
   4  -4  -9 1.32745 1.15687   5
   4   4  -9 0.06115 0.91475   5
  -4   4   9 -1.1778 0.90712   3
   4   4  -9 0.34841 0.50021   3
  -3  -4   9 44.4160 2.59844   3
   3  -4  -9 44.9319 3.18814   5
  -3  -4   9 41.1361 1.65654   4
   3  -4  -9 39.3226 2.75749   4
  -3   4   9 47.3704 2.82510   3
   3   4  -9 44.7650 2.04661   3
   3   4  -9 46.1004 2.61313   5
  -2  -4   9 10.1607 0.99516   4
   2  -4  -9 8.58755 1.83071   5
  -2  -4   9 9.08285 1.40567   3
  -2   4   9 9.75093 1.51081   3
   2   4  -9 6.38078 0.93904   3
   2   4  -9 8.32480 1.30246   5
  -1  -4   9 24.3847 1.71448   4
  -1  -4   9 24.3908 2.20822   3
   1  -4  -9 28.0459 2.59726   5
   1   4  -9 27.5852 1.69291   3
  -1   4   9 34.1227 2.36925   3
   1   4  -9 26.1542 1.87040   5
   0  -4   9 0.18578 0.80506   4
   0  -4  -9 1.29674 1.34042   5
   0  -4   9 0.12660 0.83626   3
   0   4  -9 -0.0441 0.72030   5
   0   4  -9 0.62382 0.69977   3
   0   4   9 1.46170 1.09112   3
   1  -4   9 30.5666 2.48363   3
   1  -4   9 33.0304 2.22012   4
  -1  -4  -9 34.3199 3.02112   5
  -1   4  -9 29.5751 2.20264   3
  -1   4  -9 31.6777 1.91467   5
   1   4   9 33.8146 2.28566   3
  -2  -4  -9 0.72481 1.32202   5
   2  -4   9 -0.2028 0.92045   3
   2  -4   9 -0.0915 0.89878   4
  -2   4  -9 0.52233 0.61107   5
   2   4   9 0.65431 1.00520   3
   3  -4   9 11.6136 1.79978   4
   3  -4   9 12.7111 1.93258   3
  -3  -4  -9 12.3225 2.19247   5
  -3   4  -9 12.4364 1.16615   5
   3   4   9 11.5976 1.52222   3
   4  -4   9 30.1170 2.56756   4
   4  -4   9 30.8101 2.76915   3
  -4  -4  -9 30.5544 3.06498   5
  -4   4  -9 29.7812 1.53174   5
   4   4   9 36.7138 2.38836   3
   5  -4   9 21.8261 2.47946   3
  -5  -4  -9 26.6377 2.96079   5
   5  -4   9 19.4162 2.21445   4
   5   4   9 27.1396 2.13027   3
   6  -4   9 3.35244 1.48285   3
  -6  -4  -9 2.43451 1.54941   5
   6  -4   9 1.42290 1.26721   4
   6   4   9 1.06925 1.07837   3
   6   4   9 3.00727 1.32768   4
   7  -4   9 29.3063 2.83255   4
   7  -4   9 24.7619 2.81762   3
  -7  -4  -9 31.0948 3.20475   5
   7   4   9 25.6240 2.37153   4
   7   4   9 26.0243 2.16614   3
   8  -4   9 0.85175 1.55182   4
   8  -4   9 2.11354 1.51039   3
  -8  -4  -9 5.72569 1.87053   5
   8   4   9 1.08747 1.20852   4
   8   4   9 4.35733 1.27066   3
  -9  -4  -9 -0.3469 1.47096   5
   9  -4   9 -0.0902 1.15127   3
   9  -4   9 -2.4683 1.14375   4
   9   4   9 0.97766 1.00050   3
   9   4   9 -0.5335 0.93333   4
  10  -4   9 9.08265 2.01538   3
  10  -4   9 6.68584 2.10867   4
  10   4   9 6.57644 1.38016   3
  10   4   9 3.07024 1.53263   4
  11  -4   9 6.82928 2.19278   4
  11  -4   9 5.98330 1.82990   3
  11   4   9 4.50785 1.73408   4
  11   4   9 4.59781 1.35967   3
  10  -5  -9 46.2821 3.45291   5
  10  -5  -9 49.6510 3.81602   4
 -10   5   9 55.7045 3.51376   3
  10   5  -9 57.4739 3.92956   5
   9  -5  -9 10.9362 2.26881   4
   9  -5  -9 9.88996 1.89360   5
   9   5  -9 13.1096 2.16090   5
  -9   5   9 11.1873 1.88109   3
   8  -5  -9 5.26598 1.82462   4
   8  -5  -9 4.80583 1.47155   5
  -8   5   9 5.78364 1.57749   3
   8   5  -9 4.60152 1.69630   5
   7  -5  -9 43.8534 3.33662   5
   7  -5  -9 49.0131 3.56268   4
   7   5  -9 44.3392 1.56450   3
   7   5  -9 47.0258 3.29330   5
  -7   5   9 46.3297 3.23710   3
   7   5  -9 42.4030 1.72847   3
   6  -5  -9 3.02946 1.44491   5
   6  -5  -9 2.60283 1.55422   4
   6   5  -9 2.85619 1.38201   5
  -6   5   9 3.37990 1.38986   3
   6   5  -9 2.11602 0.52586   3
   5  -5  -9 2.12890 1.50127   4
   5  -5  -9 2.09980 1.31939   5
  -5   5   9 1.01056 1.18129   3
   5   5  -9 3.02285 1.32480   5
   5   5  -9 2.62669 0.63133   3
   4  -5  -9 1.01424 1.26250   4
   4  -5  -9 2.55217 1.33504   5
   4   5  -9 2.59742 1.17279   5
  -4   5   9 2.19370 1.33055   3
   4   5  -9 1.39840 0.60701   3
   3  -5  -9 4.03082 1.65508   4
   3  -5  -9 2.66915 1.40245   5
  -3  -5   9 3.19665 0.70935   4
   3   5  -9 3.37795 0.78349   3
  -3   5   9 2.18448 1.25665   3
   3   5  -9 5.42424 1.25635   5
  -2  -5   9 12.9243 1.31464   4
   2  -5  -9 15.9055 2.21840   5
  -2   5   9 12.6132 1.83109   3
   2   5  -9 14.4802 1.61551   5
   2   5  -9 13.3688 1.39183   3
  -1  -5   9 21.1490 1.83690   4
   1  -5  -9 14.7638 2.37399   5
  -1   5   9 21.0858 2.21315   3
   1   5  -9 21.4217 1.79306   5
   0  -5   9 2.25692 1.18711   3
   0  -5  -9 5.47241 1.76426   5
   0  -5   9 4.58115 1.23655   4
   0   5  -9 4.77897 0.94803   5
   0   5   9 6.00133 1.39275   3
  -1  -5  -9 0.02683 1.18383   5
   1  -5   9 1.56056 1.14987   4
   1  -5   9 0.13185 1.02352   3
   1   5   9 -0.6809 1.02048   3
  -1   5  -9 -0.8404 0.62739   5
   2  -5   9 50.8426 3.23498   4
  -2  -5  -9 47.4050 3.87124   5
   2  -5   9 52.6389 3.54236   3
  -2   5  -9 54.4063 2.63993   5
  -2   5  -9 56.2894 2.42235   5
   2   5   9 61.5167 3.20139   3
   3  -5   9 26.2453 2.67208   3
   3  -5   9 20.9364 2.36117   4
  -3  -5  -9 19.8954 2.82889   5
  -3   5  -9 20.7668 1.44621   5
   3   5   9 28.0331 2.32469   3
  -3   5  -9 22.9491 1.35811   5
   4  -5   9 12.2522 2.10271   4
   4  -5   9 13.4921 2.23399   3
  -4  -5  -9 8.88050 1.92723   5
   4   5   9 7.48643 1.46279   3
  -5  -5  -9 57.6364 4.27367   5
   5  -5   9 49.5408 3.54171   4
   5  -5   9 50.6384 3.81116   3
   5   5   9 53.8469 3.05652   3
   6  -5   9 8.13853 2.00545   4
  -6  -5  -9 4.29497 2.02592   5
   6  -5   9 10.8645 2.13170   3
   6   5   9 10.3436 1.53086   3
   7  -5   9 9.11446 2.10571   3
  -7  -5  -9 5.86678 1.99963   5
   7  -5   9 11.3656 2.33226   4
   7   5   9 9.36544 1.85425   4
   7   5   9 9.07240 1.47329   3
  -8  -5  -9 10.0221 2.27529   5
   8  -5   9 11.2648 2.41303   4
   8  -5   9 10.2293 2.14522   3
   8   5   9 4.73384 1.69243   4
   8   5   9 9.64794 1.56217   3
   9  -5   9 1.19379 1.87113   4
   9  -5   9 1.53593 1.53061   3
   9   5   9 0.35604 1.46582   4
   9   5   9 2.10588 1.21017   3
   8  -6  -9 -0.1683 1.22237   5
   8  -6  -9 0.87699 1.59982   4
   8   6  -9 1.73259 1.55622   5
  -8   6   9 1.10923 1.38609   3
   7  -6  -9 1.19951 1.12827   5
   7  -6  -9 -0.7043 1.51106   4
   7   6  -9 2.07112 1.41777   5
  -7   6   9 0.27679 1.23439   3
   6  -6  -9 0.68410 1.21376   5
   6  -6  -9 2.53725 1.72018   4
  -6   6   9 0.25872 1.28511   3
   6   6  -9 -1.4955 0.82203   3
   6   6  -9 1.36638 1.33534   5
   5  -6  -9 5.26862 1.91208   4
   5  -6  -9 3.76995 1.43369   5
  -5   6   9 5.23164 1.57819   3
   5   6  -9 3.73832 1.41558   5
   4  -6  -9 7.87367 2.00285   4
   4  -6  -9 7.42663 1.86980   5
   4   6  -9 7.65666 1.56675   5
  -4   6   9 8.56306 1.75481   3
   3  -6  -9 1.21396 1.43557   4
   3  -6  -9 -2.7972 1.12278   5
  -3   6   9 -0.6185 1.11342   3
   3   6  -9 -0.5187 0.95079   5
   2  -6  -9 2.56403 1.49013   5
  -2  -6   9 1.84789 0.91439   4
   2   6  -9 1.52575 1.02110   5
  -2   6   9 3.52531 1.45257   3
   1  -6  -9 6.90226 1.91376   5
  -1  -6   9 9.68432 1.56343   4
  -1   6   9 7.64118 1.70780   3
   1   6  -9 8.37058 1.38491   5
   0  -6  -9 1.96972 1.58314   5
   0  -6   9 5.49472 1.49809   4
   0   6  -9 3.81231 0.97184   5
   0   6   9 4.39810 1.46731   3
   0   6  -9 2.39254 1.13897   5
   1  -6   9 4.38087 1.44417   4
  -1  -6  -9 1.42528 1.65102   5
  -1   6  -9 1.46452 0.75939   5
  -1   6  -9 2.54204 1.07922   5
   1   6   9 2.78864 1.22481   3
  -2  -6  -9 1.93084 1.52408   5
   2  -6   9 0.47689 1.42134   4
   2   6   9 3.60102 1.38592   3
  -2   6  -9 1.94983 0.70749   5
  -2   6  -9 2.11178 0.86700   5
   3  -6   9 -0.0976 1.24110   4
  -3  -6  -9 0.47636 1.48495   5
   3   6   9 1.07445 1.18278   3
  -3   6  -9 1.11501 0.46751   5
   4  -6   9 0.26963 1.36422   4
  -4  -6  -9 1.75680 1.61688   5
   4   6   9 1.13319 1.28521   3
   5  -6   9 0.47129 1.52939   4
  -5  -6  -9 1.98074 1.72168   5
   5   6   9 0.99366 1.13400   3
   6  -6   9 2.58269 1.83074   4
  -6  -6  -9 4.38871 1.82896   5
   6   6   9 3.05240 1.23540   3
  -7  -6  -9 -2.0436 1.49244   5
   7  -6   9 -0.6872 1.47138   4
   7   6   9 1.13611 1.39874   4
   7   6   9 -0.3837 1.06625   3
   3  -7  -9 1.17836 1.42416   5
  -3   7   9 1.09365 1.37634   3
   3   7  -9 -0.4966 1.13862   5
   2  -7  -9 3.05519 1.83353   5
  -2  -7   9 3.23018 1.15361   4
   2   7  -9 1.47450 1.11464   5
  -2   7   9 2.64150 1.31940   3
   1  -7  -9 12.2931 2.40803   5
  -1  -7   9 11.1067 1.70302   4
  -1   7   9 8.06193 1.83744   3
   1   7  -9 7.22824 1.29790   5
   0  -7  -9 43.6911 3.73953   5
   0  -7   9 38.7799 2.96850   4
   0   7  -9 39.7784 2.29143   5
   0   7   9 34.4881 3.03380   3
   1  -7   9 3.32879 1.57432   4
  -1  -7  -9 0.10309 1.55988   5
  -1   7  -9 0.29930 0.78681   5
   1   7   9 0.14758 1.27738   3
  -2  -7  -9 9.75963 2.33017   5
   2  -7   9 12.2247 2.26928   4
   2   7   9 8.83573 1.87147   3
  -3  -7  -9 2.15977 1.87609   5
   3  -7   9 1.02610 1.56427   4
   3   7   9 -0.5287 1.21286   3
  13   0 -10 34.0084 2.93191   5
  12   0 -10 34.1656 2.85941   5
  11   0 -10 4.83900 1.53354   5
  10   0 -10 25.7600 2.49741   5
  -9   0  10 1.30249 0.33033   3
   9   0 -10 0.58233 1.12008   5
  -8   0  10 2.02810 0.44939   3
   8   0 -10 3.59004 1.15058   5
  -7   0  10 0.07634 0.38771   3
   7   0 -10 -0.0716 0.95148   5
  -6   0  10 58.5937 2.25053   3
   6   0 -10 58.3774 2.66444   3
   6   0 -10 60.9610 3.27483   5
   5   0 -10 103.187 4.33587   5
   5   0 -10 92.0990 3.72503   3
  -5   0  10 99.4167 3.32452   3
  -5   0  10 92.7583 4.03838   5
  -4   0  10 20.2783 1.37173   3
   4   0 -10 20.3454 1.95556   5
  -4   0  10 18.9168 1.76400   5
  -4   0  10 19.5466 0.72376   4
   4   0 -10 22.9132 1.62950   3
   3   0 -10 443.455 13.4131   5
   3   0 -10 444.654 12.9429   3
  -3   0  10 459.731 12.5555   3
  -3   0  10 442.785 11.9675   4
  -3   0  10 430.731 13.1344   5
  -2   0  10 33.2541 1.27089   4
  -2   0  10 32.5821 2.04197   5
   2   0 -10 30.8578 1.90608   3
  -2   0  10 31.5879 1.72507   3
   2   0 -10 30.7489 2.24961   5
   1   0 -10 35.6062 2.40099   5
   1   0 -10 32.1119 1.95719   3
  -1   0  10 33.8130 2.03341   5
  -1   0  10 36.7204 1.88797   3
  -1   0  10 34.4443 1.41682   4
   0   0 -10 2.31770 0.82662   3
   0   0  10 2.36609 0.80692   3
   0   0  10 2.19522 0.55965   4
   0   0 -10 3.32099 1.07668   5
   0   0  10 2.45336 0.83143   5
   1   0  10 203.279 6.42585   3
   1   0  10 203.182 6.61750   5
   1   0  10 208.176 6.05625   4
  -1   0 -10 206.849 7.10424   5
  -1   0 -10 196.017 6.52633   3
   2   0  10 32.5940 1.92146   5
   2   0  10 31.0173 1.94499   3
   2   0  10 33.6138 1.64010   4
  -2   0 -10 32.5407 2.38329   5
  -2   0 -10 32.1014 1.93165   3
   3   0  10 0.98026 0.64504   5
   3   0  10 2.10362 0.85549   3
  -3   0 -10 1.77545 0.73563   3
  -3   0 -10 1.91636 0.98712   5
   3   0  10 2.18377 0.73037   4
   4   0  10 -0.0753 0.58706   5
   4   0  10 0.78736 0.64006   4
  -4   0 -10 0.44379 0.96550   5
  -4   0 -10 -0.0053 0.62358   3
   4   0  10 -0.8815 0.63447   3
   5   0  10 -0.5964 0.71828   3
   5   0  10 -0.0174 0.60418   5
   5   0  10 0.72729 0.71001   4
  -5   0 -10 0.15276 0.88459   5
   6   0  10 1.95966 0.88241   4
   6   0  10 4.16050 0.89862   5
   6   0  10 3.04817 1.09931   3
  -6   0 -10 2.02213 1.03294   5
   7   0  10 -0.9392 0.67264   5
   7   0  10 -0.0279 0.75550   4
   7   0  10 -0.1034 0.86761   3
  -7   0 -10 -0.2636 0.89181   5
  -8   0 -10 4.21124 1.32759   5
   8   0  10 4.24783 0.94065   5
   8   0  10 3.99319 1.11188   4
   8   0  10 3.63822 1.25427   3
   9   0  10 136.656 5.34137   4
   9   0  10 131.794 4.96376   5
   9   0  10 139.610 5.68249   3
  -9   0 -10 139.900 5.74899   5
  10   0  10 47.8493 3.06791   4
  10   0  10 41.5164 2.47619   5
  10   0  10 48.6386 3.25342   3
  11   0  10 46.4701 3.32945   3
  11   0  10 44.5744 3.19721   4
  11   0  10 38.9213 3.02307   5
  12   0  10 5.53497 1.74047   3
  12   0  10 6.55620 1.87297   4
  13  -1 -10 0.35205 1.17558   5
  13   1 -10 0.37884 1.19933   5
  12  -1 -10 5.51827 1.47502   5
  12   1 -10 4.22255 1.59942   5
  11  -1 -10 2.91315 1.19136   5
  11   1 -10 2.35037 1.32459   5
  10  -1 -10 13.2621 1.91700   5
 -10   1  10 11.3261 1.24387   3
  10   1 -10 10.7000 1.83785   5
 -10   1  10 12.2921 0.91123   3
   9  -1 -10 6.85758 1.50178   5
   9   1 -10 9.34899 1.67763   5
  -9   1  10 9.98827 0.93933   3
   8  -1 -10 0.00033 0.82808   5
  -8  -1  10 0.70795 0.30135   3
   8   1 -10 1.52794 1.18304   5
  -8   1  10 0.76511 0.57873   3
  -7  -1  10 0.85796 0.41366   3
   7  -1 -10 -0.1203 0.92207   5
  -7   1  10 0.02726 0.52696   3
   7   1 -10 1.90772 1.02144   5
   6  -1 -10 6.32258 1.35724   5
  -6  -1  10 7.21083 0.82137   3
  -6   1  10 6.39562 0.89532   3
   6   1 -10 7.15977 1.32298   5
   6   1 -10 5.64813 0.87070   3
   5  -1 -10 8.98613 1.53350   5
  -5  -1  10 5.98009 1.33783   5
   5  -1 -10 8.92402 1.27692   3
  -5  -1  10 8.83169 0.94047   3
  -5   1  10 8.05668 1.51096   5
  -5   1  10 8.16218 0.97148   3
   5   1 -10 8.10139 1.00156   3
   5   1 -10 6.42689 1.34144   5
   4  -1 -10 27.6959 2.09781   5
   4  -1 -10 26.6784 1.94763   3
  -4  -1  10 23.5503 1.46139   3
  -4  -1  10 29.9496 2.13949   5
  -4   1  10 23.4134 1.91551   5
   4   1 -10 23.1132 1.89071   5
   4   1 -10 26.3626 1.66951   3
  -4   1  10 28.0636 1.62681   3
   3  -1 -10 11.0383 1.58604   5
   3  -1 -10 11.8928 1.45018   3
  -3  -1  10 10.2873 1.14470   3
  -3  -1  10 9.89373 1.31834   5
   3   1 -10 10.0460 1.13914   3
  -3   1  10 10.0221 1.10583   3
   3   1 -10 8.78527 1.43043   5
  -3   1  10 11.5997 1.28066   5
  -2  -1  10 0.45627 0.71908   5
  -2  -1  10 0.24629 0.28243   4
  -2  -1  10 -0.3325 0.55157   3
   2  -1 -10 1.44556 1.07795   5
   2  -1 -10 0.07050 0.71728   3
  -2   1  10 0.05477 0.62893   3
  -2   1  10 -0.6984 0.68362   5
   2   1 -10 0.63927 0.60347   3
   2   1 -10 0.65201 0.88702   5
  -1  -1  10 34.2417 1.42238   4
  -1  -1  10 34.7587 1.87166   3
  -1  -1  10 36.0660 2.06036   5
   1  -1 -10 35.8325 2.18862   3
   1  -1 -10 33.3941 2.48112   5
  -1   1  10 30.9504 2.09879   5
  -1   1  10 33.0824 1.54626   4
   1   1 -10 35.1593 1.86218   3
  -1   1  10 34.6197 1.87047   3
   1   1 -10 33.1189 2.21263   5
   0  -1 -10 0.89421 1.07683   5
   0  -1  10 0.63617 0.67468   3
   0  -1 -10 0.45574 0.73029   3
   0  -1  10 0.54536 0.44446   4
   0  -1  10 1.37817 0.72365   5
   0   1  10 -0.8343 0.70534   5
   0   1 -10 0.82361 0.85602   5
   0   1  10 0.15419 0.65767   3
   0   1  10 0.35211 0.53351   4
   0   1 -10 0.48059 0.63962   3
  -1  -1 -10 60.8198 3.37372   5
   1  -1  10 62.9304 2.34128   4
   1  -1  10 62.3557 2.75573   3
   1  -1  10 56.0916 2.64340   5
  -1  -1 -10 54.6087 2.84721   3
  -1   1 -10 65.7274 3.10935   5
  -1   1 -10 57.3652 2.59009   3
   1   1  10 58.0566 2.36028   4
   1   1  10 60.9288 2.87293   5
   1   1  10 61.3615 2.67322   3
   2  -1  10 8.88944 1.28992   3
   2  -1  10 8.31337 1.06411   5
   2  -1  10 8.07889 0.89381   4
  -2  -1 -10 7.69893 1.19223   3
  -2  -1 -10 6.42184 1.40531   5
   2   1  10 8.93955 1.02029   4
   2   1  10 8.88619 1.20040   5
  -2   1 -10 6.55882 1.20232   5
  -2   1 -10 6.55264 0.92691   3
   2   1  10 7.42593 1.12768   3
   3  -1  10 6.09275 0.91851   5
   3  -1  10 7.85865 1.04332   4
  -3  -1 -10 5.60052 1.09502   3
   3  -1  10 6.46691 1.12419   3
  -3  -1 -10 6.44118 1.52256   5
   3   1  10 6.38360 1.12425   5
  -3   1 -10 5.37301 1.24233   5
  -3   1 -10 5.52396 0.96464   3
   3   1  10 6.21353 1.01545   4
   3   1  10 6.10563 1.08109   3
   4  -1  10 9.61973 1.07863   5
  -4  -1 -10 6.19525 1.22539   3
  -4  -1 -10 6.67244 1.46648   5
   4  -1  10 9.06961 1.26439   3
   4  -1  10 7.91834 1.13216   4
  -4   1 -10 5.20851 0.85876   3
   4   1  10 8.29425 1.17450   3
   4   1  10 7.29539 1.16287   5
   4   1  10 6.03890 1.03321   4
  -4   1 -10 7.24898 1.25518   5
   5  -1  10 2.58144 0.87904   4
   5  -1  10 2.72258 0.97368   3
   5  -1  10 1.61016 0.59271   5
  -5  -1 -10 1.85238 1.17307   5
   5   1  10 1.58442 0.86205   4
   5   1  10 0.99968 0.82420   5
   5   1  10 0.40049 0.85057   3
  -5   1 -10 3.32113 0.99824   5
   6  -1  10 -0.9571 0.70442   3
   6  -1  10 0.51787 0.83812   4
  -6  -1 -10 -0.3211 1.06453   5
   6  -1  10 0.09338 0.51184   5
  -6   1 -10 1.68948 0.92957   5
   6   1  10 -0.1748 0.82548   3
   6   1  10 -0.2557 0.61191   4
   6   1  10 0.43543 0.82880   5
   7  -1  10 2.61974 0.99746   4
  -7  -1 -10 0.20491 1.13059   5
   7  -1  10 -0.4967 0.93431   3
   7  -1  10 1.08187 0.58173   5
  -7   1 -10 1.78268 0.97923   5
   7   1  10 0.48165 0.97050   4
   7   1  10 0.63209 0.88916   5
   7   1  10 0.01430 0.82205   3
  -8  -1 -10 9.49510 1.83180   5
   8  -1  10 11.5270 1.79997   3
   8  -1  10 10.4881 1.09233   5
   8  -1  10 13.5057 1.79414   4
   8   1  10 10.6502 1.61600   4
   8   1  10 10.4830 1.61736   3
  -8   1 -10 9.91536 1.38964   5
   9  -1  10 2.74351 1.39059   3
  -9  -1 -10 4.95215 1.62833   5
   9  -1  10 3.98580 1.44132   4
   9  -1  10 1.85705 0.67586   5
   9   1  10 1.95657 1.14584   4
   9   1  10 1.16393 1.16266   3
  10  -1  10 2.44985 1.41522   4
 -10  -1 -10 3.20328 1.42146   5
  10  -1  10 2.14368 1.33481   3
  10   1  10 2.18348 1.34615   4
  10   1  10 2.22253 1.21644   3
  11  -1  10 20.1991 2.56904   3
  11  -1  10 24.4044 2.55410   4
  11   1  10 16.0610 2.19258   4
  11   1  10 22.4228 2.40773   3
  12  -1  10 -0.4009 1.18998   4
  12  -1  10 -2.2373 1.19716   3
  12   1  10 0.19609 1.28535   4
  12   1  10 -0.1733 1.18378   3
  13  -2 -10 -1.5773 1.02571   5
  13  -2 -10 -0.2987 0.83661   4
  13   2 -10 1.08321 1.35703   5
  12  -2 -10 0.22896 1.02553   5
  12  -2 -10 1.97543 0.86119   4
 -12   2  10 0.98461 0.57852   3
  12   2 -10 0.93650 1.22740   5
  11  -2 -10 4.39701 1.01815   4
  11  -2 -10 2.50062 1.26978   5
  11   2 -10 1.45961 1.21989   5
 -11   2  10 3.13920 0.74205   3
  10  -2 -10 3.97265 0.99280   4
  10  -2 -10 3.07596 1.20120   5
  10   2 -10 3.72561 1.43305   5
 -10   2  10 3.59051 0.78412   3
 -10   2  10 2.90113 1.05766   3
   9  -2 -10 4.54244 0.88682   4
   9  -2 -10 3.81901 1.20123   5
  -9   2  10 4.08307 0.85632   3
   9   2 -10 3.55364 1.41025   5
   8  -2 -10 -0.4400 0.60956   4
   8  -2 -10 1.77788 1.15692   5
   8   2 -10 -0.9986 0.88143   5
  -8   2  10 0.46165 0.70497   3
   7  -2 -10 19.7041 1.48902   4
   7  -2 -10 17.6271 2.03333   5
  -7  -2  10 16.8040 1.03224   3
   7   2 -10 17.7377 2.07628   5
   7   2 -10 16.9097 1.02380   3
  -7   2  10 21.5709 1.60534   3
  -6  -2  10 0.96631 0.52424   3
   6  -2 -10 1.77954 1.05671   5
  -6   2  10 0.47415 0.74664   3
   6   2 -10 -0.3784 0.85517   5
   6   2 -10 1.33742 0.53232   3
  -5  -2  10 1.94152 0.62083   3
   5  -2 -10 0.94229 1.00618   5
  -5   2  10 0.75952 0.73920   3
   5   2 -10 0.47182 0.93693   5
   5   2 -10 0.70863 0.52927   3
  -4  -2  10 3.16511 0.75614   3
   4  -2 -10 3.85775 1.15541   3
  -4  -2  10 4.53999 1.17281   5
   4  -2 -10 3.42539 1.31014   5
   4   2 -10 2.00156 0.62765   3
  -4   2  10 2.79910 1.39515   5
  -4   2  10 3.91177 0.92555   3
   4   2 -10 3.65131 1.11190   5
  -3  -2  10 -0.3407 0.59892   3
  -3  -2  10 0.45781 0.79541   5
   3  -2 -10 -0.2542 0.88166   3
   3  -2 -10 1.29419 0.99959   5
   3   2 -10 0.02966 0.56128   3
  -3   2  10 -0.3916 0.73023   3
   3   2 -10 -1.0383 0.82568   5
  -3   2  10 0.42490 0.79283   5
   2  -2 -10 27.0256 2.20356   3
   2  -2 -10 29.2584 2.47940   5
  -2  -2  10 27.2847 1.78808   3
  -2  -2  10 26.8824 1.94886   5
  -2  -2  10 28.2014 1.11021   4
  -2   2  10 30.7999 1.91532   3
   2   2 -10 30.1616 2.17391   5
  -2   2  10 27.2892 1.99748   5
   2   2 -10 31.1303 1.63408   3
   1  -2 -10 4.28665 1.38064   5
   1  -2 -10 3.91607 1.06721   3
  -1  -2  10 3.67279 0.62618   4
  -1  -2  10 5.90515 1.08809   3
  -1  -2  10 2.69736 0.89466   5
   1   2 -10 3.46609 0.76439   3
   1   2 -10 2.94414 1.00057   5
  -1   2  10 1.59984 0.93249   5
  -1   2  10 4.19379 0.99210   3
   0  -2 -10 26.4186 2.07395   3
   0  -2 -10 23.6516 2.38651   5
   0  -2  10 21.7283 1.65561   5
   0  -2  10 24.2491 1.40827   4
   0  -2  10 25.2669 1.82984   3
   0   2  10 22.8008 1.91512   5
   0   2 -10 22.2240 1.79213   5
   0   2 -10 25.0495 1.57214   3
   0   2  10 24.0260 1.75674   3
  -1  -2 -10 1.84778 1.15945   5
   1  -2  10 3.92289 0.80663   4
   1  -2  10 1.26912 0.83982   3
  -1  -2 -10 1.37024 0.86383   3
   1  -2  10 1.56838 0.72918   5
   1   2  10 0.91049 0.90957   5
  -1   2 -10 -0.5128 0.79295   5
   1   2  10 1.07556 0.92333   3
  -1   2 -10 0.34392 0.70804   3
  -2  -2 -10 8.84186 1.78916   5
   2  -2  10 9.97240 1.16501   5
  -2  -2 -10 6.20092 1.24529   3
   2  -2  10 9.72540 1.43961   3
   2  -2  10 10.3870 1.19592   4
   2   2  10 8.85394 1.18337   4
  -2   2 -10 7.74465 1.07710   3
  -2   2 -10 13.1707 1.49666   5
   2   2  10 9.44080 1.29549   5
   2   2  10 8.71678 1.17613   3
   3  -2  10 2.44913 0.85626   4
   3  -2  10 2.14798 1.04731   3
  -3  -2 -10 2.29310 1.30841   5
   3  -2  10 2.04900 0.69609   5
  -3   2 -10 2.64600 0.82666   3
   3   2  10 1.85689 0.94997   3
  -3   2 -10 1.33478 0.82370   5
   3   2  10 2.16560 0.92143   5
   3   2  10 2.31395 0.89438   4
   4  -2  10 0.28435 0.93000   3
  -4  -2 -10 0.66250 1.17524   5
   4  -2  10 1.30727 0.56887   5
   4  -2  10 0.86986 0.80268   4
   4   2  10 1.38610 0.87387   3
   4   2  10 0.38272 0.88143   4
   4   2  10 0.08204 0.87053   5
  -4   2 -10 0.19613 0.73287   5
   5  -2  10 3.51044 0.69891   5
  -5  -2 -10 1.10601 1.28464   5
   5  -2  10 2.27298 0.99037   4
   5  -2  10 1.92847 0.98728   3
   5   2  10 1.28545 0.99618   4
  -5   2 -10 3.14948 0.85267   5
   5   2  10 3.47988 1.06212   3
   6  -2  10 2.08526 1.04860   4
   6  -2  10 2.32453 0.60400   5
   6  -2  10 2.42677 1.20038   3
  -6  -2 -10 0.65679 1.27856   5
   6   2  10 4.75325 1.17105   3
   6   2  10 2.54071 0.91277   4
  -6   2 -10 2.12145 0.78302   5
   7  -2  10 0.22504 0.42419   5
   7  -2  10 0.14375 1.03048   3
  -7  -2 -10 1.59187 1.34532   5
   7  -2  10 0.11981 0.98196   4
   7   2  10 0.52440 0.99931   4
   7   2  10 1.72030 0.99488   3
  -7   2 -10 0.36529 0.64017   5
   8  -2  10 0.36702 1.19545   3
   8  -2  10 2.71360 0.51476   5
   8  -2  10 1.16288 1.24468   4
  -8  -2 -10 2.00169 1.42903   5
   8   2  10 0.45955 0.98182   3
   8   2  10 1.57798 1.09539   4
  -8   2 -10 1.87627 0.70636   5
   9  -2  10 0.46278 0.33281   5
   9  -2  10 1.87765 1.23641   4
   9  -2  10 2.03339 1.33012   3
  -9  -2 -10 -0.4533 1.31624   5
   9   2  10 0.96543 1.15888   4
   9   2  10 0.61518 1.01498   3
 -10  -2 -10 1.24059 1.50672   5
  10  -2  10 -1.2636 1.23271   4
  10  -2  10 -0.8897 1.15872   3
  10   2  10 0.47261 1.20602   4
  10   2  10 0.87321 1.09205   3
  11  -2  10 -2.0179 1.04300   4
  11  -2  10 -0.4588 1.22208   3
  11   2  10 -1.3101 0.94999   3
  11   2  10 -1.2734 1.11682   4
  12  -2  10 1.81488 1.46253   3
  12  -2  10 -0.5488 1.38539   4
  12   2  10 2.22619 1.24335   3
  12   2  10 0.06982 1.34800   4
  12  -3 -10 1.49307 1.13075   4
  12  -3 -10 3.04264 1.31749   5
 -12   3  10 0.87248 0.79726   3
  12   3 -10 0.50648 1.32903   5
  11  -3 -10 1.48474 1.10569   4
  11  -3 -10 0.37891 1.02483   5
 -11   3  10 1.34903 0.83392   3
  11   3 -10 1.23359 1.22753   5
  10  -3 -10 -1.5581 0.95437   5
  10  -3 -10 1.48529 1.08458   4
 -10   3  10 0.85168 0.84413   3
  10   3 -10 0.19601 1.19887   5
   9  -3 -10 9.66741 1.52054   4
   9  -3 -10 11.8709 1.85170   5
  -9   3  10 11.2121 1.39375   3
   9   3 -10 9.53982 1.76075   5
   8  -3 -10 1.15096 1.06046   5
   8  -3 -10 -0.5133 0.92751   4
   8   3 -10 -0.0546 1.03544   5
  -8   3  10 0.04234 0.83120   3
   7  -3 -10 5.81340 1.37343   4
   7  -3 -10 4.87624 1.42932   5
   7   3 -10 5.53826 1.41717   5
  -7   3  10 6.78485 1.20317   3
   7   3 -10 4.98653 0.58313   3
  -6  -3  10 15.2645 1.25592   3
   6  -3 -10 18.3957 1.74487   4
   6  -3 -10 19.6593 2.32030   5
   6   3 -10 17.4017 1.10883   3
   6   3 -10 19.8632 2.13844   5
  -6   3  10 17.9872 1.82066   3
   5  -3 -10 2.25637 1.13798   5
  -5  -3  10 1.13697 0.62347   3
   5   3 -10 1.21389 0.50776   3
   5   3 -10 2.17148 1.21499   5
  -5   3  10 0.87698 0.89827   3
   4  -3 -10 19.3868 2.18761   5
  -4  -3  10 17.6187 1.56398   3
   4   3 -10 18.9306 1.92685   5
   4   3 -10 17.8573 1.21949   3
  -4   3  10 19.3706 1.80447   3
  -3  -3  10 49.3805 2.63178   3
   3  -3 -10 50.6942 3.37957   5
  -3   3  10 57.4803 2.80246   3
   3   3 -10 48.9777 2.20257   3
   3   3 -10 53.8072 2.89162   5
   2  -3 -10 27.1744 2.57376   5
  -2  -3  10 27.4410 2.07491   3
  -2  -3  10 27.7272 1.22176   4
   2   3 -10 24.6525 1.62506   3
  -2   3  10 31.0379 2.10587   3
   2   3 -10 28.4960 2.09043   5
   1  -3 -10 139.538 5.84917   5
  -1  -3  10 125.952 5.00141   3
  -1  -3  10 129.267 4.29865   4
   1   3 -10 127.302 4.42998   3
  -1   3  10 139.165 4.89167   3
   1   3 -10 125.970 4.86441   5
   0  -3  10 0.48766 0.70215   5
   0  -3  10 0.11980 0.67852   4
   0  -3 -10 -0.5601 1.20872   5
   0  -3  10 1.01466 0.95542   3
   0   3 -10 0.01900 0.82120   5
   0   3  10 0.30886 0.78911   3
   0   3 -10 0.87793 0.68598   3
  -1  -3 -10 77.1062 4.18115   5
   1  -3  10 70.7300 3.52105   3
   1  -3  10 61.1124 2.90809   5
   1  -3  10 66.0249 3.00161   4
  -1   3 -10 69.3083 3.10880   5
   1   3  10 69.5936 3.18812   3
  -1   3 -10 74.6956 3.00902   3
   2  -3  10 4.55982 1.08466   4
   2  -3  10 1.21155 0.96597   3
  -2  -3 -10 0.39289 1.27444   5
   2  -3  10 2.18013 0.66954   5
  -2   3 -10 1.74407 0.79551   5
   2   3  10 2.86077 1.09032   3
   3  -3  10 0.75352 0.94082   3
  -3  -3 -10 0.10127 1.17196   5
   3  -3  10 0.01932 0.86629   4
   3  -3  10 -0.4308 0.43250   5
   3   3  10 0.26630 0.90994   3
  -3   3 -10 0.60385 0.68879   5
   4  -3  10 4.70657 1.25172   4
  -4  -3 -10 4.37634 1.45765   5
   4  -3  10 2.61903 1.26377   3
   4  -3  10 4.03429 0.69627   5
   4   3  10 3.58815 1.12423   4
  -4   3 -10 3.56679 0.84624   5
   4   3  10 4.61290 1.07465   3
   5  -3  10 12.9012 1.99296   3
  -5  -3 -10 18.1363 2.49871   5
   5  -3  10 17.0739 2.05531   4
   5   3  10 13.4143 1.61306   3
  -5   3 -10 15.7519 1.30871   5
   5   3  10 15.7690 1.54719   4
  -6  -3 -10 2.78652 1.69631   5
   6  -3  10 3.24912 1.31456   4
   6  -3  10 1.25459 1.24328   3
   6   3  10 1.60160 1.10757   3
   6   3  10 1.27714 1.06937   4
  -6   3 -10 2.15202 0.59170   5
   7  -3  10 32.6258 2.81831   3
  -7  -3 -10 33.2259 3.28084   5
   7  -3  10 29.0590 2.57420   4
   7   3  10 33.1612 2.36088   3
   7   3  10 29.6091 2.38020   4
   8  -3  10 6.84714 1.83974   4
  -8  -3 -10 7.21552 1.83392   5
   8  -3  10 7.58445 1.78138   3
   8   3  10 4.93023 1.26388   3
   8   3  10 5.61653 1.49126   4
   9  -3  10 1.13117 1.46950   4
  -9  -3 -10 1.25385 1.57177   5
   9  -3  10 -0.5976 1.25400   3
   9   3  10 1.29445 1.00932   3
   9   3  10 -0.0791 0.88834   4
  10  -3  10 2.12656 1.57863   3
 -10  -3 -10 -0.0187 1.46973   5
  10  -3  10 3.80947 1.62538   4
  10   3  10 0.59215 1.32194   4
  10   3  10 3.58079 1.20530   3
  11  -3  10 0.96791 1.63242   4
  11  -3  10 1.80984 1.59921   3
  11   3  10 0.84628 1.14209   3
  11   3  10 1.38239 1.45812   4
  11  -4 -10 12.3643 1.97458   5
  11  -4 -10 14.6025 2.25066   4
  11   4 -10 12.9593 2.26280   5
 -11   4  10 10.0103 1.49069   3
  10  -4 -10 38.1847 3.04960   5
  10  -4 -10 37.1312 2.97890   4
 -10   4  10 41.9008 2.87166   3
  10   4 -10 38.3401 3.26051   5
   9  -4 -10 3.81727 1.44275   4
   9  -4 -10 1.66118 1.24460   5
   9   4 -10 1.60111 1.50942   5
  -9   4  10 2.53689 1.15158   3
   8  -4 -10 -1.4924 1.00657   5
   8  -4 -10 1.71869 1.32304   4
  -8   4  10 -0.8951 0.97764   3
   8   4 -10 -0.8002 1.25298   5
   7  -4 -10 25.6759 2.34681   4
   7  -4 -10 20.2570 2.50272   5
   7   4 -10 21.6365 2.37137   5
  -7   4  10 19.6940 2.11169   3
   7   4 -10 18.8940 0.88883   3
   6  -4 -10 0.83165 1.15614   5
   6  -4 -10 0.80709 1.18280   4
   6   4 -10 0.03000 1.13726   5
  -6   4  10 -0.8155 0.98012   3
   5  -4 -10 1.65433 1.28092   5
   5  -4 -10 -0.7644 0.93772   4
   5   4 -10 0.69911 1.05811   5
   5   4 -10 0.47386 0.49335   3
  -5   4  10 -0.5419 0.94440   3
   4  -4 -10 0.70116 1.19076   5
  -4  -4  10 0.94062 0.79615   3
   4   4 -10 1.62383 0.61227   3
   4   4 -10 0.45563 1.06667   5
  -4   4  10 1.20751 1.00390   3
  -3  -4  10 1.74718 0.95298   3
   3  -4 -10 2.37581 1.19159   5
   3   4 -10 2.25213 0.68063   3
  -3   4  10 2.53746 1.18734   3
   3   4 -10 2.93294 1.14754   5
  -2  -4  10 15.1564 1.75982   3
   2  -4 -10 15.8569 2.30992   5
  -2  -4  10 14.4916 1.08395   4
  -2   4  10 12.3152 1.65594   3
   2   4 -10 14.4058 1.32550   3
   2   4 -10 15.5465 1.67967   5
  -1  -4  10 0.91346 0.69924   4
   1  -4 -10 -1.6196 1.03990   5
  -1  -4  10 0.27347 0.88856   3
  -1   4  10 0.75793 1.07677   3
   1   4 -10 -0.7001 0.66535   3
   1   4 -10 0.83862 0.85144   5
   0  -4  10 28.0952 1.92717   4
   0  -4 -10 28.9176 2.92553   5
   0  -4  10 26.7374 2.30113   3
   0   4  10 25.5852 2.17854   3
   0   4 -10 30.0531 2.02570   5
   1  -4  10 10.5248 1.49131   4
  -1  -4 -10 7.43921 1.82062   5
   1  -4  10 7.42015 1.52019   3
  -1   4 -10 7.43142 1.19954   5
   1   4  10 8.58093 1.37798   3
  -2  -4 -10 31.1298 3.04448   5
   2  -4  10 27.1304 2.18109   4
   2  -4  10 32.1324 2.66147   3
   2   4  10 28.9806 2.29119   3
  -2   4 -10 28.4488 1.84569   5
   3  -4  10 -1.9315 0.87056   3
   3  -4  10 1.68232 1.12122   4
  -3  -4 -10 -0.8281 1.34706   5
   3   4  10 0.69150 0.97286   3
  -3   4 -10 0.45358 0.65074   5
   4  -4  10 4.33807 1.44969   3
   4  -4  10 3.71566 1.37843   4
  -4  -4 -10 4.99002 1.79685   5
   4   4  10 3.73527 1.25413   3
  -4   4 -10 4.99471 0.79926   5
   5  -4  10 25.8672 2.57741   4
  -5  -4 -10 29.4230 3.23466   5
   5  -4  10 28.6572 2.87229   3
   5   4  10 31.1728 2.33317   3
   5   4  10 25.1381 2.30299   4
  -5   4 -10 27.6775 1.16408   5
  -6  -4 -10 9.38282 2.17163   5
   6  -4  10 11.7295 2.13554   4
   6  -4  10 8.37677 1.92339   3
   6   4  10 5.63244 1.52013   4
   6   4  10 8.22596 1.44228   3
   7  -4  10 0.18117 1.40486   4
  -7  -4 -10 -0.0373 1.58253   5
   7  -4  10 0.46748 1.21852   3
   7   4  10 -0.3624 1.22355   4
   7   4  10 3.01543 1.22773   3
   8  -4  10 7.14560 2.01056   4
   8  -4  10 5.40247 1.78327   3
  -8  -4 -10 3.86225 1.94509   5
   8   4  10 7.04435 1.47792   3
   8   4  10 5.75730 1.51958   4
   9  -4  10 1.43833 1.63109   4
  -9  -4 -10 -1.6411 1.44925   5
   9  -4  10 1.25858 1.44682   3
   9   4  10 0.98825 1.35034   4
   9   4  10 0.11075 1.03436   3
  10  -4  10 1.89073 1.64516   3
  10  -4  10 2.88523 1.94434   4
  10   4  10 0.07179 1.44544   4
  10   4  10 -0.5028 1.00102   3
   9  -5 -10 0.90012 1.50235   4
   9  -5 -10 1.69361 1.42152   5
   9   5 -10 -1.2900 1.39082   5
  -9   5  10 1.71282 1.30971   3
   8  -5 -10 -1.3453 1.14750   5
   8  -5 -10 0.50694 1.42894   4
   8   5 -10 1.56244 1.50360   5
  -8   5  10 -0.4648 1.18108   3
   7  -5 -10 1.73336 1.37450   5
   7  -5 -10 1.50511 1.46831   4
   7   5 -10 0.40621 0.51769   3
  -7   5  10 1.03476 1.27615   3
   7   5 -10 1.97705 1.32626   5
   7   5 -10 0.33642 0.39609   3
   6  -5 -10 21.0559 2.58483   5
   6  -5 -10 17.8537 2.50046   4
  -6   5  10 19.9595 2.28319   3
   6   5 -10 20.5172 2.23889   5
   6   5 -10 14.5161 1.11400   3
   5  -5 -10 10.1844 1.91892   4
   5  -5 -10 7.27091 1.78694   5
   5   5 -10 7.47030 1.59362   5
  -5   5  10 8.74156 1.62664   3
   5   5 -10 7.34753 0.91906   3
   4  -5 -10 2.48929 1.39180   5
   4   5 -10 2.71498 0.75006   3
   4   5 -10 2.05497 1.13520   5
  -4   5  10 2.95384 1.37487   3
   3  -5 -10 1.04459 1.42047   5
   3   5 -10 3.93745 1.02373   3
   3   5 -10 5.17866 1.27718   5
  -3   5  10 2.93418 1.39873   3
   2  -5 -10 3.56493 1.64478   5
  -2  -5  10 3.89912 0.86268   4
   2   5 -10 3.94854 1.21186   5
  -2   5  10 2.86879 1.35366   3
  -1  -5  10 27.0722 2.54492   3
   1  -5 -10 33.2932 3.18582   5
  -1  -5  10 25.9086 1.92738   4
   1   5 -10 32.3810 2.22084   5
  -1   5  10 33.4657 2.60991   3
   0  -5  10 4.47450 1.39514   3
   0  -5 -10 7.64731 1.91873   5
   0  -5  10 5.86958 1.27875   4
   0   5  10 4.13700 1.38682   3
   0   5 -10 5.21229 1.10500   5
  -1  -5 -10 10.0120 2.19916   5
   1  -5  10 13.6660 1.88405   4
   1  -5  10 9.04175 1.83820   3
  -1   5 -10 9.82366 1.27774   5
   1   5  10 8.73184 1.60934   3
   2  -5  10 8.99192 1.75370   4
  -2  -5 -10 5.39473 1.94547   5
   2  -5  10 11.1228 1.92988   3
  -2   5 -10 10.3602 1.32525   5
[truncated: 88,248 more chars]
